# Supplementary material for: Optimized metrics for orthogonal combinatorial CRISPR screens
Source: Sci Rep. 2023 May 6;13:7405. doi: 10.1038/s41598-023-34597-8 (PMC10164157; doi:10.1038/s41598-023-34597-8)
Supplement: Supplementary file 13 — Supplementary Table S1. [file 41598_2023_34597_MOESM13_ESM.xlsx]

## Sheet: Sheet1
Library Format	Description	Plasmid name	Addgene ID
SpCas9	Lentiviral expression of double SpCas9 gRNAs for combinatorial SpCas9 3Cs library	pLenti_mpx_Cas9_h7SK(PacI)_U6(I-SceI)_PGK-puro_v2	189632
enAsCas12a	Lentiviral expression of double AsCas12a gRNAs for combinatorial AsCas12a 3Cs library	pLenti_mpx_Cas12a_h7SK(PacI)_U6(I-SceI)_PGK-puro	189633
CHyMErA	Lentiviral expression of single SpCas9 and single AsCas12a gRNAs for combinatorial CHyMErA 3Cs library	pLenti_CHyMErA_U6(Cas9-I-SceI)-(Cas12a-PacI)_PGK-puro	189634
enAsCas12a(dual-sgRNA)	Lentiviral expression of double dual-AsCas12a gRNAs for combinatorial AsCas12a 3Cs library	pLenti_mpx_Cas12a(dual)_h7SK(PacI-ClaI)_U6(I-SceI-NheI)_PGK-puro	189635
CHyMErA.v2	Lentiviral expression of single SpCas9 and double AsCas12a gRNAs for combinatorial CHyMErA.v2 3Cs library	pLenti_CHyMErAv2_U6(Cas9-I-SceI)-(Cas12a(dual)-PacI-PacI)_PGK-puro	189636
multiSPAS	Lentiviral expression of single SpCas9 and single AsCas12a gRNAs for combinatorial mutiSPAS 3Cs library	pLenti_multiSPAS_h7SK(Cas9-PacI)_U6(Cas12a-I-SceI)_PGK-puro	189637
