# Supplementary material for: Optimized metrics for orthogonal combinatorial CRISPR screens
Source: Sci Rep. 2023 May 6;13:7405. doi: 10.1038/s41598-023-34597-8 (PMC10164157; doi:10.1038/s41598-023-34597-8)
Supplement: Supplementary file 14 — Supplementary Table S2. [file 41598_2023_34597_MOESM14_ESM.xlsx]

## Sheet: Sheet1
gRNA name	gRNA sequence
Proliferation-SpCas9-TP53-1	CCATTGTTCAATATCGTCCG
Proliferation-SpCas9-TP53-2	GAGCGCTGCTCAGATAGCGA
Proliferation-SpCas9-TP53-3	ATGTGTAACAGTTCCTGCAT
Proliferation-SpCas9-TP53-4	AATCAACCCACAGCTGCACA
Proliferation-SpCas9-AAVS1-1	GAGCCACATTAACCGGCCCT
Proliferation-SpCas9-AAVS1-2	GGCCGCCTGGGAACTGCCGC
Proliferation-SpCas9-AAVS1-3	GATGGAGCCAGAGAGGATCC
Proliferation-SpCas9-AAVS1-4	GGAAGAGGGGAAGTCGAGGG
Proliferation-enAsCas12a-TP53-1	GACATAGTGTGGTGGTGCCCTAT
Proliferation-enAsCas12a-TP53-2	AATATCGTCCGGGGACAGCATCA
Proliferation-enAsCas12a-TP53-3	CCAACTGGCCAAGACCTGCCCTG
Proliferation-enAsCas12a-TP53-4	GCTGTCCCAGAATGCAAGAAGCC
Proliferation-enAsCas12a-AAVS1-1	TCGCGACTGCTCAGACGACACAC
Proliferation-enAsCas12a-AAVS1-2	CACATCACAGAACCACCCCCTGC
Proliferation-enAsCas12a-AAVS1-3	TTGGTGGAGCAGGGCGCCACTGT
Proliferation-enAsCas12a-AAVS1-4	GAGCGCGCCGCCGAGTTCCTGGC
CasActivity-SpCas9-TP53	CCATTGTTCAATATCGTCCG
CasActivity-enAsCas12a-TP53	GACATAGTGTGGTGGTGCCCTAT
CasActivity-SpCas9-AAVS1	GGCCGCCTGGGAACTGCCGC
CasActivity-enAsCas12a-NHT	TCGCGACTGCTCAGACGACACAC
Processing-enAsCas12-TP53	GACATAGTGTGGTGGTGCCCTAT
Processing-enAsCas12-HPRT1	AAAGGATATAATTGACACTGGCA
Processing-enAsCas12-NHT-1	TCGCGACTGCTCAGACGACACAC
Processing-enAsCas12-NHT-2	CACATCACAGAACCACCCCCTGC
NorthernBlot-SpCas9-AAVS1	GATGATGCAGGCCTACAAGA
NorthernBlot-enCas12a-AAVS1	CACATCACAGAACCACCCCCTGC
TIDE-AAVS1-Cas9	GGCGATATCTAGGTAGCCAC
TIDE-AAVS1-Cas12a	TTGGTGGAGCAGGGCGCCACTGT
PCR primer name	PCR primer sequence
TIDE-AAVS1-fwd	CTGTTTTCGTGGCTCCCTCT
TIDE-AAVS1-rev	GCCTCTAAAGCTCTCAGCCT
Northern blot probe name	Probe sequence
NB-Human5.8SrRNA-probe	GCGTTCGAAGTGTCGATGATCAATGTGTCCTGCAATTCAC
NB-Cas9-AAVS1-probe	AAACTCTTGTAGGCCTGCATCATC
NB-Cas12a-AAVS1-probe	GCAGGGGGTGGTTCTGTGATGTGATC
qPCR primer name	qPCR primer sequence
qPCR-Cas9-fwd	AGATGATCGCCAAGAGCGAG
qPCR-Cas9-rev	ATCCCCAGCAGCTCTTTCAC
qPCR-Cas12-fwd	TCGAGCCTCTGGAGATCACA
qPCR-Cas12-rev	GCATAGTACTCGCCCAGGTC
qPCR-GAPDH-fwd	TCGGAGTCAACGGATTTG
qPCR-GAPDH-rev	CAACAATATCCACTTTACCAGAG
