# Supplementary material for: Optimized metrics for orthogonal combinatorial CRISPR screens
Source: Sci Rep. 2023 May 6;13:7405. doi: 10.1038/s41598-023-34597-8 (PMC10164157; doi:10.1038/s41598-023-34597-8)
Supplement: Supplementary file 15 — Supplementary Table S3. [file 41598_2023_34597_MOESM15_ESM.xlsx]

## Sheet: SpCas9 gRNAs
guide	gRNA sequence
CCT4-KO-1	AGTCATCAATTGTCCCACTA
CCT4-KO-2	ACAGATGGATAATCAAATAG
CCT4-KO-3	AGCAATGATGACTACTGATG
CCT4-KO-4	GACTGACATGTCTCGACCTG
IARS-KO-1	TGTGACTCGAAGTTGGAAAG
IARS-KO-2	GCTTGTTGACAACTATGTGA
IARS-KO-3	TTTGAGTCCTACCGAACACG
IARS-KO-4	GCCCCAACATTACAGACCGG
C3orf17-KO-1	TCAGCGACAGTATGACGAGA
C3orf17-KO-2	GTGTGAAGGACTCAGCCTCT
C3orf17-KO-3	TTTGTTTGGATTGCTTCAAG
C3orf17-KO-4	AGTCATCAGAATTTGATGTG
XPO1-KO-1	CAGATGACGTCTTGATAATG
XPO1-KO-2	TCACACCAGCAATCTCAGTG
XPO1-KO-3	TAGTCGAATGGCTAAACCAG
XPO1-KO-4	AGTGAGCTCTCAAAAAACGT
EFTUD2-KO-1	TTGTAATAAGCATCAGTTGG
EFTUD2-KO-2	GAAGTACTACCCAACAGCCG
EFTUD2-KO-3	AGCCACATGCCCTTACATCA
EFTUD2-KO-4	GCAACCATAACCGAACCCCG
XRN2-KO-1	GGTAAAGTTCGGTTCATGTG
XRN2-KO-2	GTTTAAATAATGACCCTGGG
XRN2-KO-3	TGAACCAGCAGCGTTCAAGG
XRN2-KO-4	CTCGTATTAGGAGATATCGA
EIF3B-KO-1	GTGGACGACGTGAGCGAGGA
EIF3B-KO-2	TCATCTGGGACATCCTTACG
EIF3B-KO-3	AAGAGGCATTGCTCTATGGG
EIF3B-KO-4	ATATGACGATCAGTGACGAG
NCL-KO-1	ATGTCAGAATTGGTATGACT
NCL-KO-2	AAGAGATTGAAAGCCGTAGT
NCL-KO-3	GGAGATCAGATTAGTCAGCA
NCL-KO-4	TTTCTCTCCAGTATAGTACA
NARS-KO-1	CAGAGCAGTCCAGAACACGA
NARS-KO-2	GGTGCGTTAGAAGGATATAG
NARS-KO-3	AACAGACACATGATGATCCG
NARS-KO-4	GGTCTCCAAGTACAACTGAG
DIMT1-KO-1	ACAGGACTCATGTTCAACAC
DIMT1-KO-2	GAAGTTCAGCTACTAGCCTT
DIMT1-KO-3	CTTCAGACCACCGCCCAAGG
DIMT1-KO-4	AACAGCATTATCGATAAGGT
KEAP1-KO-1	ACAACCCCATGACCAATCAG
KEAP1-KO-2	GGAAGTTCGGCGTCAACGAG
KEAP1-KO-3	CTGTCGGAAGTAGCCGCCCG
KEAP1-KO-4	TGACAGCACCGTTCATGACG
FRYL-KO-1	AGTTGTCCGAGGAACTAGCA
FRYL-KO-2	GATATTCAGGAACCAACACT
FRYL-KO-3	ACTGACGGCTAGTCTCCTAG
FRYL-KO-4	GAAGTGATGCGATAATACGG
TP53-KO-1	CAGAATGCAAGAAGCCCAGA
TP53-KO-2	ATGTGTAACAGTTCCTGCAT
TP53-KO-3	GAGCGCTGCTCAGATAGCGA
TP53-KO-4	CCATTGTTCAATATCGTCCG
AHR-KO-1	GCAAACAAAGCCAACTGAGG
AHR-KO-2	CTTACTTCGGATATGGGACT
AHR-KO-3	AGACTCATCTTGTTGCATCA
AHR-KO-4	TTATAACAGACTACTGTCTG
TAOK1-KO-1	GGAATAACATGTATTGAACT
TAOK1-KO-2	TGTGCGTACCAATGAAGTGG
TAOK1-KO-3	GAAATAGCAGCAATTACACA
TAOK1-KO-4	GATTTGTGACGAGATACTTG
CAND1-KO-1	ATAAGGAGTTGCATCAAACG
CAND1-KO-2	TGGATGCTGTAGTTAGCACA
CAND1-KO-3	GAGATCACCCTTATTGCAGG
CAND1-KO-4	AGTCTAGGGCTGGTCAACTG
KIRREL-KO-1	TTGGGGTCAACTACAATCCG
KIRREL-KO-2	ACAGTGGAGAGGACCAACTC
KIRREL-KO-3	AATAAGCAGTTGGCTCACGG
KIRREL-KO-4	CACTCCGATTCGAGGCACGA
NF2-KO-1	TCCGGCACACCAAATCAAAG
NF2-KO-2	GCTTGGTACGCAGAGCACCG
NF2-KO-3	GACCCCAGTGTTCACAAGCG
NF2-KO-4	GGAGGAGGCTGAACGCACGA
ARNT-KO-1	ACAGCAAACAGAATTGGACA
ARNT-KO-2	GGAACTCTAGCCAAGAACCA
ARNT-KO-3	CAAGCTAACCATCTTACGCA
ARNT-KO-4	GGGCTATTAAGCGGCGACCA
BBX-KO-1	TGGAGATACCCCTCGCAAGA
BBX-KO-2	AAAGCAAAAGAATCCGATGG
BBX-KO-3	TCAATGATCATAATTCCATG
BBX-KO-4	CACCCCAGGCTTGATAACCG
Non-Human-Target-258-KO-1	GTAGCCGGGAGAACCCGTTG
Non-Human-Target-754-KO-2	ACGTTGAAGCGACATCGCAC
Non-Human-Target-340-KO-3	CTTACGCCTCCTTCACAGGG
Non-Human-Target-196-KO-4	TGCTGCAACTGCCGAAATAT
Non-Human-Target-17-KO-5	GATCAGCGATCTGTGCATTT
Non-Human-Target-745-KO-6	CAGCCTGACCGGATGAGGAC
Non-Human-Target-644-KO-7	GTATTTTTGCAATTGAAAGC
Non-Human-Target-113-KO-8	CGTAGACATTTTTTTCTTCT
Non-Human-Target-128-KO-9	TTCACTGTCACAAGCCGGCT
Non-Human-Target-725-KO-10	AGCTCGTACGCGGGCCTTAC
Non-Human-Target-784-KO-11	CTGTATATTCTTCTGCTTTA
Non-Human-Target-260-KO-12	GACAGGTGTCTAAATGCTTG
Non-Human-Target-617-KO-13	AGCCTGGCTACGGGGTTCGC
Non-Human-Target-9-KO-14	CACACGCTGTCGTACCGTTT
Non-Human-Target-99-KO-15	ACTTACCAATATTAAATAGT
Non-Human-Target-176-KO-16	TAGTCGAGGTCCATTCAACT
Non-Human-Target-818-KO-17	TAAATACCACACATGTACTA
Non-Human-Target-947-KO-18	CTTTCGAGCGTTCGAGTTAA
Non-Human-Target-217-KO-19	CCGACCGCAGTCACACAGAT
Non-Human-Target-0-KO-20	CCATCAGGCGGAAGCTTTTT
Non-Human-Target-569-KO-21	CAGAGTGTTAGCTTACACTC
Non-Human-Target-793-KO-22	GTCCCGAATGTGCATGATTA
Non-Human-Target-299-KO-23	TGTCTTATACTTATGCCATG
Non-Human-Target-321-KO-24	TGTTCCCCCAGAGCAACTGG
Non-Human-Target-105-KO-25	TAAGAGATGTCAGCAGCAGT
Non-Human-Target-150-KO-26	TTACCCATAGAGGTTTCCCT
Non-Human-Target-683-KO-27	GTTCGCCATATATCAGTCCC
Non-Human-Target-555-KO-28	GCTTGCACGAAAGTGGTCTC
Non-Human-Target-565-KO-29	CAATACGTTCGAAATTACTC
Non-Human-Target-609-KO-30	TACGGAACGCATTGAAGGGC
Non-Human-Target-386-KO-31	TGATTCCCGTTTCCCACTCG
Non-Human-Target-681-KO-32	TGAGACGGCAAGGATGTCCC
Non-Human-Target-427-KO-33	TACATTTTCGCGACGTCCCG
Non-Human-Target-93-KO-34	CGAGTATTTGCCGGAGTAGT
Non-Human-Target-970-KO-35	TGTCCCCAGGGCGCTTAGAA
Non-Human-Target-344-KO-36	TGAGATTAGTGAGACAGCGG
Non-Human-Target-675-KO-37	CGGCTTCTAATTTTGACGCC
Non-Human-Target-230-KO-38	AAACGATTAGGTCTAGACAT
Non-Human-Target-284-KO-39	CGGAAAGAGTTTCGGCGCTG
Non-Human-Target-927-KO-40	GGCGGCGGAATTCGTGGCCA
Non-Human-Target-151-KO-41	TTCCCTTCCTAACGATCCCT
Non-Human-Target-455-KO-42	TTTCCGTTTACCCACACACG
Non-Human-Target-965-KO-43	CCAAGGTGCAATCGTGCGAA
Non-Human-Target-153-KO-44	CGTACTCTGCTGCTCGCCCT
Non-Human-Target-903-KO-121	ACAGGACCTAGTAAGACTCA
Non-Human-Target-805-KO-122	CTGTAGGAGCGGCGTTAGTA
Non-Human-Target-827-KO-123	CGGCGCTGTGGTCTGGTATA
Non-Human-Target-269-KO-124	CTCAGTAGTGGTTCCGGGTG
Non-Human-Target-811-KO-125	TGGTTCTCTTATGCACTCTA
Non-Human-Target-590-KO-126	TGCTCCTGCGATTGCATTGC
Non-Human-Target-760-KO-127	CGGAATTAACATTCATACAC
Non-Human-Target-211-KO-128	TAGAGGGCTGGATTGTAGAT
Non-Human-Target-662-KO-129	ATCGGGTTTACTCAATATCC
Non-Human-Target-853-KO-130	GTATCGTTCACCAACCGGGA
Non-Human-Target-679-KO-131	TCAGGAGTCGTCAACCAGCC
Non-Human-Target-963-KO-132	TTCTGCAGTTCGGGCAGGAA
Non-Human-Target-594-KO-133	TTGTCGTCTGTACAGCGTGC
Non-Human-Target-898-KO-134	AACCGATATTGCCCGAGTCA
Non-Human-Target-281-KO-135	TCTACATGTCATTGTCTCTG
Non-Human-Target-546-KO-136	ACTGCTCTGCCGCCCTCGTC
Non-Human-Target-226-KO-137	GAACGGCGATTAAAGCGCAT
Non-Human-Target-872-KO-138	ATGCCAAAGATTGTAGCCGA
Non-Human-Target-453-KO-139	TTGAGGAAACCCCTACCACG
Non-Human-Target-541-KO-140	GTCAAAAGTTATCGGGGGTC
Non-Human-Target-763-KO-141	TCGTTTTCGTAGCAGGTAAC
Non-Human-Target-472-KO-142	AGCAAATCGTATCCACTGAG
Non-Human-Target-880-KO-143	TATGTACAACTACACGTAGA
Non-Human-Target-705-KO-144	CTAGCTCTCGATCGGTGACC
Non-Human-Target-741-KO-145	GAGTCCGACTATTACCTGAC
Non-Human-Target-837-KO-146	GCCTGCGTCAAGTCAAAATA
Non-Human-Target-703-KO-147	GCTGAGATGCCCCGTCTACC
Non-Human-Target-171-KO-148	AGACAGGTGGAAGATACACT
Non-Human-Target-165-KO-149	CGATTCACTCAGTTATGACT
Non-Human-Target-398-KO-150	GGTAGCCACATAAACGGGCG
Non-Human-Target-953-KO-151	GTAATGGCGTGCTCACATAA
Non-Human-Target-220-KO-152	CCGTAGACGCGCAATGTCAT
Non-Human-Target-310-KO-153	CCGTTCGGGCTTATCATTGG
Non-Human-Target-360-KO-154	ATGAGTATTTACGCCCGAGG
Non-Human-Target-727-KO-155	GTGATGGCATAAGTGTGTAC
Non-Human-Target-179-KO-156	GTCGAGCGTTTCCGGATTAT

## Sheet: enAsCas12a gRNAs
guide	gRNA sequence
CCT4-KO-1	ACAGGTCGAGACATGTCAGTCAA
CCT4-KO-2	GGTGAGAACCAGCCCTTCCACCA
CCT4-KO-3	AATGACTCAACTCTTTACCATTT
CCT4-KO-4	GCTTATCTGCTCCCAAAACAGAC
IARS-KO-1	TCAGGAGGACTATCGGGTCTGTA
IARS-KO-2	AGTCCTACCGAACACGGGGCAGC
IARS-KO-3	ATTGCCGAGGGCATCGACCAAAC
IARS-KO-4	TCGTAGATGTTGCCAGAGGACGA
C3orf17-KO-1	GCTCTTCAGCGACAGTATGACGA
C3orf17-KO-2	GAGGGCTCAATTCAAGACCTGTT
C3orf17-KO-3	CACCTCCACAGAAGAGTCATCAG
C3orf17-KO-4	ACTGTGAAACATCTAGGTTTGCA
XPO1-KO-1	CATTTGAGTACGCAAGTCGAATA
XPO1-KO-2	GCTGGTCCTACTTGCTCCAACAA
XPO1-KO-3	TTAATGGTTAGTCGAATGGCTAA
XPO1-KO-4	ATGAAAGTATCACAAGCCATATC
EFTUD2-KO-1	TTGGCGGATCTGATGGATAACTC
EFTUD2-KO-2	AAAGGCGGCCCACGGTGCATATC
EFTUD2-KO-3	ACTGATGAGAACCTGATCCTTTC
EFTUD2-KO-4	CGACCCTTGAAGTTCAATACCAC
XRN2-KO-1	AACGATCAGCTATGTAATAGCGA
XRN2-KO-2	AGGCACCACGTGCTAAAATGAAC
XRN2-KO-3	GCCCAGCCTAACCATGACCCAAA
XRN2-KO-4	AGTTTAAACCACTAGAACAACTT
EIF3B-KO-1	GTGGACGACGTGAGCGAGGAAGG
EIF3B-KO-2	CTCCCGCGTCCTCGGACACCGCC
EIF3B-KO-3	AGGGGAACTTACGTTACTGGCTT
EIF3B-KO-4	TGGAGTACGCGTCCCCTGCCCAC
NCL-KO-1	ATCTAGAGCGAGATGCGAGAACA
NCL-KO-2	GGTTTCCAACAAAGAGATTGAAA
NCL-KO-3	ATTTATTCTCAAGGTCGTCATAC
NCL-KO-4	ACCTTTCTCTCCAGTATAGTACA
NARS-KO-1	ACGACCTCCTGAACCGGTTGGAG
NARS-KO-2	ATAGTACCCCCTATCAAAGAAGT
NARS-KO-3	CCAACTCATCCGCCAAGACACAC
NARS-KO-4	TGGACTGCTCTGCCCGGTATGAC
DIMT1-KO-1	GGCTGCCTTAAGACCAACTGATG
DIMT1-KO-2	ATTAGATGGTCCACACGTGCCAA
DIMT1-KO-3	CAACCAGTCGGAGGGCAAATTCT
DIMT1-KO-4	CTCGCGGGGATCCGCACCTCCAG
KEAP1-KO-1	GCAGTCGTACTTGACCCAGTTGA
KEAP1-KO-2	TGCCGCCCACGGCGTACAACAGC
KEAP1-KO-3	CGGGGCACGCTCATGGGGGCGCA
KEAP1-KO-4	GCATCATGAACGAGCTGCGGCTC
FRYL-KO-1	CGAGTACAACTGGTACGAATATT
FRYL-KO-2	AAGCAGCCGGCCGCCACCCTCCC
FRYL-KO-3	ATTGGTGACCGACGAGGTGACCG
FRYL-KO-4	AGGCACGTAATCCACCAGTGGTG
TP53-KO-1	GACATAGTGTGGTGGTGCCCTAT
TP53-KO-2	AATATCGTCCGGGGACAGCATCA
TP53-KO-3	TTCCACTCGGATAAGATGCTGAG
TP53-KO-4	ACACCCCCGCCCGGCACCCGCGT
AHR-KO-1	ATGCCCAGTGTAGCTGACGCTGA
AHR-KO-2	GTCCTTAGTGGTAAGGGATCCAT
AHR-KO-3	GTCCGGATTTCAAGTATGGATGG
AHR-KO-4	AGAGAAGGCCTGAACTTACAAGA
TAOK1-KO-1	AGGGCGCTCCCGAAGAACAAATA
TAOK1-KO-2	TATGTCTAGGTTACGAGGCAAAT
TAOK1-KO-3	TGTCCGGCCAACACCATGATCTT
TAOK1-KO-4	ACCTACCTCAGTAGACTGCTTTC
CAND1-KO-1	GATGTCCTAAGGAAGTATATCCT
CAND1-KO-2	GGGCCCCAGGTAATACATTTACC
CAND1-KO-3	GCTGATAAGAGGTGGGAGCTCAT
CAND1-KO-4	CCTGTACCATTAAGAGATTAAAA
KIRREL-KO-1	GGGTCAACTACAATCCGGGGAGC
KIRREL-KO-2	ATTGGGAGCACACCACCCCCAGA
KIRREL-KO-3	GGCAAGTGAAGACACGCCCTATG
KIRREL-KO-4	GCATTGAAGGCCCGGCATGTGAG
NF2-KO-1	ATCGAGTTCTAGCCCAACCTTCT
NF2-KO-2	CAGTATGGTGACTACGACCCCAG
NF2-KO-3	ACTGTACGAGATGTTTCGGATTT
NF2-KO-4	ACACACCCGGATTGCAAAGTAGT
ARNT-KO-1	CAGAACCCTTACTCAGATGAAAT
ARNT-KO-2	GTCGCCGCCGTTCAATTTCACTG
ARNT-KO-3	CCGCAAGGACTTCATGTGAGAAA
ARNT-KO-4	CCATACACATAACTCTCACCTGT
BBX-KO-1	GATCCTACTCAAATGGGAGGCCT
BBX-KO-2	GATGTGCCTGGCATCAGAAGGGA
BBX-KO-3	GGTGGTAATAGGTTCAACTTCTT
BBX-KO-4	CTTTGGATCAAGAACAGCCCACC
Non-Human-Target-258-KO-1	CAACGGGTTCTCCCGGCTAC
Non-Human-Target-754-KO-2	GTGCGATGTCGCTTCAACGT
Non-Human-Target-340-KO-3	CCCTGTGAAGGAGGCGTAAG
Non-Human-Target-196-KO-4	ATATTTCGGCAGTTGCAGCA
Non-Human-Target-17-KO-5	AAATGCACAGATCGCTGATC
Non-Human-Target-745-KO-6	GTCCTCATCCGGTCAGGCTG
Non-Human-Target-644-KO-7	GCTTTCAATTGCAAAAATAC
Non-Human-Target-113-KO-8	AGAAGAAAAAAATGTCTACG
Non-Human-Target-128-KO-9	AGCCGGCTTGTGACAGTGAA
Non-Human-Target-725-KO-10	GTAAGGCCCGCGTACGAGCT
Non-Human-Target-784-KO-11	TAAAGCAGAAGAATATACAG
Non-Human-Target-260-KO-12	CAAGCATTTAGACACCTGTC
Non-Human-Target-617-KO-13	GCGAACCCCGTAGCCAGGCT
Non-Human-Target-9-KO-14	AAACGGTACGACAGCGTGTG
Non-Human-Target-99-KO-15	ACTATTTAATATTGGTAAGT
Non-Human-Target-176-KO-16	AGTTGAATGGACCTCGACTA
Non-Human-Target-818-KO-17	TAGTACATGTGTGGTATTTA
Non-Human-Target-947-KO-18	TTAACTCGAACGCTCGAAAG
Non-Human-Target-217-KO-19	ATCTGTGTGACTGCGGTCGG
Non-Human-Target-0-KO-20	AAAAAGCTTCCGCCTGATGG
Non-Human-Target-569-KO-21	GAGTGTAAGCTAACACTCTG
Non-Human-Target-793-KO-22	TAATCATGCACATTCGGGAC
Non-Human-Target-299-KO-23	CATGGCATAAGTATAAGACA
Non-Human-Target-321-KO-24	CCAGTTGCTCTGGGGGAACA
Non-Human-Target-105-KO-25	ACTGCTGCTGACATCTCTTA
Non-Human-Target-150-KO-26	AGGGAAACCTCTATGGGTAA
Non-Human-Target-683-KO-27	GGGACTGATATATGGCGAAC
Non-Human-Target-555-KO-28	GAGACCACTTTCGTGCAAGC
Non-Human-Target-565-KO-29	GAGTAATTTCGAACGTATTG
Non-Human-Target-609-KO-30	GCCCTTCAATGCGTTCCGTA
Non-Human-Target-386-KO-31	CGAGTGGGAAACGGGAATCA
Non-Human-Target-681-KO-32	GGGACATCCTTGCCGTCTCA
Non-Human-Target-427-KO-33	CGGGACGTCGCGAAAATGTA
Non-Human-Target-93-KO-34	ACTACTCCGGCAAATACTCG
Non-Human-Target-970-KO-35	TTCTAAGCGCCCTGGGGACA
Non-Human-Target-344-KO-36	CCGCTGTCTCACTAATCTCA
Non-Human-Target-675-KO-37	GGCGTCAAAATTAGAAGCCG
Non-Human-Target-230-KO-38	ATGTCTAGACCTAATCGTTT
Non-Human-Target-284-KO-39	CAGCGCCGAAACTCTTTCCG
Non-Human-Target-927-KO-40	TGGCCACGAATTCCGCCGCC
Non-Human-Target-151-KO-41	AGGGATCGTTAGGAAGGGAA
Non-Human-Target-455-KO-42	CGTGTGTGGGTAAACGGAAA
Non-Human-Target-965-KO-43	TTCGCACGATTGCACCTTGG
Non-Human-Target-153-KO-44	AGGGCGAGCAGCAGAGTACG
Non-Human-Target-903-KO-121	TGAGTCTTACTAGGTCCTGT
Non-Human-Target-805-KO-122	TACTAACGCCGCTCCTACAG
Non-Human-Target-827-KO-123	TATACCAGACCACAGCGCCG
Non-Human-Target-269-KO-124	CACCCGGAACCACTACTGAG
Non-Human-Target-811-KO-125	TAGAGTGCATAAGAGAACCA
Non-Human-Target-590-KO-126	GCAATGCAATCGCAGGAGCA
Non-Human-Target-760-KO-127	GTGTATGAATGTTAATTCCG
Non-Human-Target-211-KO-128	ATCTACAATCCAGCCCTCTA
Non-Human-Target-662-KO-129	GGATATTGAGTAAACCCGAT
Non-Human-Target-853-KO-130	TCCCGGTTGGTGAACGATAC
Non-Human-Target-679-KO-131	GGCTGGTTGACGACTCCTGA
Non-Human-Target-963-KO-132	TTCCTGCCCGAACTGCAGAA
Non-Human-Target-594-KO-133	GCACGCTGTACAGACGACAA
Non-Human-Target-898-KO-134	TGACTCGGGCAATATCGGTT
Non-Human-Target-281-KO-135	CAGAGACAATGACATGTAGA
Non-Human-Target-546-KO-136	GACGAGGGCGGCAGAGCAGT
Non-Human-Target-226-KO-137	ATGCGCTTTAATCGCCGTTC
Non-Human-Target-872-KO-138	TCGGCTACAATCTTTGGCAT
Non-Human-Target-453-KO-139	CGTGGTAGGGGTTTCCTCAA
Non-Human-Target-541-KO-140	GACCCCCGATAACTTTTGAC
Non-Human-Target-763-KO-141	GTTACCTGCTACGAAAACGA
Non-Human-Target-472-KO-142	CTCAGTGGATACGATTTGCT
Non-Human-Target-880-KO-143	TCTACGTGTAGTTGTACATA
Non-Human-Target-705-KO-144	GGTCACCGATCGAGAGCTAG
Non-Human-Target-741-KO-145	GTCAGGTAATAGTCGGACTC
Non-Human-Target-837-KO-146	TATTTTGACTTGACGCAGGC
Non-Human-Target-703-KO-147	GGTAGACGGGGCATCTCAGC
Non-Human-Target-171-KO-148	AGTGTATCTTCCACCTGTCT
Non-Human-Target-165-KO-149	AGTCATAACTGAGTGAATCG
Non-Human-Target-398-KO-150	CGCCCGTTTATGTGGCTACC
Non-Human-Target-953-KO-151	TTATGTGAGCACGCCATTAC
Non-Human-Target-220-KO-152	ATGACATTGCGCGTCTACGG
Non-Human-Target-310-KO-153	CCAATGATAAGCCCGAACGG
Non-Human-Target-360-KO-154	CCTCGGGCGTAAATACTCAT
Non-Human-Target-727-KO-155	GTACACACTTATGCCATCAC
Non-Human-Target-179-KO-156	ATAATCCGGAAACGCTCGAC
