# Supplementary material for: Optimized metrics for orthogonal combinatorial CRISPR screens
Source: Sci Rep. 2023 May 6;13:7405. doi: 10.1038/s41598-023-34597-8 (PMC10164157; doi:10.1038/s41598-023-34597-8)
Supplement: Supplementary file 16 — Supplementary Table S4. [file 41598_2023_34597_MOESM16_ESM.xlsx]

## Sheet: SpCas9
Forward	Primer sequence
pe for#17	AATGATACGGCGACCACCGAGATCTACACTCTTTCCCTACACGACGCTCTTCCGATCTNtgcgccgcttgggtacctcG
pe for#18	AATGATACGGCGACCACCGAGATCTACACTCTTTCCCTACACGACGCTCTTCCGATCTNNtgcgccgcttgggtacctcG
pe for#19	AATGATACGGCGACCACCGAGATCTACACTCTTTCCCTACACGACGCTCTTCCGATCTNNNtgcgccgcttgggtacctcG
pe for#20	AATGATACGGCGACCACCGAGATCTACACTCTTTCCCTACACGACGCTCTTCCGATCTNNNNtgcgccgcttgggtacctcG
pe for#21	AATGATACGGCGACCACCGAGATCTACACTCTTTCCCTACACGACGCTCTTCCGATCTNNNNNtgcgccgcttgggtacctcG
pe for#22	AATGATACGGCGACCACCGAGATCTACACTCTTTCCCTACACGACGCTCTTCCGATCTNNNNNNtgcgccgcttgggtacctcG
pe for#23	AATGATACGGCGACCACCGAGATCTACACTCTTTCCCTACACGACGCTCTTCCGATCTNNNNNNNtgcgccgcttgggtacctcG
pe for#24	AATGATACGGCGACCACCGAGATCTACACTCTTTCCCTACACGACGCTCTTCCGATCTNNNNNNNNtgcgccgcttgggtacctcG
Reverse	Primer sequence
pe rev#1.1	CAAGCAGAAGACGGCATACGAGATACACGATCGTGACTGGAGTTCAGACGTGTGCTCTTCCGATCTNNNNNGGACTAGCCTTATTTTAACTTGCTATTTCTAGCTC
pe rev#1.2	CAAGCAGAAGACGGCATACGAGATACACGATCGTGACTGGAGTTCAGACGTGTGCTCTTCCGATCTNNNNGGACTAGCCTTATTTTAACTTGCTATTTCTAGCTC
pe rev#1.3	CAAGCAGAAGACGGCATACGAGATACACGATCGTGACTGGAGTTCAGACGTGTGCTCTTCCGATCTNNNGGACTAGCCTTATTTTAACTTGCTATTTCTAGCTC
pe rev#1.4	CAAGCAGAAGACGGCATACGAGATACACGATCGTGACTGGAGTTCAGACGTGTGCTCTTCCGATCTNNGGACTAGCCTTATTTTAACTTGCTATTTCTAGCTC
pe rev#1.5	CAAGCAGAAGACGGCATACGAGATACACGATCGTGACTGGAGTTCAGACGTGTGCTCTTCCGATCTNGGACTAGCCTTATTTTAACTTGCTATTTCTAGCTC
pe rev#1.6	CAAGCAGAAGACGGCATACGAGATACACGATCGTGACTGGAGTTCAGACGTGTGCTCTTCCGATCTNNNNNNGGACTAGCCTTATTTTAACTTGCTATTTCTAGCTC
pe rev#1.7	CAAGCAGAAGACGGCATACGAGATACACGATCGTGACTGGAGTTCAGACGTGTGCTCTTCCGATCTNNNNNNNGGACTAGCCTTATTTTAACTTGCTATTTCTAGCTC
pe rev#1.8	CAAGCAGAAGACGGCATACGAGATACACGATCGTGACTGGAGTTCAGACGTGTGCTCTTCCGATCTNNNNNNNNGGACTAGCCTTATTTTAACTTGCTATTTCTAGCTC
pe rev#2.1	CAAGCAGAAGACGGCATACGAGATCGCGCGGTGTGACTGGAGTTCAGACGTGTGCTCTTCCGATCTNNNNNGGACTAGCCTTATTTTAACTTGCTATTTCTAGCTC
pe rev#2.2	CAAGCAGAAGACGGCATACGAGATCGCGCGGTGTGACTGGAGTTCAGACGTGTGCTCTTCCGATCTNNNNGGACTAGCCTTATTTTAACTTGCTATTTCTAGCTC
pe rev#2.3	CAAGCAGAAGACGGCATACGAGATCGCGCGGTGTGACTGGAGTTCAGACGTGTGCTCTTCCGATCTNNNGGACTAGCCTTATTTTAACTTGCTATTTCTAGCTC
pe rev#2.4	CAAGCAGAAGACGGCATACGAGATCGCGCGGTGTGACTGGAGTTCAGACGTGTGCTCTTCCGATCTNNGGACTAGCCTTATTTTAACTTGCTATTTCTAGCTC
pe rev#2.5	CAAGCAGAAGACGGCATACGAGATCGCGCGGTGTGACTGGAGTTCAGACGTGTGCTCTTCCGATCTNGGACTAGCCTTATTTTAACTTGCTATTTCTAGCTC
pe rev#2.6	CAAGCAGAAGACGGCATACGAGATCGCGCGGTGTGACTGGAGTTCAGACGTGTGCTCTTCCGATCTNNNNNNGGACTAGCCTTATTTTAACTTGCTATTTCTAGCTC
pe rev#2.7	CAAGCAGAAGACGGCATACGAGATCGCGCGGTGTGACTGGAGTTCAGACGTGTGCTCTTCCGATCTNNNNNNNGGACTAGCCTTATTTTAACTTGCTATTTCTAGCTC
pe rev#2.8	CAAGCAGAAGACGGCATACGAGATCGCGCGGTGTGACTGGAGTTCAGACGTGTGCTCTTCCGATCTNNNNNNNNGGACTAGCCTTATTTTAACTTGCTATTTCTAGCTC

## Sheet: enAsCas12a and multiSPAS
Forward	Primer sequence
pe for#17	AATGATACGGCGACCACCGAGATCTACACTCTTTCCCTACACGACGCTCTTCCGATCTNtgcgccgcttgggtacctcG
pe for#18	AATGATACGGCGACCACCGAGATCTACACTCTTTCCCTACACGACGCTCTTCCGATCTNNtgcgccgcttgggtacctcG
pe for#19	AATGATACGGCGACCACCGAGATCTACACTCTTTCCCTACACGACGCTCTTCCGATCTNNNtgcgccgcttgggtacctcG
pe for#20	AATGATACGGCGACCACCGAGATCTACACTCTTTCCCTACACGACGCTCTTCCGATCTNNNNtgcgccgcttgggtacctcG
pe for#21	AATGATACGGCGACCACCGAGATCTACACTCTTTCCCTACACGACGCTCTTCCGATCTNNNNNtgcgccgcttgggtacctcG
pe for#22	AATGATACGGCGACCACCGAGATCTACACTCTTTCCCTACACGACGCTCTTCCGATCTNNNNNNtgcgccgcttgggtacctcG
pe for#23	AATGATACGGCGACCACCGAGATCTACACTCTTTCCCTACACGACGCTCTTCCGATCTNNNNNNNtgcgccgcttgggtacctcG
pe for#24	AATGATACGGCGACCACCGAGATCTACACTCTTTCCCTACACGACGCTCTTCCGATCTNNNNNNNNtgcgccgcttgggtacctcG
Reverse	Primer sequence
pe 12 rev#5.1	CAAGCAGAAGACGGCATACGAGATATGCGCAGGTGACTGGAGTTCAGACGTGTGCTCTTCCGATCTNNNNNtagaattggatcccaagcttgctagcg
pe 12 rev#5.2	CAAGCAGAAGACGGCATACGAGATATGCGCAGGTGACTGGAGTTCAGACGTGTGCTCTTCCGATCTNNNNtagaattggatcccaagcttgctagcg
pe 12 rev#5.3	CAAGCAGAAGACGGCATACGAGATATGCGCAGGTGACTGGAGTTCAGACGTGTGCTCTTCCGATCTNNNtagaattggatcccaagcttgctagcg
pe 12 rev#5.4	CAAGCAGAAGACGGCATACGAGATATGCGCAGGTGACTGGAGTTCAGACGTGTGCTCTTCCGATCTNNtagaattggatcccaagcttgctagcg
pe 12 rev#5.5	CAAGCAGAAGACGGCATACGAGATATGCGCAGGTGACTGGAGTTCAGACGTGTGCTCTTCCGATCTNtagaattggatcccaagcttgctagcg
pe 12 rev#5.6	CAAGCAGAAGACGGCATACGAGATATGCGCAGGTGACTGGAGTTCAGACGTGTGCTCTTCCGATCTNNNNNNtagaattggatcccaagcttgctagcg
pe 12 rev#5.7	CAAGCAGAAGACGGCATACGAGATATGCGCAGGTGACTGGAGTTCAGACGTGTGCTCTTCCGATCTNNNNNNNtagaattggatcccaagcttgctagcg
pe 12 rev#5.8	CAAGCAGAAGACGGCATACGAGATATGCGCAGGTGACTGGAGTTCAGACGTGTGCTCTTCCGATCTNNNNNNNNtagaattggatcccaagcttgctagcg
pe 12 rev#6.1	CAAGCAGAAGACGGCATACGAGATTAGCGCTCGTGACTGGAGTTCAGACGTGTGCTCTTCCGATCTNNNNNtagaattggatcccaagcttgctagcg
pe 12 rev#6.2	CAAGCAGAAGACGGCATACGAGATTAGCGCTCGTGACTGGAGTTCAGACGTGTGCTCTTCCGATCTNNNNtagaattggatcccaagcttgctagcg
pe 12 rev#6.3	CAAGCAGAAGACGGCATACGAGATTAGCGCTCGTGACTGGAGTTCAGACGTGTGCTCTTCCGATCTNNNtagaattggatcccaagcttgctagcg
pe 12 rev#6.4	CAAGCAGAAGACGGCATACGAGATTAGCGCTCGTGACTGGAGTTCAGACGTGTGCTCTTCCGATCTNNtagaattggatcccaagcttgctagcg
pe 12 rev#6.5	CAAGCAGAAGACGGCATACGAGATTAGCGCTCGTGACTGGAGTTCAGACGTGTGCTCTTCCGATCTNtagaattggatcccaagcttgctagcg
pe 12 rev#6.6	CAAGCAGAAGACGGCATACGAGATTAGCGCTCGTGACTGGAGTTCAGACGTGTGCTCTTCCGATCTNNNNNNtagaattggatcccaagcttgctagcg
pe 12 rev#6.7	CAAGCAGAAGACGGCATACGAGATTAGCGCTCGTGACTGGAGTTCAGACGTGTGCTCTTCCGATCTNNNNNNNtagaattggatcccaagcttgctagcg
pe 12 rev#6.8	CAAGCAGAAGACGGCATACGAGATTAGCGCTCGTGACTGGAGTTCAGACGTGTGCTCTTCCGATCTNNNNNNNNtagaattggatcccaagcttgctagcg

## Sheet: CHyMErA and CHyMErA.v2
Forward	Primer sequence
pe chy for#1	AATGATACGGCGACCACCGAGATCTACACTCTTTCCCTACACGACGCTCTTCCGATCTNatcttgtggaaaggacgaaacaccG
pe chy for#2	AATGATACGGCGACCACCGAGATCTACACTCTTTCCCTACACGACGCTCTTCCGATCTNNatcttgtggaaaggacgaaacaccG
pe chy for#3	AATGATACGGCGACCACCGAGATCTACACTCTTTCCCTACACGACGCTCTTCCGATCTNNNatcttgtggaaaggacgaaacaccG
pe chy for#4	AATGATACGGCGACCACCGAGATCTACACTCTTTCCCTACACGACGCTCTTCCGATCTNNNNatcttgtggaaaggacgaaacaccG
pe chy for#5	AATGATACGGCGACCACCGAGATCTACACTCTTTCCCTACACGACGCTCTTCCGATCTNNNNNatcttgtggaaaggacgaaacaccG
pe chy for#6	AATGATACGGCGACCACCGAGATCTACACTCTTTCCCTACACGACGCTCTTCCGATCTNNNNNNatcttgtggaaaggacgaaacaccG
pe chy for#7	AATGATACGGCGACCACCGAGATCTACACTCTTTCCCTACACGACGCTCTTCCGATCTNNNNNNNatcttgtggaaaggacgaaacaccG
pe chy for#8	AATGATACGGCGACCACCGAGATCTACACTCTTTCCCTACACGACGCTCTTCCGATCTNNNNNNNNatcttgtggaaaggacgaaacaccG
Reverse	Primer sequence
pe chy rev#3.1	CAAGCAGAAGACGGCATACGAGATCATGATCGGTGACTGGAGTTCAGACGTGTGCTCTTCCGATCTNNNNNgatccttacgccaagcttgctagc
pe chy rev#3.2	CAAGCAGAAGACGGCATACGAGATCATGATCGGTGACTGGAGTTCAGACGTGTGCTCTTCCGATCTNNNNgatccttacgccaagcttgctagc
pe chy rev#3.3	CAAGCAGAAGACGGCATACGAGATCATGATCGGTGACTGGAGTTCAGACGTGTGCTCTTCCGATCTNNNgatccttacgccaagcttgctagc
pe chy rev#3.4	CAAGCAGAAGACGGCATACGAGATCATGATCGGTGACTGGAGTTCAGACGTGTGCTCTTCCGATCTNNgatccttacgccaagcttgctagc
pe chy rev#3.5	CAAGCAGAAGACGGCATACGAGATCATGATCGGTGACTGGAGTTCAGACGTGTGCTCTTCCGATCTNgatccttacgccaagcttgctagc
pe chy rev#3.6	CAAGCAGAAGACGGCATACGAGATCATGATCGGTGACTGGAGTTCAGACGTGTGCTCTTCCGATCTNNNNNNgatccttacgccaagcttgctagc
pe chy rev#3.7	CAAGCAGAAGACGGCATACGAGATCATGATCGGTGACTGGAGTTCAGACGTGTGCTCTTCCGATCTNNNNNNNgatccttacgccaagcttgctagc
pe chy rev#3.8	CAAGCAGAAGACGGCATACGAGATCATGATCGGTGACTGGAGTTCAGACGTGTGCTCTTCCGATCTNNNNNNNNgatccttacgccaagcttgctagc
pe chy rev#4.1	CAAGCAGAAGACGGCATACGAGATCGTTACCAGTGACTGGAGTTCAGACGTGTGCTCTTCCGATCTNNNNNgatccttacgccaagcttgctagc
pe chy rev#4.2	CAAGCAGAAGACGGCATACGAGATCGTTACCAGTGACTGGAGTTCAGACGTGTGCTCTTCCGATCTNNNNgatccttacgccaagcttgctagc
pe chy rev#4.3	CAAGCAGAAGACGGCATACGAGATCGTTACCAGTGACTGGAGTTCAGACGTGTGCTCTTCCGATCTNNNgatccttacgccaagcttgctagc
pe chy rev#4.4	CAAGCAGAAGACGGCATACGAGATCGTTACCAGTGACTGGAGTTCAGACGTGTGCTCTTCCGATCTNNgatccttacgccaagcttgctagc
pe chy rev#4.5	CAAGCAGAAGACGGCATACGAGATCGTTACCAGTGACTGGAGTTCAGACGTGTGCTCTTCCGATCTNgatccttacgccaagcttgctagc
pe chy rev#4.6	CAAGCAGAAGACGGCATACGAGATCGTTACCAGTGACTGGAGTTCAGACGTGTGCTCTTCCGATCTNNNNNNgatccttacgccaagcttgctagc
pe chy rev#4.7	CAAGCAGAAGACGGCATACGAGATCGTTACCAGTGACTGGAGTTCAGACGTGTGCTCTTCCGATCTNNNNNNNgatccttacgccaagcttgctagc
pe chy rev#4.8	CAAGCAGAAGACGGCATACGAGATCGTTACCAGTGACTGGAGTTCAGACGTGTGCTCTTCCGATCTNNNNNNNNgatccttacgccaagcttgctagc

## Sheet: enAsCas12a(dual-sgRNA)
Forward	Primer sequence
pe for#17	AATGATACGGCGACCACCGAGATCTACACTCTTTCCCTACACGACGCTCTTCCGATCTNtgcgccgcttgggtacctcG
pe for#18	AATGATACGGCGACCACCGAGATCTACACTCTTTCCCTACACGACGCTCTTCCGATCTNNtgcgccgcttgggtacctcG
pe for#19	AATGATACGGCGACCACCGAGATCTACACTCTTTCCCTACACGACGCTCTTCCGATCTNNNtgcgccgcttgggtacctcG
pe for#20	AATGATACGGCGACCACCGAGATCTACACTCTTTCCCTACACGACGCTCTTCCGATCTNNNNtgcgccgcttgggtacctcG
pe for#21	AATGATACGGCGACCACCGAGATCTACACTCTTTCCCTACACGACGCTCTTCCGATCTNNNNNtgcgccgcttgggtacctcG
pe for#22	AATGATACGGCGACCACCGAGATCTACACTCTTTCCCTACACGACGCTCTTCCGATCTNNNNNNtgcgccgcttgggtacctcG
pe for#23	AATGATACGGCGACCACCGAGATCTACACTCTTTCCCTACACGACGCTCTTCCGATCTNNNNNNNtgcgccgcttgggtacctcG
pe for#24	AATGATACGGCGACCACCGAGATCTACACTCTTTCCCTACACGACGCTCTTCCGATCTNNNNNNNNtgcgccgcttgggtacctcG
Reverse	Primer sequence
pe dualmpx rev#7.1	CAAGCAGAAGACGGCATACGAGATACTGAGCGGTGACTGGAGTTCAGACGTGTGCTCTTCCGATCTNNNNNtcccctacccggtagaattggatcc
pe dualmpx rev#7.2	CAAGCAGAAGACGGCATACGAGATACTGAGCGGTGACTGGAGTTCAGACGTGTGCTCTTCCGATCTNNNNtcccctacccggtagaattggatcc
pe dualmpx rev#7.3	CAAGCAGAAGACGGCATACGAGATACTGAGCGGTGACTGGAGTTCAGACGTGTGCTCTTCCGATCTNNNtcccctacccggtagaattggatcc
pe dualmpx rev#7.4	CAAGCAGAAGACGGCATACGAGATACTGAGCGGTGACTGGAGTTCAGACGTGTGCTCTTCCGATCTNNtcccctacccggtagaattggatcc
pe dualmpx rev#7.5	CAAGCAGAAGACGGCATACGAGATACTGAGCGGTGACTGGAGTTCAGACGTGTGCTCTTCCGATCTNtcccctacccggtagaattggatcc
pe dualmpx rev#7.6	CAAGCAGAAGACGGCATACGAGATACTGAGCGGTGACTGGAGTTCAGACGTGTGCTCTTCCGATCTNNNNNNtcccctacccggtagaattggatcc
pe dualmpx rev#7.7	CAAGCAGAAGACGGCATACGAGATACTGAGCGGTGACTGGAGTTCAGACGTGTGCTCTTCCGATCTNNNNNNNtcccctacccggtagaattggatcc
pe dualmpx rev#7.8	CAAGCAGAAGACGGCATACGAGATACTGAGCGGTGACTGGAGTTCAGACGTGTGCTCTTCCGATCTNNNNNNNNtcccctacccggtagaattggatcc
pe dualmpx rev#8.1	CAAGCAGAAGACGGCATACGAGATCCTAAGACGTGACTGGAGTTCAGACGTGTGCTCTTCCGATCTNNNNNtcccctacccggtagaattggatcc
pe dualmpx rev#8.2	CAAGCAGAAGACGGCATACGAGATCCTAAGACGTGACTGGAGTTCAGACGTGTGCTCTTCCGATCTNNNNtcccctacccggtagaattggatcc
pe dualmpx rev#8.3	CAAGCAGAAGACGGCATACGAGATCCTAAGACGTGACTGGAGTTCAGACGTGTGCTCTTCCGATCTNNNtcccctacccggtagaattggatcc
pe dualmpx rev#8.4	CAAGCAGAAGACGGCATACGAGATCCTAAGACGTGACTGGAGTTCAGACGTGTGCTCTTCCGATCTNNtcccctacccggtagaattggatcc
pe dualmpx rev#8.5	CAAGCAGAAGACGGCATACGAGATCCTAAGACGTGACTGGAGTTCAGACGTGTGCTCTTCCGATCTNtcccctacccggtagaattggatcc
pe dualmpx rev#8.6	CAAGCAGAAGACGGCATACGAGATCCTAAGACGTGACTGGAGTTCAGACGTGTGCTCTTCCGATCTNNNNNNtcccctacccggtagaattggatcc
pe dualmpx rev#8.7	CAAGCAGAAGACGGCATACGAGATCCTAAGACGTGACTGGAGTTCAGACGTGTGCTCTTCCGATCTNNNNNNNtcccctacccggtagaattggatcc
pe dualmpx rev#8.8	CAAGCAGAAGACGGCATACGAGATCCTAAGACGTGACTGGAGTTCAGACGTGTGCTCTTCCGATCTNNNNNNNNtcccctacccggtagaattggatcc
