# Supplementary material for: Optimized metrics for orthogonal combinatorial CRISPR screens
Source: Sci Rep. 2023 May 6;13:7405. doi: 10.1038/s41598-023-34597-8 (PMC10164157; doi:10.1038/s41598-023-34597-8)
Supplement: Supplementary file 17 — Supplementary Table S5. [file 41598_2023_34597_MOESM17_ESM.xlsx]

## Sheet: SpCas9
Guide1	Guide2	Library read counts	Replicate 1 read counts	Replicate 2 read counts
AHR-KO-1	AHR-KO-1	31	422	998
AHR-KO-1	AHR-KO-2	35	98	86
AHR-KO-1	AHR-KO-3	57	484	460
AHR-KO-1	AHR-KO-4	20	142	24
AHR-KO-1	ARNT-KO-1	33	311	282
AHR-KO-1	ARNT-KO-2	31	158	118
AHR-KO-1	ARNT-KO-3	25	19	61
AHR-KO-1	ARNT-KO-4	27	46	101
AHR-KO-1	BBX-KO-1	12	7	68
AHR-KO-1	BBX-KO-2	31	0	190
AHR-KO-1	BBX-KO-3	27	68	32
AHR-KO-1	BBX-KO-4	32	40	27
AHR-KO-1	C3orf17-KO-1	32	0	7
AHR-KO-1	C3orf17-KO-2	40	14	54
AHR-KO-1	C3orf17-KO-3	40	3	33
AHR-KO-1	C3orf17-KO-4	23	1	7
AHR-KO-1	CAND1-KO-1	49	75	0
AHR-KO-1	CAND1-KO-2	25	57	26
AHR-KO-1	CAND1-KO-3	29	1	12
AHR-KO-1	CAND1-KO-4	63	123	19
AHR-KO-1	CCT4-KO-1	40	102	5
AHR-KO-1	CCT4-KO-2	23	1	0
AHR-KO-1	CCT4-KO-3	39	0	0
AHR-KO-1	CCT4-KO-4	49	12	19
AHR-KO-1	DIMT1-KO-1	34	26	73
AHR-KO-1	DIMT1-KO-2	30	50	72
AHR-KO-1	DIMT1-KO-3	43	130	55
AHR-KO-1	DIMT1-KO-4	84	33	7
AHR-KO-1	EFTUD2-KO-1	45	100	15
AHR-KO-1	EFTUD2-KO-2	51	257	37
AHR-KO-1	EFTUD2-KO-3	30	0	0
AHR-KO-1	EFTUD2-KO-4	29	41	46
AHR-KO-1	EIF3B-KO-1	45	44	76
AHR-KO-1	EIF3B-KO-2	58	69	116
AHR-KO-1	EIF3B-KO-3	37	0	23
AHR-KO-1	EIF3B-KO-4	50	139	10
AHR-KO-1	FRYL-KO-1	30	321	473
AHR-KO-1	FRYL-KO-2	34	106	240
AHR-KO-1	FRYL-KO-3	47	117	111
AHR-KO-1	FRYL-KO-4	32	4	102
AHR-KO-1	IARS-KO-1	26	4	0
AHR-KO-1	IARS-KO-2	24	23	0
AHR-KO-1	IARS-KO-3	21	44	0
AHR-KO-1	IARS-KO-4	28	0	1
AHR-KO-1	KEAP1-KO-1	35	21	47
AHR-KO-1	KEAP1-KO-2	34	163	37
AHR-KO-1	KEAP1-KO-3	57	257	141
AHR-KO-1	KEAP1-KO-4	37	146	10
AHR-KO-1	KIRREL-KO-1	36	34	210
AHR-KO-1	KIRREL-KO-2	24	111	63
AHR-KO-1	KIRREL-KO-3	103	434	558
AHR-KO-1	KIRREL-KO-4	50	197	305
AHR-KO-1	NARS-KO-1	39	0	0
AHR-KO-1	NARS-KO-2	15	0	18
AHR-KO-1	NARS-KO-3	57	1	44
AHR-KO-1	NARS-KO-4	20	130	17
AHR-KO-1	NCL-KO-1	30	0	0
AHR-KO-1	NCL-KO-2	40	132	14
AHR-KO-1	NCL-KO-3	30	0	2
AHR-KO-1	NCL-KO-4	16	73	105
AHR-KO-1	NF2-KO-1	24	104	316
AHR-KO-1	NF2-KO-2	36	253	218
AHR-KO-1	NF2-KO-3	39	138	204
AHR-KO-1	NF2-KO-4	46	244	196
AHR-KO-1	Non-Human-Target-0-KO-20	6	44	17
AHR-KO-1	Non-Human-Target-105-KO-25	47	142	293
AHR-KO-1	Non-Human-Target-113-KO-8	15	108	102
AHR-KO-1	Non-Human-Target-128-KO-9	83	425	204
AHR-KO-1	Non-Human-Target-150-KO-26	39	122	196
AHR-KO-1	Non-Human-Target-151-KO-41	64	260	249
AHR-KO-1	Non-Human-Target-153-KO-44	73	309	235
AHR-KO-1	Non-Human-Target-165-KO-149	53	226	107
AHR-KO-1	Non-Human-Target-17-KO-5	30	56	147
AHR-KO-1	Non-Human-Target-171-KO-148	58	259	79
AHR-KO-1	Non-Human-Target-176-KO-16	47	444	259
AHR-KO-1	Non-Human-Target-179-KO-156	27	220	188
AHR-KO-1	Non-Human-Target-196-KO-4	24	109	167
AHR-KO-1	Non-Human-Target-211-KO-128	42	244	143
AHR-KO-1	Non-Human-Target-217-KO-19	46	242	244
AHR-KO-1	Non-Human-Target-220-KO-152	50	395	152
AHR-KO-1	Non-Human-Target-226-KO-137	40	143	80
AHR-KO-1	Non-Human-Target-230-KO-38	45	332	270
AHR-KO-1	Non-Human-Target-258-KO-1	30	135	117
AHR-KO-1	Non-Human-Target-260-KO-12	24	81	36
AHR-KO-1	Non-Human-Target-269-KO-124	64	149	242
AHR-KO-1	Non-Human-Target-281-KO-135	42	36	129
AHR-KO-1	Non-Human-Target-284-KO-39	43	9	3
AHR-KO-1	Non-Human-Target-299-KO-23	32	234	106
AHR-KO-1	Non-Human-Target-310-KO-153	49	356	152
AHR-KO-1	Non-Human-Target-321-KO-24	36	335	69
AHR-KO-1	Non-Human-Target-340-KO-3	48	387	148
AHR-KO-1	Non-Human-Target-344-KO-36	26	161	130
AHR-KO-1	Non-Human-Target-360-KO-154	23	50	43
AHR-KO-1	Non-Human-Target-386-KO-31	16	105	191
AHR-KO-1	Non-Human-Target-398-KO-150	67	681	392
AHR-KO-1	Non-Human-Target-427-KO-33	48	20	112
AHR-KO-1	Non-Human-Target-453-KO-139	28	688	500
AHR-KO-1	Non-Human-Target-455-KO-42	34	6	282
AHR-KO-1	Non-Human-Target-472-KO-142	36	408	185
AHR-KO-1	Non-Human-Target-541-KO-140	60	448	356
AHR-KO-1	Non-Human-Target-546-KO-136	67	704	196
AHR-KO-1	Non-Human-Target-555-KO-28	24	56	36
AHR-KO-1	Non-Human-Target-565-KO-29	24	206	146
AHR-KO-1	Non-Human-Target-569-KO-21	43	196	143
AHR-KO-1	Non-Human-Target-590-KO-126	35	60	108
AHR-KO-1	Non-Human-Target-594-KO-133	67	108	108
AHR-KO-1	Non-Human-Target-609-KO-30	76	597	445
AHR-KO-1	Non-Human-Target-617-KO-13	59	527	134
AHR-KO-1	Non-Human-Target-644-KO-7	23	6	63
AHR-KO-1	Non-Human-Target-662-KO-129	38	7	106
AHR-KO-1	Non-Human-Target-675-KO-37	37	304	256
AHR-KO-1	Non-Human-Target-679-KO-131	28	34	89
AHR-KO-1	Non-Human-Target-681-KO-32	50	162	297
AHR-KO-1	Non-Human-Target-683-KO-27	41	95	149
AHR-KO-1	Non-Human-Target-703-KO-147	15	24	26
AHR-KO-1	Non-Human-Target-705-KO-144	53	405	224
AHR-KO-1	Non-Human-Target-725-KO-10	36	204	159
AHR-KO-1	Non-Human-Target-727-KO-155	50	19	61
AHR-KO-1	Non-Human-Target-741-KO-145	22	118	68
AHR-KO-1	Non-Human-Target-745-KO-6	43	383	318
AHR-KO-1	Non-Human-Target-754-KO-2	28	146	228
AHR-KO-1	Non-Human-Target-760-KO-127	27	202	121
AHR-KO-1	Non-Human-Target-763-KO-141	29	196	77
AHR-KO-1	Non-Human-Target-784-KO-11	18	257	344
AHR-KO-1	Non-Human-Target-793-KO-22	43	909	801
AHR-KO-1	Non-Human-Target-805-KO-122	10	381	58
AHR-KO-1	Non-Human-Target-811-KO-125	29	9	137
AHR-KO-1	Non-Human-Target-818-KO-17	28	218	471
AHR-KO-1	Non-Human-Target-827-KO-123	29	88	13
AHR-KO-1	Non-Human-Target-837-KO-146	8	99	3
AHR-KO-1	Non-Human-Target-853-KO-130	46	83	88
AHR-KO-1	Non-Human-Target-872-KO-138	32	329	333
AHR-KO-1	Non-Human-Target-880-KO-143	25	60	232
AHR-KO-1	Non-Human-Target-898-KO-134	51	54	306
AHR-KO-1	Non-Human-Target-9-KO-14	85	172	201
AHR-KO-1	Non-Human-Target-903-KO-121	55	98	231
AHR-KO-1	Non-Human-Target-927-KO-40	85	501	196
AHR-KO-1	Non-Human-Target-93-KO-34	23	0	3
AHR-KO-1	Non-Human-Target-947-KO-18	57	289	157
AHR-KO-1	Non-Human-Target-953-KO-151	22	28	139
AHR-KO-1	Non-Human-Target-963-KO-132	45	435	363
AHR-KO-1	Non-Human-Target-965-KO-43	32	0	157
AHR-KO-1	Non-Human-Target-970-KO-35	19	199	142
AHR-KO-1	Non-Human-Target-99-KO-15	31	121	328
AHR-KO-1	TAOK1-KO-1	35	306	207
AHR-KO-1	TAOK1-KO-2	49	52	170
AHR-KO-1	TAOK1-KO-3	22	39	329
AHR-KO-1	TAOK1-KO-4	31	41	179
AHR-KO-1	TP53-KO-1	33	274	255
AHR-KO-1	TP53-KO-2	61	1620	1536
AHR-KO-1	TP53-KO-3	22	433	83
AHR-KO-1	TP53-KO-4	35	2223	1786
AHR-KO-1	XPO1-KO-1	41	1	0
AHR-KO-1	XPO1-KO-2	52	0	1
AHR-KO-1	XPO1-KO-3	40	0	0
AHR-KO-1	XPO1-KO-4	36	77	0
AHR-KO-1	XRN2-KO-1	36	0	12
AHR-KO-1	XRN2-KO-2	30	25	1
AHR-KO-1	XRN2-KO-3	25	0	0
AHR-KO-1	XRN2-KO-4	39	148	9
AHR-KO-2	AHR-KO-1	43	69	5
AHR-KO-2	AHR-KO-2	47	474	397
AHR-KO-2	AHR-KO-3	68	1009	458
AHR-KO-2	AHR-KO-4	24	166	120
AHR-KO-2	ARNT-KO-1	44	192	303
AHR-KO-2	ARNT-KO-2	32	120	76
AHR-KO-2	ARNT-KO-3	38	176	193
AHR-KO-2	ARNT-KO-4	29	75	169
AHR-KO-2	BBX-KO-1	21	49	174
AHR-KO-2	BBX-KO-2	29	76	62
AHR-KO-2	BBX-KO-3	24	76	106
AHR-KO-2	BBX-KO-4	41	309	13
AHR-KO-2	C3orf17-KO-1	42	123	15
AHR-KO-2	C3orf17-KO-2	32	502	377
AHR-KO-2	C3orf17-KO-3	25	1	19
AHR-KO-2	C3orf17-KO-4	48	42	9
AHR-KO-2	CAND1-KO-1	34	46	234
AHR-KO-2	CAND1-KO-2	26	25	22
AHR-KO-2	CAND1-KO-3	37	26	8
AHR-KO-2	CAND1-KO-4	71	83	60
AHR-KO-2	CCT4-KO-1	45	0	32
AHR-KO-2	CCT4-KO-2	24	2	0
AHR-KO-2	CCT4-KO-3	40	5	2
AHR-KO-2	CCT4-KO-4	49	0	22
AHR-KO-2	DIMT1-KO-1	42	1	20
AHR-KO-2	DIMT1-KO-2	46	369	284
AHR-KO-2	DIMT1-KO-3	43	32	0
AHR-KO-2	DIMT1-KO-4	105	38	21
AHR-KO-2	EFTUD2-KO-1	53	1	0
AHR-KO-2	EFTUD2-KO-2	61	69	56
AHR-KO-2	EFTUD2-KO-3	56	0	0
AHR-KO-2	EFTUD2-KO-4	36	0	14
AHR-KO-2	EIF3B-KO-1	44	6	38
AHR-KO-2	EIF3B-KO-2	70	0	0
AHR-KO-2	EIF3B-KO-3	46	0	0
AHR-KO-2	EIF3B-KO-4	46	1	0
AHR-KO-2	FRYL-KO-1	47	269	612
AHR-KO-2	FRYL-KO-2	31	139	179
AHR-KO-2	FRYL-KO-3	44	2	28
AHR-KO-2	FRYL-KO-4	45	19	45
AHR-KO-2	IARS-KO-1	25	0	0
AHR-KO-2	IARS-KO-2	24	9	1
AHR-KO-2	IARS-KO-3	20	0	0
AHR-KO-2	IARS-KO-4	29	0	3
AHR-KO-2	KEAP1-KO-1	49	183	298
AHR-KO-2	KEAP1-KO-2	27	195	112
AHR-KO-2	KEAP1-KO-3	80	203	236
AHR-KO-2	KEAP1-KO-4	47	252	117
AHR-KO-2	KIRREL-KO-1	40	75	338
AHR-KO-2	KIRREL-KO-2	29	93	167
AHR-KO-2	KIRREL-KO-3	91	666	277
AHR-KO-2	KIRREL-KO-4	58	686	389
AHR-KO-2	NARS-KO-1	44	13	25
AHR-KO-2	NARS-KO-2	26	1	45
AHR-KO-2	NARS-KO-3	57	7	12
AHR-KO-2	NARS-KO-4	22	0	0
AHR-KO-2	NCL-KO-1	29	0	0
AHR-KO-2	NCL-KO-2	53	63	79
AHR-KO-2	NCL-KO-3	43	0	0
AHR-KO-2	NCL-KO-4	24	19	2
AHR-KO-2	NF2-KO-1	23	134	182
AHR-KO-2	NF2-KO-2	49	50	208
AHR-KO-2	NF2-KO-3	47	46	320
AHR-KO-2	NF2-KO-4	36	33	278
AHR-KO-2	Non-Human-Target-0-KO-20	9	7	76
AHR-KO-2	Non-Human-Target-105-KO-25	51	606	279
AHR-KO-2	Non-Human-Target-113-KO-8	19	154	180
AHR-KO-2	Non-Human-Target-128-KO-9	89	649	586
AHR-KO-2	Non-Human-Target-150-KO-26	40	99	143
AHR-KO-2	Non-Human-Target-151-KO-41	77	138	140
AHR-KO-2	Non-Human-Target-153-KO-44	90	634	515
AHR-KO-2	Non-Human-Target-165-KO-149	75	242	84
AHR-KO-2	Non-Human-Target-17-KO-5	21	218	108
AHR-KO-2	Non-Human-Target-171-KO-148	49	309	553
AHR-KO-2	Non-Human-Target-176-KO-16	51	363	437
AHR-KO-2	Non-Human-Target-179-KO-156	16	192	169
AHR-KO-2	Non-Human-Target-196-KO-4	28	90	211
AHR-KO-2	Non-Human-Target-211-KO-128	38	936	296
AHR-KO-2	Non-Human-Target-217-KO-19	44	151	95
AHR-KO-2	Non-Human-Target-220-KO-152	61	328	380
AHR-KO-2	Non-Human-Target-226-KO-137	34	83	74
AHR-KO-2	Non-Human-Target-230-KO-38	59	469	250
AHR-KO-2	Non-Human-Target-258-KO-1	39	10	68
AHR-KO-2	Non-Human-Target-260-KO-12	22	32	4
AHR-KO-2	Non-Human-Target-269-KO-124	59	236	267
AHR-KO-2	Non-Human-Target-281-KO-135	42	76	221
AHR-KO-2	Non-Human-Target-284-KO-39	36	97	124
AHR-KO-2	Non-Human-Target-299-KO-23	36	182	126
AHR-KO-2	Non-Human-Target-310-KO-153	50	61	305
AHR-KO-2	Non-Human-Target-321-KO-24	38	162	101
AHR-KO-2	Non-Human-Target-340-KO-3	52	53	309
AHR-KO-2	Non-Human-Target-344-KO-36	45	176	259
AHR-KO-2	Non-Human-Target-360-KO-154	24	187	121
AHR-KO-2	Non-Human-Target-386-KO-31	20	212	187
AHR-KO-2	Non-Human-Target-398-KO-150	71	220	70
AHR-KO-2	Non-Human-Target-427-KO-33	45	205	231
AHR-KO-2	Non-Human-Target-453-KO-139	44	169	419
AHR-KO-2	Non-Human-Target-455-KO-42	37	56	226
AHR-KO-2	Non-Human-Target-472-KO-142	45	149	76
AHR-KO-2	Non-Human-Target-541-KO-140	61	429	165
AHR-KO-2	Non-Human-Target-546-KO-136	64	133	471
AHR-KO-2	Non-Human-Target-555-KO-28	20	129	152
AHR-KO-2	Non-Human-Target-565-KO-29	38	135	199
AHR-KO-2	Non-Human-Target-569-KO-21	68	1020	204
AHR-KO-2	Non-Human-Target-590-KO-126	32	28	156
AHR-KO-2	Non-Human-Target-594-KO-133	66	240	89
AHR-KO-2	Non-Human-Target-609-KO-30	88	87	11
AHR-KO-2	Non-Human-Target-617-KO-13	59	309	372
AHR-KO-2	Non-Human-Target-644-KO-7	24	448	104
AHR-KO-2	Non-Human-Target-662-KO-129	45	396	106
AHR-KO-2	Non-Human-Target-675-KO-37	26	232	105
AHR-KO-2	Non-Human-Target-679-KO-131	30	610	77
AHR-KO-2	Non-Human-Target-681-KO-32	57	246	265
AHR-KO-2	Non-Human-Target-683-KO-27	50	433	397
AHR-KO-2	Non-Human-Target-703-KO-147	27	23	10
AHR-KO-2	Non-Human-Target-705-KO-144	56	56	38
AHR-KO-2	Non-Human-Target-725-KO-10	40	17	272
AHR-KO-2	Non-Human-Target-727-KO-155	61	197	473
AHR-KO-2	Non-Human-Target-741-KO-145	18	20	48
AHR-KO-2	Non-Human-Target-745-KO-6	44	375	464
AHR-KO-2	Non-Human-Target-754-KO-2	48	196	131
AHR-KO-2	Non-Human-Target-760-KO-127	27	156	33
AHR-KO-2	Non-Human-Target-763-KO-141	25	5	2
AHR-KO-2	Non-Human-Target-784-KO-11	27	159	220
AHR-KO-2	Non-Human-Target-793-KO-22	44	586	390
AHR-KO-2	Non-Human-Target-805-KO-122	20	137	21
AHR-KO-2	Non-Human-Target-811-KO-125	43	78	46
AHR-KO-2	Non-Human-Target-818-KO-17	32	206	118
AHR-KO-2	Non-Human-Target-827-KO-123	24	79	154
AHR-KO-2	Non-Human-Target-837-KO-146	13	98	2
AHR-KO-2	Non-Human-Target-853-KO-130	40	320	151
AHR-KO-2	Non-Human-Target-872-KO-138	33	131	93
AHR-KO-2	Non-Human-Target-880-KO-143	43	52	277
AHR-KO-2	Non-Human-Target-898-KO-134	56	706	599
AHR-KO-2	Non-Human-Target-9-KO-14	107	85	144
AHR-KO-2	Non-Human-Target-903-KO-121	45	278	620
AHR-KO-2	Non-Human-Target-927-KO-40	60	198	370
AHR-KO-2	Non-Human-Target-93-KO-34	25	45	33
AHR-KO-2	Non-Human-Target-947-KO-18	61	149	129
AHR-KO-2	Non-Human-Target-953-KO-151	25	90	136
AHR-KO-2	Non-Human-Target-963-KO-132	68	486	653
AHR-KO-2	Non-Human-Target-965-KO-43	42	50	31
AHR-KO-2	Non-Human-Target-970-KO-35	38	40	84
AHR-KO-2	Non-Human-Target-99-KO-15	38	182	442
AHR-KO-2	TAOK1-KO-1	43	30	144
AHR-KO-2	TAOK1-KO-2	52	397	176
AHR-KO-2	TAOK1-KO-3	24	53	83
AHR-KO-2	TAOK1-KO-4	29	24	94
AHR-KO-2	TP53-KO-1	38	659	1166
AHR-KO-2	TP53-KO-2	73	1773	1810
AHR-KO-2	TP53-KO-3	40	496	646
AHR-KO-2	TP53-KO-4	42	1567	1465
AHR-KO-2	XPO1-KO-1	34	54	19
AHR-KO-2	XPO1-KO-2	61	0	4
AHR-KO-2	XPO1-KO-3	49	0	0
AHR-KO-2	XPO1-KO-4	39	0	0
AHR-KO-2	XRN2-KO-1	44	0	0
AHR-KO-2	XRN2-KO-2	23	22	11
AHR-KO-2	XRN2-KO-3	48	0	1
AHR-KO-2	XRN2-KO-4	38	44	84
AHR-KO-3	AHR-KO-1	145	1400	987
AHR-KO-3	AHR-KO-2	114	842	462
AHR-KO-3	AHR-KO-3	230	1020	768
AHR-KO-3	AHR-KO-4	87	600	575
AHR-KO-3	ARNT-KO-1	130	459	617
AHR-KO-3	ARNT-KO-2	112	219	356
AHR-KO-3	ARNT-KO-3	123	124	403
AHR-KO-3	ARNT-KO-4	99	503	600
AHR-KO-3	BBX-KO-1	62	414	318
AHR-KO-3	BBX-KO-2	107	699	610
AHR-KO-3	BBX-KO-3	96	635	368
AHR-KO-3	BBX-KO-4	134	681	264
AHR-KO-3	C3orf17-KO-1	106	57	111
AHR-KO-3	C3orf17-KO-2	95	825	466
AHR-KO-3	C3orf17-KO-3	123	5	193
AHR-KO-3	C3orf17-KO-4	107	181	108
AHR-KO-3	CAND1-KO-1	146	532	414
AHR-KO-3	CAND1-KO-2	103	58	160
AHR-KO-3	CAND1-KO-3	113	296	211
AHR-KO-3	CAND1-KO-4	245	148	196
AHR-KO-3	CCT4-KO-1	165	117	101
AHR-KO-3	CCT4-KO-2	59	1	11
AHR-KO-3	CCT4-KO-3	131	1	0
AHR-KO-3	CCT4-KO-4	185	74	112
AHR-KO-3	DIMT1-KO-1	137	355	174
AHR-KO-3	DIMT1-KO-2	139	1321	601
AHR-KO-3	DIMT1-KO-3	156	97	145
AHR-KO-3	DIMT1-KO-4	346	63	37
AHR-KO-3	EFTUD2-KO-1	153	0	11
AHR-KO-3	EFTUD2-KO-2	167	218	211
AHR-KO-3	EFTUD2-KO-3	151	12	58
AHR-KO-3	EFTUD2-KO-4	117	5	2
AHR-KO-3	EIF3B-KO-1	153	263	99
AHR-KO-3	EIF3B-KO-2	208	32	48
AHR-KO-3	EIF3B-KO-3	131	7	15
AHR-KO-3	EIF3B-KO-4	126	49	223
AHR-KO-3	FRYL-KO-1	117	1072	916
AHR-KO-3	FRYL-KO-2	127	1024	533
AHR-KO-3	FRYL-KO-3	158	874	985
AHR-KO-3	FRYL-KO-4	131	300	266
AHR-KO-3	IARS-KO-1	92	30	5
AHR-KO-3	IARS-KO-2	88	9	34
AHR-KO-3	IARS-KO-3	85	58	110
AHR-KO-3	IARS-KO-4	112	33	4
AHR-KO-3	KEAP1-KO-1	138	906	510
AHR-KO-3	KEAP1-KO-2	118	771	309
AHR-KO-3	KEAP1-KO-3	218	1056	1128
AHR-KO-3	KEAP1-KO-4	133	755	723
AHR-KO-3	KIRREL-KO-1	146	1264	1156
AHR-KO-3	KIRREL-KO-2	79	379	489
AHR-KO-3	KIRREL-KO-3	351	1278	1533
AHR-KO-3	KIRREL-KO-4	193	1129	920
AHR-KO-3	NARS-KO-1	177	57	19
AHR-KO-3	NARS-KO-2	68	22	36
AHR-KO-3	NARS-KO-3	220	4	11
AHR-KO-3	NARS-KO-4	79	6	0
AHR-KO-3	NCL-KO-1	109	1	12
AHR-KO-3	NCL-KO-2	128	9	135
AHR-KO-3	NCL-KO-3	104	49	3
AHR-KO-3	NCL-KO-4	86	209	65
AHR-KO-3	NF2-KO-1	76	1716	2134
AHR-KO-3	NF2-KO-2	126	1390	1143
AHR-KO-3	NF2-KO-3	152	365	734
AHR-KO-3	NF2-KO-4	151	1259	1165
AHR-KO-3	Non-Human-Target-0-KO-20	39	246	272
AHR-KO-3	Non-Human-Target-105-KO-25	162	1866	1140
AHR-KO-3	Non-Human-Target-113-KO-8	56	476	298
AHR-KO-3	Non-Human-Target-128-KO-9	235	1571	1555
AHR-KO-3	Non-Human-Target-150-KO-26	112	302	367
AHR-KO-3	Non-Human-Target-151-KO-41	221	710	1370
AHR-KO-3	Non-Human-Target-153-KO-44	248	1051	1211
AHR-KO-3	Non-Human-Target-165-KO-149	222	1276	1220
AHR-KO-3	Non-Human-Target-17-KO-5	99	404	562
AHR-KO-3	Non-Human-Target-171-KO-148	199	730	1130
AHR-KO-3	Non-Human-Target-176-KO-16	162	1334	962
AHR-KO-3	Non-Human-Target-179-KO-156	87	450	466
AHR-KO-3	Non-Human-Target-196-KO-4	100	400	695
AHR-KO-3	Non-Human-Target-211-KO-128	157	798	1060
AHR-KO-3	Non-Human-Target-217-KO-19	133	818	581
AHR-KO-3	Non-Human-Target-220-KO-152	152	1752	1149
AHR-KO-3	Non-Human-Target-226-KO-137	126	94	446
AHR-KO-3	Non-Human-Target-230-KO-38	191	1332	1082
AHR-KO-3	Non-Human-Target-258-KO-1	135	827	529
AHR-KO-3	Non-Human-Target-260-KO-12	92	473	384
AHR-KO-3	Non-Human-Target-269-KO-124	185	2564	1827
AHR-KO-3	Non-Human-Target-281-KO-135	152	682	568
AHR-KO-3	Non-Human-Target-284-KO-39	110	1108	888
AHR-KO-3	Non-Human-Target-299-KO-23	131	971	752
AHR-KO-3	Non-Human-Target-310-KO-153	171	688	942
AHR-KO-3	Non-Human-Target-321-KO-24	114	354	424
AHR-KO-3	Non-Human-Target-340-KO-3	163	1096	589
AHR-KO-3	Non-Human-Target-344-KO-36	99	831	1094
AHR-KO-3	Non-Human-Target-360-KO-154	82	459	462
AHR-KO-3	Non-Human-Target-386-KO-31	85	1233	925
AHR-KO-3	Non-Human-Target-398-KO-150	167	1195	1037
AHR-KO-3	Non-Human-Target-427-KO-33	200	625	455
AHR-KO-3	Non-Human-Target-453-KO-139	150	1045	1126
AHR-KO-3	Non-Human-Target-455-KO-42	113	842	414
AHR-KO-3	Non-Human-Target-472-KO-142	151	476	483
AHR-KO-3	Non-Human-Target-541-KO-140	212	1602	950
AHR-KO-3	Non-Human-Target-546-KO-136	209	1186	1081
AHR-KO-3	Non-Human-Target-555-KO-28	91	319	277
AHR-KO-3	Non-Human-Target-565-KO-29	136	502	791
AHR-KO-3	Non-Human-Target-569-KO-21	187	712	744
AHR-KO-3	Non-Human-Target-590-KO-126	147	489	253
AHR-KO-3	Non-Human-Target-594-KO-133	239	659	1101
AHR-KO-3	Non-Human-Target-609-KO-30	280	1750	1375
AHR-KO-3	Non-Human-Target-617-KO-13	215	635	558
AHR-KO-3	Non-Human-Target-644-KO-7	80	509	818
AHR-KO-3	Non-Human-Target-662-KO-129	141	602	710
AHR-KO-3	Non-Human-Target-675-KO-37	105	433	551
AHR-KO-3	Non-Human-Target-679-KO-131	119	280	544
AHR-KO-3	Non-Human-Target-681-KO-32	171	914	757
AHR-KO-3	Non-Human-Target-683-KO-27	187	497	719
AHR-KO-3	Non-Human-Target-703-KO-147	95	803	1116
AHR-KO-3	Non-Human-Target-705-KO-144	186	991	715
AHR-KO-3	Non-Human-Target-725-KO-10	167	632	491
AHR-KO-3	Non-Human-Target-727-KO-155	190	816	456
AHR-KO-3	Non-Human-Target-741-KO-145	62	102	421
AHR-KO-3	Non-Human-Target-745-KO-6	172	982	1314
AHR-KO-3	Non-Human-Target-754-KO-2	125	536	534
AHR-KO-3	Non-Human-Target-760-KO-127	94	445	476
AHR-KO-3	Non-Human-Target-763-KO-141	58	624	430
AHR-KO-3	Non-Human-Target-784-KO-11	66	325	495
AHR-KO-3	Non-Human-Target-793-KO-22	120	1203	1043
AHR-KO-3	Non-Human-Target-805-KO-122	77	417	225
AHR-KO-3	Non-Human-Target-811-KO-125	79	1028	855
AHR-KO-3	Non-Human-Target-818-KO-17	119	732	909
AHR-KO-3	Non-Human-Target-827-KO-123	114	1069	700
AHR-KO-3	Non-Human-Target-837-KO-146	43	365	443
AHR-KO-3	Non-Human-Target-853-KO-130	148	821	891
AHR-KO-3	Non-Human-Target-872-KO-138	89	1016	1229
AHR-KO-3	Non-Human-Target-880-KO-143	124	621	910
AHR-KO-3	Non-Human-Target-898-KO-134	206	2449	1571
AHR-KO-3	Non-Human-Target-9-KO-14	286	1932	1538
AHR-KO-3	Non-Human-Target-903-KO-121	136	1560	1275
AHR-KO-3	Non-Human-Target-927-KO-40	257	1307	914
AHR-KO-3	Non-Human-Target-93-KO-34	100	309	986
AHR-KO-3	Non-Human-Target-947-KO-18	140	821	1085
AHR-KO-3	Non-Human-Target-953-KO-151	105	345	360
AHR-KO-3	Non-Human-Target-963-KO-132	196	1334	1605
AHR-KO-3	Non-Human-Target-965-KO-43	108	1100	595
AHR-KO-3	Non-Human-Target-970-KO-35	72	1016	865
AHR-KO-3	Non-Human-Target-99-KO-15	99	956	1073
AHR-KO-3	TAOK1-KO-1	185	1057	890
AHR-KO-3	TAOK1-KO-2	204	681	687
AHR-KO-3	TAOK1-KO-3	69	296	466
AHR-KO-3	TAOK1-KO-4	101	154	153
AHR-KO-3	TP53-KO-1	98	4511	4305
AHR-KO-3	TP53-KO-2	228	6423	6349
AHR-KO-3	TP53-KO-3	83	1675	2059
AHR-KO-3	TP53-KO-4	165	4954	3747
AHR-KO-3	XPO1-KO-1	123	46	131
AHR-KO-3	XPO1-KO-2	164	1	0
AHR-KO-3	XPO1-KO-3	145	21	0
AHR-KO-3	XPO1-KO-4	111	18	0
AHR-KO-3	XRN2-KO-1	134	5	11
AHR-KO-3	XRN2-KO-2	88	43	122
AHR-KO-3	XRN2-KO-3	148	104	121
AHR-KO-3	XRN2-KO-4	169	298	276
AHR-KO-4	AHR-KO-1	57	518	386
AHR-KO-4	AHR-KO-2	56	445	921
AHR-KO-4	AHR-KO-3	111	741	1012
AHR-KO-4	AHR-KO-4	40	464	193
AHR-KO-4	ARNT-KO-1	68	354	150
AHR-KO-4	ARNT-KO-2	54	339	426
AHR-KO-4	ARNT-KO-3	64	239	605
AHR-KO-4	ARNT-KO-4	53	431	173
AHR-KO-4	BBX-KO-1	33	405	439
AHR-KO-4	BBX-KO-2	66	473	265
AHR-KO-4	BBX-KO-3	65	905	516
AHR-KO-4	BBX-KO-4	63	321	520
AHR-KO-4	C3orf17-KO-1	66	232	43
AHR-KO-4	C3orf17-KO-2	46	193	210
AHR-KO-4	C3orf17-KO-3	68	39	71
AHR-KO-4	C3orf17-KO-4	57	73	68
AHR-KO-4	CAND1-KO-1	63	298	204
AHR-KO-4	CAND1-KO-2	43	94	120
AHR-KO-4	CAND1-KO-3	77	470	191
AHR-KO-4	CAND1-KO-4	122	361	281
AHR-KO-4	CCT4-KO-1	94	170	104
AHR-KO-4	CCT4-KO-2	29	0	0
AHR-KO-4	CCT4-KO-3	65	0	0
AHR-KO-4	CCT4-KO-4	112	0	27
AHR-KO-4	DIMT1-KO-1	78	182	154
AHR-KO-4	DIMT1-KO-2	80	635	988
AHR-KO-4	DIMT1-KO-3	88	107	12
AHR-KO-4	DIMT1-KO-4	180	89	8
AHR-KO-4	EFTUD2-KO-1	90	2	7
AHR-KO-4	EFTUD2-KO-2	83	482	738
AHR-KO-4	EFTUD2-KO-3	80	16	75
AHR-KO-4	EFTUD2-KO-4	46	46	0
AHR-KO-4	EIF3B-KO-1	92	159	235
AHR-KO-4	EIF3B-KO-2	113	80	109
AHR-KO-4	EIF3B-KO-3	67	6	24
AHR-KO-4	EIF3B-KO-4	69	1	18
AHR-KO-4	FRYL-KO-1	71	503	612
AHR-KO-4	FRYL-KO-2	53	599	289
AHR-KO-4	FRYL-KO-3	79	418	635
AHR-KO-4	FRYL-KO-4	71	285	166
AHR-KO-4	IARS-KO-1	51	19	24
AHR-KO-4	IARS-KO-2	50	29	69
AHR-KO-4	IARS-KO-3	41	14	35
AHR-KO-4	IARS-KO-4	61	48	0
AHR-KO-4	KEAP1-KO-1	65	507	207
AHR-KO-4	KEAP1-KO-2	64	710	931
AHR-KO-4	KEAP1-KO-3	115	1152	842
AHR-KO-4	KEAP1-KO-4	74	1095	476
AHR-KO-4	KIRREL-KO-1	91	572	567
AHR-KO-4	KIRREL-KO-2	36	541	296
AHR-KO-4	KIRREL-KO-3	192	1636	1265
AHR-KO-4	KIRREL-KO-4	100	980	962
AHR-KO-4	NARS-KO-1	90	0	30
AHR-KO-4	NARS-KO-2	43	0	9
AHR-KO-4	NARS-KO-3	129	9	37
AHR-KO-4	NARS-KO-4	39	0	3
AHR-KO-4	NCL-KO-1	41	27	9
AHR-KO-4	NCL-KO-2	68	147	67
AHR-KO-4	NCL-KO-3	55	0	29
AHR-KO-4	NCL-KO-4	51	78	219
AHR-KO-4	NF2-KO-1	49	1595	714
AHR-KO-4	NF2-KO-2	74	78	287
AHR-KO-4	NF2-KO-3	82	1035	733
AHR-KO-4	NF2-KO-4	77	520	325
AHR-KO-4	Non-Human-Target-0-KO-20	18	247	453
AHR-KO-4	Non-Human-Target-105-KO-25	101	899	904
AHR-KO-4	Non-Human-Target-113-KO-8	22	201	175
AHR-KO-4	Non-Human-Target-128-KO-9	144	1468	1189
AHR-KO-4	Non-Human-Target-150-KO-26	70	368	579
AHR-KO-4	Non-Human-Target-151-KO-41	134	1356	1072
AHR-KO-4	Non-Human-Target-153-KO-44	139	723	820
AHR-KO-4	Non-Human-Target-165-KO-149	103	688	712
AHR-KO-4	Non-Human-Target-17-KO-5	56	715	688
AHR-KO-4	Non-Human-Target-171-KO-148	101	705	953
AHR-KO-4	Non-Human-Target-176-KO-16	85	319	617
AHR-KO-4	Non-Human-Target-179-KO-156	53	471	524
AHR-KO-4	Non-Human-Target-196-KO-4	53	492	745
AHR-KO-4	Non-Human-Target-211-KO-128	61	644	765
AHR-KO-4	Non-Human-Target-217-KO-19	91	689	574
AHR-KO-4	Non-Human-Target-220-KO-152	96	1000	670
AHR-KO-4	Non-Human-Target-226-KO-137	73	616	383
AHR-KO-4	Non-Human-Target-230-KO-38	98	1119	1204
AHR-KO-4	Non-Human-Target-258-KO-1	63	670	480
AHR-KO-4	Non-Human-Target-260-KO-12	50	138	143
AHR-KO-4	Non-Human-Target-269-KO-124	80	699	891
AHR-KO-4	Non-Human-Target-281-KO-135	78	775	335
AHR-KO-4	Non-Human-Target-284-KO-39	59	420	812
AHR-KO-4	Non-Human-Target-299-KO-23	65	299	451
AHR-KO-4	Non-Human-Target-310-KO-153	75	704	529
AHR-KO-4	Non-Human-Target-321-KO-24	61	439	390
AHR-KO-4	Non-Human-Target-340-KO-3	73	668	847
AHR-KO-4	Non-Human-Target-344-KO-36	73	866	493
AHR-KO-4	Non-Human-Target-360-KO-154	50	310	326
AHR-KO-4	Non-Human-Target-386-KO-31	45	263	397
AHR-KO-4	Non-Human-Target-398-KO-150	113	461	509
AHR-KO-4	Non-Human-Target-427-KO-33	103	1008	787
AHR-KO-4	Non-Human-Target-453-KO-139	69	544	740
AHR-KO-4	Non-Human-Target-455-KO-42	72	46	473
AHR-KO-4	Non-Human-Target-472-KO-142	69	584	691
AHR-KO-4	Non-Human-Target-541-KO-140	105	907	671
AHR-KO-4	Non-Human-Target-546-KO-136	105	973	912
AHR-KO-4	Non-Human-Target-555-KO-28	53	353	198
AHR-KO-4	Non-Human-Target-565-KO-29	58	552	343
AHR-KO-4	Non-Human-Target-569-KO-21	99	910	1054
AHR-KO-4	Non-Human-Target-590-KO-126	64	274	274
AHR-KO-4	Non-Human-Target-594-KO-133	130	295	376
AHR-KO-4	Non-Human-Target-609-KO-30	163	1258	1359
AHR-KO-4	Non-Human-Target-617-KO-13	117	516	379
AHR-KO-4	Non-Human-Target-644-KO-7	44	344	472
AHR-KO-4	Non-Human-Target-662-KO-129	73	619	482
AHR-KO-4	Non-Human-Target-675-KO-37	67	302	536
AHR-KO-4	Non-Human-Target-679-KO-131	57	789	477
AHR-KO-4	Non-Human-Target-681-KO-32	90	1336	983
AHR-KO-4	Non-Human-Target-683-KO-27	91	751	510
AHR-KO-4	Non-Human-Target-703-KO-147	65	207	181
AHR-KO-4	Non-Human-Target-705-KO-144	110	536	786
AHR-KO-4	Non-Human-Target-725-KO-10	77	261	431
AHR-KO-4	Non-Human-Target-727-KO-155	100	902	1214
AHR-KO-4	Non-Human-Target-741-KO-145	31	66	111
AHR-KO-4	Non-Human-Target-745-KO-6	83	678	374
AHR-KO-4	Non-Human-Target-754-KO-2	81	288	559
AHR-KO-4	Non-Human-Target-760-KO-127	60	228	260
AHR-KO-4	Non-Human-Target-763-KO-141	40	387	94
AHR-KO-4	Non-Human-Target-784-KO-11	29	153	239
AHR-KO-4	Non-Human-Target-793-KO-22	68	555	1057
AHR-KO-4	Non-Human-Target-805-KO-122	26	294	121
AHR-KO-4	Non-Human-Target-811-KO-125	51	857	595
AHR-KO-4	Non-Human-Target-818-KO-17	71	621	614
AHR-KO-4	Non-Human-Target-827-KO-123	52	1149	775
AHR-KO-4	Non-Human-Target-837-KO-146	18	37	306
AHR-KO-4	Non-Human-Target-853-KO-130	80	560	1025
AHR-KO-4	Non-Human-Target-872-KO-138	57	500	442
AHR-KO-4	Non-Human-Target-880-KO-143	73	705	203
AHR-KO-4	Non-Human-Target-898-KO-134	121	1285	853
AHR-KO-4	Non-Human-Target-9-KO-14	154	721	912
AHR-KO-4	Non-Human-Target-903-KO-121	80	729	1101
AHR-KO-4	Non-Human-Target-927-KO-40	138	1226	1232
AHR-KO-4	Non-Human-Target-93-KO-34	57	262	138
AHR-KO-4	Non-Human-Target-947-KO-18	88	501	634
AHR-KO-4	Non-Human-Target-953-KO-151	43	533	362
AHR-KO-4	Non-Human-Target-963-KO-132	106	1734	1050
AHR-KO-4	Non-Human-Target-965-KO-43	56	419	538
AHR-KO-4	Non-Human-Target-970-KO-35	41	464	446
AHR-KO-4	Non-Human-Target-99-KO-15	53	748	759
AHR-KO-4	TAOK1-KO-1	81	749	507
AHR-KO-4	TAOK1-KO-2	106	427	220
AHR-KO-4	TAOK1-KO-3	34	511	242
AHR-KO-4	TAOK1-KO-4	63	224	186
AHR-KO-4	TP53-KO-1	47	2606	2414
AHR-KO-4	TP53-KO-2	103	3901	3858
AHR-KO-4	TP53-KO-3	45	874	671
AHR-KO-4	TP53-KO-4	92	2320	3093
AHR-KO-4	XPO1-KO-1	81	65	61
AHR-KO-4	XPO1-KO-2	88	14	1
AHR-KO-4	XPO1-KO-3	87	24	19
AHR-KO-4	XPO1-KO-4	54	74	51
AHR-KO-4	XRN2-KO-1	71	22	19
AHR-KO-4	XRN2-KO-2	53	129	4
AHR-KO-4	XRN2-KO-3	83	7	0
AHR-KO-4	XRN2-KO-4	72	152	462
ARNT-KO-1	AHR-KO-1	124	633	423
ARNT-KO-1	AHR-KO-2	117	460	224
ARNT-KO-1	AHR-KO-3	191	1263	1184
ARNT-KO-1	AHR-KO-4	73	536	398
ARNT-KO-1	ARNT-KO-1	109	1332	1385
ARNT-KO-1	ARNT-KO-2	108	547	710
ARNT-KO-1	ARNT-KO-3	74	425	501
ARNT-KO-1	ARNT-KO-4	99	385	139
ARNT-KO-1	BBX-KO-1	57	121	169
ARNT-KO-1	BBX-KO-2	117	791	820
ARNT-KO-1	BBX-KO-3	106	466	318
ARNT-KO-1	BBX-KO-4	107	100	212
ARNT-KO-1	C3orf17-KO-1	106	175	67
ARNT-KO-1	C3orf17-KO-2	97	80	33
ARNT-KO-1	C3orf17-KO-3	129	32	64
ARNT-KO-1	C3orf17-KO-4	86	20	22
ARNT-KO-1	CAND1-KO-1	125	226	238
ARNT-KO-1	CAND1-KO-2	91	69	46
ARNT-KO-1	CAND1-KO-3	104	312	204
ARNT-KO-1	CAND1-KO-4	220	218	168
ARNT-KO-1	CCT4-KO-1	141	84	7
ARNT-KO-1	CCT4-KO-2	73	0	1
ARNT-KO-1	CCT4-KO-3	112	0	0
ARNT-KO-1	CCT4-KO-4	181	62	131
ARNT-KO-1	DIMT1-KO-1	127	87	36
ARNT-KO-1	DIMT1-KO-2	145	724	431
ARNT-KO-1	DIMT1-KO-3	128	154	126
ARNT-KO-1	DIMT1-KO-4	318	80	99
ARNT-KO-1	EFTUD2-KO-1	131	54	45
ARNT-KO-1	EFTUD2-KO-2	157	394	351
ARNT-KO-1	EFTUD2-KO-3	128	87	55
ARNT-KO-1	EFTUD2-KO-4	95	14	55
ARNT-KO-1	EIF3B-KO-1	178	520	186
ARNT-KO-1	EIF3B-KO-2	237	24	25
ARNT-KO-1	EIF3B-KO-3	118	0	13
ARNT-KO-1	EIF3B-KO-4	135	63	78
ARNT-KO-1	FRYL-KO-1	146	257	449
ARNT-KO-1	FRYL-KO-2	101	392	204
ARNT-KO-1	FRYL-KO-3	108	1081	711
ARNT-KO-1	FRYL-KO-4	118	298	372
ARNT-KO-1	IARS-KO-1	85	4	6
ARNT-KO-1	IARS-KO-2	84	52	88
ARNT-KO-1	IARS-KO-3	76	144	276
ARNT-KO-1	IARS-KO-4	101	13	11
ARNT-KO-1	KEAP1-KO-1	118	758	485
ARNT-KO-1	KEAP1-KO-2	98	341	510
ARNT-KO-1	KEAP1-KO-3	198	1208	884
ARNT-KO-1	KEAP1-KO-4	111	163	548
ARNT-KO-1	KIRREL-KO-1	160	653	793
ARNT-KO-1	KIRREL-KO-2	70	390	489
ARNT-KO-1	KIRREL-KO-3	312	738	1922
ARNT-KO-1	KIRREL-KO-4	173	1648	1277
ARNT-KO-1	NARS-KO-1	121	0	11
ARNT-KO-1	NARS-KO-2	71	7	24
ARNT-KO-1	NARS-KO-3	211	2	15
ARNT-KO-1	NARS-KO-4	73	0	3
ARNT-KO-1	NCL-KO-1	92	16	36
ARNT-KO-1	NCL-KO-2	131	449	140
ARNT-KO-1	NCL-KO-3	98	28	0
ARNT-KO-1	NCL-KO-4	79	149	9
ARNT-KO-1	NF2-KO-1	94	1228	704
ARNT-KO-1	NF2-KO-2	122	1270	1088
ARNT-KO-1	NF2-KO-3	144	1399	1143
ARNT-KO-1	NF2-KO-4	148	1005	569
ARNT-KO-1	Non-Human-Target-0-KO-20	41	71	207
ARNT-KO-1	Non-Human-Target-105-KO-25	163	542	725
ARNT-KO-1	Non-Human-Target-113-KO-8	55	738	418
ARNT-KO-1	Non-Human-Target-128-KO-9	244	681	472
ARNT-KO-1	Non-Human-Target-150-KO-26	112	1120	530
ARNT-KO-1	Non-Human-Target-151-KO-41	182	804	700
ARNT-KO-1	Non-Human-Target-153-KO-44	248	1386	656
ARNT-KO-1	Non-Human-Target-165-KO-149	225	766	1095
ARNT-KO-1	Non-Human-Target-17-KO-5	74	428	641
ARNT-KO-1	Non-Human-Target-171-KO-148	195	927	417
ARNT-KO-1	Non-Human-Target-176-KO-16	164	748	473
ARNT-KO-1	Non-Human-Target-179-KO-156	84	591	390
ARNT-KO-1	Non-Human-Target-196-KO-4	74	555	545
ARNT-KO-1	Non-Human-Target-211-KO-128	127	871	1007
ARNT-KO-1	Non-Human-Target-217-KO-19	162	283	618
ARNT-KO-1	Non-Human-Target-220-KO-152	157	951	807
ARNT-KO-1	Non-Human-Target-226-KO-137	135	926	741
ARNT-KO-1	Non-Human-Target-230-KO-38	171	1559	1365
ARNT-KO-1	Non-Human-Target-258-KO-1	121	595	197
ARNT-KO-1	Non-Human-Target-260-KO-12	80	661	497
ARNT-KO-1	Non-Human-Target-269-KO-124	186	342	569
ARNT-KO-1	Non-Human-Target-281-KO-135	146	799	677
ARNT-KO-1	Non-Human-Target-284-KO-39	121	495	421
ARNT-KO-1	Non-Human-Target-299-KO-23	122	281	288
ARNT-KO-1	Non-Human-Target-310-KO-153	140	584	967
ARNT-KO-1	Non-Human-Target-321-KO-24	113	147	339
ARNT-KO-1	Non-Human-Target-340-KO-3	142	1235	555
ARNT-KO-1	Non-Human-Target-344-KO-36	109	1027	753
ARNT-KO-1	Non-Human-Target-360-KO-154	74	219	328
ARNT-KO-1	Non-Human-Target-386-KO-31	95	140	503
ARNT-KO-1	Non-Human-Target-398-KO-150	161	831	728
ARNT-KO-1	Non-Human-Target-427-KO-33	162	448	594
ARNT-KO-1	Non-Human-Target-453-KO-139	158	906	774
ARNT-KO-1	Non-Human-Target-455-KO-42	117	870	701
ARNT-KO-1	Non-Human-Target-472-KO-142	150	821	634
ARNT-KO-1	Non-Human-Target-541-KO-140	184	1179	624
ARNT-KO-1	Non-Human-Target-546-KO-136	182	1122	959
ARNT-KO-1	Non-Human-Target-555-KO-28	57	1115	530
ARNT-KO-1	Non-Human-Target-565-KO-29	100	727	589
ARNT-KO-1	Non-Human-Target-569-KO-21	171	1205	674
ARNT-KO-1	Non-Human-Target-590-KO-126	119	89	354
ARNT-KO-1	Non-Human-Target-594-KO-133	194	640	710
ARNT-KO-1	Non-Human-Target-609-KO-30	293	1143	1016
ARNT-KO-1	Non-Human-Target-617-KO-13	197	878	832
ARNT-KO-1	Non-Human-Target-644-KO-7	90	1090	610
ARNT-KO-1	Non-Human-Target-662-KO-129	133	511	226
ARNT-KO-1	Non-Human-Target-675-KO-37	112	552	567
ARNT-KO-1	Non-Human-Target-679-KO-131	110	160	452
ARNT-KO-1	Non-Human-Target-681-KO-32	165	1474	1210
ARNT-KO-1	Non-Human-Target-683-KO-27	173	823	920
ARNT-KO-1	Non-Human-Target-703-KO-147	80	117	312
ARNT-KO-1	Non-Human-Target-705-KO-144	165	1026	621
ARNT-KO-1	Non-Human-Target-725-KO-10	166	384	337
ARNT-KO-1	Non-Human-Target-727-KO-155	173	603	660
ARNT-KO-1	Non-Human-Target-741-KO-145	57	237	57
ARNT-KO-1	Non-Human-Target-745-KO-6	183	1227	1229
ARNT-KO-1	Non-Human-Target-754-KO-2	118	136	127
ARNT-KO-1	Non-Human-Target-760-KO-127	76	398	300
ARNT-KO-1	Non-Human-Target-763-KO-141	57	447	393
ARNT-KO-1	Non-Human-Target-784-KO-11	60	95	286
ARNT-KO-1	Non-Human-Target-793-KO-22	138	1175	1015
ARNT-KO-1	Non-Human-Target-805-KO-122	52	281	232
ARNT-KO-1	Non-Human-Target-811-KO-125	91	397	440
ARNT-KO-1	Non-Human-Target-818-KO-17	101	696	497
ARNT-KO-1	Non-Human-Target-827-KO-123	116	563	397
ARNT-KO-1	Non-Human-Target-837-KO-146	49	620	370
ARNT-KO-1	Non-Human-Target-853-KO-130	130	1457	575
ARNT-KO-1	Non-Human-Target-872-KO-138	120	344	643
ARNT-KO-1	Non-Human-Target-880-KO-143	115	422	574
ARNT-KO-1	Non-Human-Target-898-KO-134	187	901	1153
ARNT-KO-1	Non-Human-Target-9-KO-14	299	1054	861
ARNT-KO-1	Non-Human-Target-903-KO-121	139	878	673
ARNT-KO-1	Non-Human-Target-927-KO-40	209	1078	741
ARNT-KO-1	Non-Human-Target-93-KO-34	95	439	315
ARNT-KO-1	Non-Human-Target-947-KO-18	160	732	671
ARNT-KO-1	Non-Human-Target-953-KO-151	75	812	398
ARNT-KO-1	Non-Human-Target-963-KO-132	216	1237	1374
ARNT-KO-1	Non-Human-Target-965-KO-43	110	974	914
ARNT-KO-1	Non-Human-Target-970-KO-35	73	587	506
ARNT-KO-1	Non-Human-Target-99-KO-15	104	1569	672
ARNT-KO-1	TAOK1-KO-1	159	702	637
ARNT-KO-1	TAOK1-KO-2	172	273	331
ARNT-KO-1	TAOK1-KO-3	63	209	113
ARNT-KO-1	TAOK1-KO-4	112	586	292
ARNT-KO-1	TP53-KO-1	103	3225	3154
ARNT-KO-1	TP53-KO-2	201	6829	5677
ARNT-KO-1	TP53-KO-3	95	1767	1505
ARNT-KO-1	TP53-KO-4	128	3436	3505
ARNT-KO-1	XPO1-KO-1	114	75	15
ARNT-KO-1	XPO1-KO-2	134	9	16
ARNT-KO-1	XPO1-KO-3	123	2	7
ARNT-KO-1	XPO1-KO-4	106	0	26
ARNT-KO-1	XRN2-KO-1	109	15	78
ARNT-KO-1	XRN2-KO-2	98	171	87
ARNT-KO-1	XRN2-KO-3	146	1	21
ARNT-KO-1	XRN2-KO-4	124	559	690
ARNT-KO-2	AHR-KO-1	32	119	113
ARNT-KO-2	AHR-KO-2	34	49	236
ARNT-KO-2	AHR-KO-3	45	500	326
ARNT-KO-2	AHR-KO-4	17	93	126
ARNT-KO-2	ARNT-KO-1	31	245	468
ARNT-KO-2	ARNT-KO-2	26	177	334
ARNT-KO-2	ARNT-KO-3	21	249	71
ARNT-KO-2	ARNT-KO-4	19	109	69
ARNT-KO-2	BBX-KO-1	16	320	237
ARNT-KO-2	BBX-KO-2	31	34	112
ARNT-KO-2	BBX-KO-3	24	61	254
ARNT-KO-2	BBX-KO-4	19	143	39
ARNT-KO-2	C3orf17-KO-1	33	145	1
ARNT-KO-2	C3orf17-KO-2	25	22	85
ARNT-KO-2	C3orf17-KO-3	37	58	1
ARNT-KO-2	C3orf17-KO-4	26	1	21
ARNT-KO-2	CAND1-KO-1	34	15	165
ARNT-KO-2	CAND1-KO-2	33	1	16
ARNT-KO-2	CAND1-KO-3	33	3	7
ARNT-KO-2	CAND1-KO-4	55	48	67
ARNT-KO-2	CCT4-KO-1	49	5	7
ARNT-KO-2	CCT4-KO-2	19	0	0
ARNT-KO-2	CCT4-KO-3	29	0	11
ARNT-KO-2	CCT4-KO-4	48	117	11
ARNT-KO-2	DIMT1-KO-1	24	13	4
ARNT-KO-2	DIMT1-KO-2	33	279	167
ARNT-KO-2	DIMT1-KO-3	48	7	0
ARNT-KO-2	DIMT1-KO-4	77	183	7
ARNT-KO-2	EFTUD2-KO-1	38	0	0
ARNT-KO-2	EFTUD2-KO-2	38	76	10
ARNT-KO-2	EFTUD2-KO-3	30	8	5
ARNT-KO-2	EFTUD2-KO-4	20	0	1
ARNT-KO-2	EIF3B-KO-1	42	93	59
ARNT-KO-2	EIF3B-KO-2	40	20	24
ARNT-KO-2	EIF3B-KO-3	41	0	33
ARNT-KO-2	EIF3B-KO-4	34	10	0
ARNT-KO-2	FRYL-KO-1	35	294	99
ARNT-KO-2	FRYL-KO-2	34	165	96
ARNT-KO-2	FRYL-KO-3	30	77	134
ARNT-KO-2	FRYL-KO-4	31	5	43
ARNT-KO-2	IARS-KO-1	23	37	9
ARNT-KO-2	IARS-KO-2	17	11	11
ARNT-KO-2	IARS-KO-3	18	0	34
ARNT-KO-2	IARS-KO-4	25	0	1
ARNT-KO-2	KEAP1-KO-1	30	296	134
ARNT-KO-2	KEAP1-KO-2	24	386	162
ARNT-KO-2	KEAP1-KO-3	61	688	277
ARNT-KO-2	KEAP1-KO-4	31	4	54
ARNT-KO-2	KIRREL-KO-1	45	208	82
ARNT-KO-2	KIRREL-KO-2	18	276	92
ARNT-KO-2	KIRREL-KO-3	91	350	393
ARNT-KO-2	KIRREL-KO-4	52	142	227
ARNT-KO-2	NARS-KO-1	34	0	0
ARNT-KO-2	NARS-KO-2	16	0	13
ARNT-KO-2	NARS-KO-3	55	0	0
ARNT-KO-2	NARS-KO-4	15	9	0
ARNT-KO-2	NCL-KO-1	25	0	48
ARNT-KO-2	NCL-KO-2	38	394	67
ARNT-KO-2	NCL-KO-3	43	123	15
ARNT-KO-2	NCL-KO-4	14	77	95
ARNT-KO-2	NF2-KO-1	10	404	286
ARNT-KO-2	NF2-KO-2	33	19	5
ARNT-KO-2	NF2-KO-3	40	99	256
ARNT-KO-2	NF2-KO-4	29	605	566
ARNT-KO-2	Non-Human-Target-0-KO-20	11	140	137
ARNT-KO-2	Non-Human-Target-105-KO-25	45	196	234
ARNT-KO-2	Non-Human-Target-113-KO-8	16	13	76
ARNT-KO-2	Non-Human-Target-128-KO-9	68	264	471
ARNT-KO-2	Non-Human-Target-150-KO-26	23	196	153
ARNT-KO-2	Non-Human-Target-151-KO-41	72	241	294
ARNT-KO-2	Non-Human-Target-153-KO-44	64	232	345
ARNT-KO-2	Non-Human-Target-165-KO-149	59	645	238
ARNT-KO-2	Non-Human-Target-17-KO-5	25	167	121
ARNT-KO-2	Non-Human-Target-171-KO-148	47	129	251
ARNT-KO-2	Non-Human-Target-176-KO-16	32	587	294
ARNT-KO-2	Non-Human-Target-179-KO-156	20	75	44
ARNT-KO-2	Non-Human-Target-196-KO-4	21	56	220
ARNT-KO-2	Non-Human-Target-211-KO-128	31	67	210
ARNT-KO-2	Non-Human-Target-217-KO-19	30	435	442
ARNT-KO-2	Non-Human-Target-220-KO-152	37	306	210
ARNT-KO-2	Non-Human-Target-226-KO-137	34	249	137
ARNT-KO-2	Non-Human-Target-230-KO-38	51	796	430
ARNT-KO-2	Non-Human-Target-258-KO-1	37	445	176
ARNT-KO-2	Non-Human-Target-260-KO-12	25	50	50
ARNT-KO-2	Non-Human-Target-269-KO-124	50	133	232
ARNT-KO-2	Non-Human-Target-281-KO-135	36	256	92
ARNT-KO-2	Non-Human-Target-284-KO-39	30	80	102
ARNT-KO-2	Non-Human-Target-299-KO-23	32	96	57
ARNT-KO-2	Non-Human-Target-310-KO-153	42	129	222
ARNT-KO-2	Non-Human-Target-321-KO-24	30	68	144
ARNT-KO-2	Non-Human-Target-340-KO-3	45	181	294
ARNT-KO-2	Non-Human-Target-344-KO-36	29	222	196
ARNT-KO-2	Non-Human-Target-360-KO-154	19	323	254
ARNT-KO-2	Non-Human-Target-386-KO-31	18	13	137
ARNT-KO-2	Non-Human-Target-398-KO-150	53	234	421
ARNT-KO-2	Non-Human-Target-427-KO-33	46	343	725
ARNT-KO-2	Non-Human-Target-453-KO-139	30	318	261
ARNT-KO-2	Non-Human-Target-455-KO-42	25	282	259
ARNT-KO-2	Non-Human-Target-472-KO-142	35	361	107
ARNT-KO-2	Non-Human-Target-541-KO-140	46	313	296
ARNT-KO-2	Non-Human-Target-546-KO-136	41	4	33
ARNT-KO-2	Non-Human-Target-555-KO-28	16	40	43
ARNT-KO-2	Non-Human-Target-565-KO-29	32	125	71
ARNT-KO-2	Non-Human-Target-569-KO-21	38	290	182
ARNT-KO-2	Non-Human-Target-590-KO-126	26	118	10
ARNT-KO-2	Non-Human-Target-594-KO-133	67	190	77
ARNT-KO-2	Non-Human-Target-609-KO-30	67	603	353
ARNT-KO-2	Non-Human-Target-617-KO-13	56	285	184
ARNT-KO-2	Non-Human-Target-644-KO-7	28	108	108
ARNT-KO-2	Non-Human-Target-662-KO-129	40	214	259
ARNT-KO-2	Non-Human-Target-675-KO-37	27	376	266
ARNT-KO-2	Non-Human-Target-679-KO-131	37	2	120
ARNT-KO-2	Non-Human-Target-681-KO-32	46	86	124
ARNT-KO-2	Non-Human-Target-683-KO-27	39	170	51
ARNT-KO-2	Non-Human-Target-703-KO-147	20	89	84
ARNT-KO-2	Non-Human-Target-705-KO-144	48	261	181
ARNT-KO-2	Non-Human-Target-725-KO-10	48	163	168
ARNT-KO-2	Non-Human-Target-727-KO-155	47	25	34
ARNT-KO-2	Non-Human-Target-741-KO-145	17	94	98
ARNT-KO-2	Non-Human-Target-745-KO-6	47	42	195
ARNT-KO-2	Non-Human-Target-754-KO-2	31	102	118
ARNT-KO-2	Non-Human-Target-760-KO-127	14	46	146
ARNT-KO-2	Non-Human-Target-763-KO-141	17	0	119
ARNT-KO-2	Non-Human-Target-784-KO-11	14	285	193
ARNT-KO-2	Non-Human-Target-793-KO-22	40	238	60
ARNT-KO-2	Non-Human-Target-805-KO-122	11	32	6
ARNT-KO-2	Non-Human-Target-811-KO-125	28	269	67
ARNT-KO-2	Non-Human-Target-818-KO-17	27	410	161
ARNT-KO-2	Non-Human-Target-827-KO-123	31	140	75
ARNT-KO-2	Non-Human-Target-837-KO-146	11	144	71
ARNT-KO-2	Non-Human-Target-853-KO-130	41	673	419
ARNT-KO-2	Non-Human-Target-872-KO-138	32	739	951
ARNT-KO-2	Non-Human-Target-880-KO-143	35	106	232
ARNT-KO-2	Non-Human-Target-898-KO-134	67	371	183
ARNT-KO-2	Non-Human-Target-9-KO-14	75	59	100
ARNT-KO-2	Non-Human-Target-903-KO-121	36	399	195
ARNT-KO-2	Non-Human-Target-927-KO-40	56	689	465
ARNT-KO-2	Non-Human-Target-93-KO-34	18	5	18
ARNT-KO-2	Non-Human-Target-947-KO-18	42	128	143
ARNT-KO-2	Non-Human-Target-953-KO-151	23	112	269
ARNT-KO-2	Non-Human-Target-963-KO-132	31	110	177
ARNT-KO-2	Non-Human-Target-965-KO-43	35	394	286
ARNT-KO-2	Non-Human-Target-970-KO-35	24	223	32
ARNT-KO-2	Non-Human-Target-99-KO-15	23	601	379
ARNT-KO-2	TAOK1-KO-1	29	307	146
ARNT-KO-2	TAOK1-KO-2	46	352	130
ARNT-KO-2	TAOK1-KO-3	19	390	157
ARNT-KO-2	TAOK1-KO-4	37	30	12
ARNT-KO-2	TP53-KO-1	15	683	683
ARNT-KO-2	TP53-KO-2	48	1005	1277
ARNT-KO-2	TP53-KO-3	32	383	701
ARNT-KO-2	TP53-KO-4	34	1016	1527
ARNT-KO-2	XPO1-KO-1	35	1	39
ARNT-KO-2	XPO1-KO-2	38	12	0
ARNT-KO-2	XPO1-KO-3	42	0	49
ARNT-KO-2	XPO1-KO-4	29	0	11
ARNT-KO-2	XRN2-KO-1	29	7	2
ARNT-KO-2	XRN2-KO-2	24	13	23
ARNT-KO-2	XRN2-KO-3	44	0	2
ARNT-KO-2	XRN2-KO-4	34	5	122
ARNT-KO-3	AHR-KO-1	71	204	154
ARNT-KO-3	AHR-KO-2	41	261	12
ARNT-KO-3	AHR-KO-3	52	687	792
ARNT-KO-3	AHR-KO-4	35	110	43
ARNT-KO-3	ARNT-KO-1	48	142	487
ARNT-KO-3	ARNT-KO-2	55	85	48
ARNT-KO-3	ARNT-KO-3	36	217	214
ARNT-KO-3	ARNT-KO-4	36	96	26
ARNT-KO-3	BBX-KO-1	18	287	70
ARNT-KO-3	BBX-KO-2	51	154	75
ARNT-KO-3	BBX-KO-3	47	214	186
ARNT-KO-3	BBX-KO-4	43	59	118
ARNT-KO-3	C3orf17-KO-1	40	0	30
ARNT-KO-3	C3orf17-KO-2	31	232	110
ARNT-KO-3	C3orf17-KO-3	54	44	6
ARNT-KO-3	C3orf17-KO-4	37	61	67
ARNT-KO-3	CAND1-KO-1	48	107	92
ARNT-KO-3	CAND1-KO-2	39	67	166
ARNT-KO-3	CAND1-KO-3	51	71	17
ARNT-KO-3	CAND1-KO-4	95	443	199
ARNT-KO-3	CCT4-KO-1	60	215	91
ARNT-KO-3	CCT4-KO-2	33	9	52
ARNT-KO-3	CCT4-KO-3	62	1	0
ARNT-KO-3	CCT4-KO-4	53	23	0
ARNT-KO-3	DIMT1-KO-1	61	9	50
ARNT-KO-3	DIMT1-KO-2	62	147	151
ARNT-KO-3	DIMT1-KO-3	46	11	5
ARNT-KO-3	DIMT1-KO-4	139	5	7
ARNT-KO-3	EFTUD2-KO-1	56	83	1
ARNT-KO-3	EFTUD2-KO-2	73	48	106
ARNT-KO-3	EFTUD2-KO-3	63	67	15
ARNT-KO-3	EFTUD2-KO-4	43	106	30
ARNT-KO-3	EIF3B-KO-1	57	20	99
ARNT-KO-3	EIF3B-KO-2	99	30	130
ARNT-KO-3	EIF3B-KO-3	49	4	0
ARNT-KO-3	EIF3B-KO-4	46	0	36
ARNT-KO-3	FRYL-KO-1	57	598	440
ARNT-KO-3	FRYL-KO-2	34	52	296
ARNT-KO-3	FRYL-KO-3	49	291	384
ARNT-KO-3	FRYL-KO-4	47	90	134
ARNT-KO-3	IARS-KO-1	30	0	53
ARNT-KO-3	IARS-KO-2	41	9	1
ARNT-KO-3	IARS-KO-3	35	1	23
ARNT-KO-3	IARS-KO-4	41	0	0
ARNT-KO-3	KEAP1-KO-1	50	612	190
ARNT-KO-3	KEAP1-KO-2	37	86	34
ARNT-KO-3	KEAP1-KO-3	96	854	195
ARNT-KO-3	KEAP1-KO-4	50	447	144
ARNT-KO-3	KIRREL-KO-1	66	283	293
ARNT-KO-3	KIRREL-KO-2	43	96	255
ARNT-KO-3	KIRREL-KO-3	162	667	403
ARNT-KO-3	KIRREL-KO-4	71	470	480
ARNT-KO-3	NARS-KO-1	43	1	4
ARNT-KO-3	NARS-KO-2	27	33	11
ARNT-KO-3	NARS-KO-3	78	151	7
ARNT-KO-3	NARS-KO-4	35	0	1
ARNT-KO-3	NCL-KO-1	32	0	3
ARNT-KO-3	NCL-KO-2	52	52	6
ARNT-KO-3	NCL-KO-3	51	0	2
ARNT-KO-3	NCL-KO-4	36	74	140
ARNT-KO-3	NF2-KO-1	28	337	596
ARNT-KO-3	NF2-KO-2	52	238	108
ARNT-KO-3	NF2-KO-3	78	312	436
ARNT-KO-3	NF2-KO-4	56	251	427
ARNT-KO-3	Non-Human-Target-0-KO-20	17	163	91
ARNT-KO-3	Non-Human-Target-105-KO-25	67	366	347
ARNT-KO-3	Non-Human-Target-113-KO-8	20	388	365
ARNT-KO-3	Non-Human-Target-128-KO-9	107	334	1023
ARNT-KO-3	Non-Human-Target-150-KO-26	35	538	271
ARNT-KO-3	Non-Human-Target-151-KO-41	105	968	832
ARNT-KO-3	Non-Human-Target-153-KO-44	107	235	494
ARNT-KO-3	Non-Human-Target-165-KO-149	77	940	802
ARNT-KO-3	Non-Human-Target-17-KO-5	45	266	248
ARNT-KO-3	Non-Human-Target-171-KO-148	76	584	790
ARNT-KO-3	Non-Human-Target-176-KO-16	72	277	379
ARNT-KO-3	Non-Human-Target-179-KO-156	32	127	261
ARNT-KO-3	Non-Human-Target-196-KO-4	27	142	248
ARNT-KO-3	Non-Human-Target-211-KO-128	42	225	538
ARNT-KO-3	Non-Human-Target-217-KO-19	77	213	707
ARNT-KO-3	Non-Human-Target-220-KO-152	72	325	210
ARNT-KO-3	Non-Human-Target-226-KO-137	65	146	158
ARNT-KO-3	Non-Human-Target-230-KO-38	78	618	349
ARNT-KO-3	Non-Human-Target-258-KO-1	56	308	77
ARNT-KO-3	Non-Human-Target-260-KO-12	49	40	102
ARNT-KO-3	Non-Human-Target-269-KO-124	71	159	658
ARNT-KO-3	Non-Human-Target-281-KO-135	60	513	502
ARNT-KO-3	Non-Human-Target-284-KO-39	47	26	258
ARNT-KO-3	Non-Human-Target-299-KO-23	48	236	246
ARNT-KO-3	Non-Human-Target-310-KO-153	64	434	672
ARNT-KO-3	Non-Human-Target-321-KO-24	56	235	329
ARNT-KO-3	Non-Human-Target-340-KO-3	66	245	333
ARNT-KO-3	Non-Human-Target-344-KO-36	47	242	129
ARNT-KO-3	Non-Human-Target-360-KO-154	32	46	79
ARNT-KO-3	Non-Human-Target-386-KO-31	29	148	30
ARNT-KO-3	Non-Human-Target-398-KO-150	77	194	487
ARNT-KO-3	Non-Human-Target-427-KO-33	72	256	91
ARNT-KO-3	Non-Human-Target-453-KO-139	44	666	308
ARNT-KO-3	Non-Human-Target-455-KO-42	52	289	108
ARNT-KO-3	Non-Human-Target-472-KO-142	62	200	497
ARNT-KO-3	Non-Human-Target-541-KO-140	84	804	484
ARNT-KO-3	Non-Human-Target-546-KO-136	80	203	152
ARNT-KO-3	Non-Human-Target-555-KO-28	29	190	76
ARNT-KO-3	Non-Human-Target-565-KO-29	49	129	74
ARNT-KO-3	Non-Human-Target-569-KO-21	69	610	734
ARNT-KO-3	Non-Human-Target-590-KO-126	52	498	194
ARNT-KO-3	Non-Human-Target-594-KO-133	105	205	175
ARNT-KO-3	Non-Human-Target-609-KO-30	124	592	492
ARNT-KO-3	Non-Human-Target-617-KO-13	96	309	215
ARNT-KO-3	Non-Human-Target-644-KO-7	27	225	497
ARNT-KO-3	Non-Human-Target-662-KO-129	46	253	171
ARNT-KO-3	Non-Human-Target-675-KO-37	50	253	392
ARNT-KO-3	Non-Human-Target-679-KO-131	58	558	399
ARNT-KO-3	Non-Human-Target-681-KO-32	72	250	137
ARNT-KO-3	Non-Human-Target-683-KO-27	68	185	432
ARNT-KO-3	Non-Human-Target-703-KO-147	35	39	78
ARNT-KO-3	Non-Human-Target-705-KO-144	72	594	234
ARNT-KO-3	Non-Human-Target-725-KO-10	72	138	218
ARNT-KO-3	Non-Human-Target-727-KO-155	78	307	561
ARNT-KO-3	Non-Human-Target-741-KO-145	18	222	52
ARNT-KO-3	Non-Human-Target-745-KO-6	63	369	150
ARNT-KO-3	Non-Human-Target-754-KO-2	66	424	46
ARNT-KO-3	Non-Human-Target-760-KO-127	39	250	129
ARNT-KO-3	Non-Human-Target-763-KO-141	33	80	316
ARNT-KO-3	Non-Human-Target-784-KO-11	33	301	153
ARNT-KO-3	Non-Human-Target-793-KO-22	52	255	494
ARNT-KO-3	Non-Human-Target-805-KO-122	19	3	6
ARNT-KO-3	Non-Human-Target-811-KO-125	34	124	463
ARNT-KO-3	Non-Human-Target-818-KO-17	41	479	145
ARNT-KO-3	Non-Human-Target-827-KO-123	41	17	34
ARNT-KO-3	Non-Human-Target-837-KO-146	11	188	171
ARNT-KO-3	Non-Human-Target-853-KO-130	67	321	192
ARNT-KO-3	Non-Human-Target-872-KO-138	46	235	442
ARNT-KO-3	Non-Human-Target-880-KO-143	34	146	234
ARNT-KO-3	Non-Human-Target-898-KO-134	86	614	597
ARNT-KO-3	Non-Human-Target-9-KO-14	113	913	787
ARNT-KO-3	Non-Human-Target-903-KO-121	58	412	257
ARNT-KO-3	Non-Human-Target-927-KO-40	89	690	171
ARNT-KO-3	Non-Human-Target-93-KO-34	45	11	60
ARNT-KO-3	Non-Human-Target-947-KO-18	70	255	372
ARNT-KO-3	Non-Human-Target-953-KO-151	39	114	134
ARNT-KO-3	Non-Human-Target-963-KO-132	80	820	655
ARNT-KO-3	Non-Human-Target-965-KO-43	39	154	155
ARNT-KO-3	Non-Human-Target-970-KO-35	27	101	48
ARNT-KO-3	Non-Human-Target-99-KO-15	42	309	308
ARNT-KO-3	TAOK1-KO-1	63	235	192
ARNT-KO-3	TAOK1-KO-2	68	47	138
ARNT-KO-3	TAOK1-KO-3	20	1	110
ARNT-KO-3	TAOK1-KO-4	40	176	83
ARNT-KO-3	TP53-KO-1	39	1103	1435
ARNT-KO-3	TP53-KO-2	76	3984	2576
ARNT-KO-3	TP53-KO-3	46	476	849
ARNT-KO-3	TP53-KO-4	63	1721	1991
ARNT-KO-3	XPO1-KO-1	56	33	73
ARNT-KO-3	XPO1-KO-2	80	1	2
ARNT-KO-3	XPO1-KO-3	65	1	18
ARNT-KO-3	XPO1-KO-4	44	0	0
ARNT-KO-3	XRN2-KO-1	61	5	3
ARNT-KO-3	XRN2-KO-2	35	45	162
ARNT-KO-3	XRN2-KO-3	50	63	9
ARNT-KO-3	XRN2-KO-4	71	51	73
ARNT-KO-4	AHR-KO-1	68	811	615
ARNT-KO-4	AHR-KO-2	57	600	230
ARNT-KO-4	AHR-KO-3	121	1382	710
ARNT-KO-4	AHR-KO-4	48	454	331
ARNT-KO-4	ARNT-KO-1	59	110	231
ARNT-KO-4	ARNT-KO-2	58	435	294
ARNT-KO-4	ARNT-KO-3	63	79	323
ARNT-KO-4	ARNT-KO-4	76	922	779
ARNT-KO-4	BBX-KO-1	32	280	91
ARNT-KO-4	BBX-KO-2	60	60	330
ARNT-KO-4	BBX-KO-3	57	365	383
ARNT-KO-4	BBX-KO-4	47	433	201
ARNT-KO-4	C3orf17-KO-1	54	133	53
ARNT-KO-4	C3orf17-KO-2	72	469	340
ARNT-KO-4	C3orf17-KO-3	71	0	13
ARNT-KO-4	C3orf17-KO-4	60	10	56
ARNT-KO-4	CAND1-KO-1	74	176	191
ARNT-KO-4	CAND1-KO-2	50	414	54
ARNT-KO-4	CAND1-KO-3	62	110	83
ARNT-KO-4	CAND1-KO-4	111	226	182
ARNT-KO-4	CCT4-KO-1	82	31	53
ARNT-KO-4	CCT4-KO-2	48	0	12
ARNT-KO-4	CCT4-KO-3	55	1	0
ARNT-KO-4	CCT4-KO-4	90	101	67
ARNT-KO-4	DIMT1-KO-1	74	91	160
ARNT-KO-4	DIMT1-KO-2	52	864	572
ARNT-KO-4	DIMT1-KO-3	84	13	14
ARNT-KO-4	DIMT1-KO-4	167	22	35
ARNT-KO-4	EFTUD2-KO-1	73	17	10
ARNT-KO-4	EFTUD2-KO-2	85	83	152
ARNT-KO-4	EFTUD2-KO-3	68	17	122
ARNT-KO-4	EFTUD2-KO-4	58	184	260
ARNT-KO-4	EIF3B-KO-1	92	225	120
ARNT-KO-4	EIF3B-KO-2	138	5	17
ARNT-KO-4	EIF3B-KO-3	72	0	1
ARNT-KO-4	EIF3B-KO-4	67	67	9
ARNT-KO-4	FRYL-KO-1	70	257	621
ARNT-KO-4	FRYL-KO-2	53	401	675
ARNT-KO-4	FRYL-KO-3	63	262	293
ARNT-KO-4	FRYL-KO-4	69	314	117
ARNT-KO-4	IARS-KO-1	56	3	15
ARNT-KO-4	IARS-KO-2	55	46	0
ARNT-KO-4	IARS-KO-3	30	0	11
ARNT-KO-4	IARS-KO-4	45	157	265
ARNT-KO-4	KEAP1-KO-1	69	365	500
ARNT-KO-4	KEAP1-KO-2	54	127	55
ARNT-KO-4	KEAP1-KO-3	143	193	547
ARNT-KO-4	KEAP1-KO-4	71	243	141
ARNT-KO-4	KIRREL-KO-1	89	1105	650
ARNT-KO-4	KIRREL-KO-2	44	142	63
ARNT-KO-4	KIRREL-KO-3	188	822	637
ARNT-KO-4	KIRREL-KO-4	98	380	467
ARNT-KO-4	NARS-KO-1	90	0	0
ARNT-KO-4	NARS-KO-2	41	13	5
ARNT-KO-4	NARS-KO-3	127	162	33
ARNT-KO-4	NARS-KO-4	45	10	0
ARNT-KO-4	NCL-KO-1	64	0	26
ARNT-KO-4	NCL-KO-2	77	108	68
ARNT-KO-4	NCL-KO-3	50	7	7
ARNT-KO-4	NCL-KO-4	39	28	68
ARNT-KO-4	NF2-KO-1	56	1678	983
ARNT-KO-4	NF2-KO-2	59	531	184
ARNT-KO-4	NF2-KO-3	87	1071	771
ARNT-KO-4	NF2-KO-4	76	344	521
ARNT-KO-4	Non-Human-Target-0-KO-20	27	166	248
ARNT-KO-4	Non-Human-Target-105-KO-25	90	865	1118
ARNT-KO-4	Non-Human-Target-113-KO-8	26	267	406
ARNT-KO-4	Non-Human-Target-128-KO-9	159	1354	1522
ARNT-KO-4	Non-Human-Target-150-KO-26	53	396	368
ARNT-KO-4	Non-Human-Target-151-KO-41	140	812	905
ARNT-KO-4	Non-Human-Target-153-KO-44	159	758	531
ARNT-KO-4	Non-Human-Target-165-KO-149	108	549	929
ARNT-KO-4	Non-Human-Target-17-KO-5	42	427	299
ARNT-KO-4	Non-Human-Target-171-KO-148	104	398	225
ARNT-KO-4	Non-Human-Target-176-KO-16	77	363	439
ARNT-KO-4	Non-Human-Target-179-KO-156	50	260	392
ARNT-KO-4	Non-Human-Target-196-KO-4	44	248	320
ARNT-KO-4	Non-Human-Target-211-KO-128	67	904	334
ARNT-KO-4	Non-Human-Target-217-KO-19	101	390	416
ARNT-KO-4	Non-Human-Target-220-KO-152	81	901	156
ARNT-KO-4	Non-Human-Target-226-KO-137	49	481	343
ARNT-KO-4	Non-Human-Target-230-KO-38	98	275	780
ARNT-KO-4	Non-Human-Target-258-KO-1	55	482	514
ARNT-KO-4	Non-Human-Target-260-KO-12	56	163	148
ARNT-KO-4	Non-Human-Target-269-KO-124	118	914	899
ARNT-KO-4	Non-Human-Target-281-KO-135	107	221	471
ARNT-KO-4	Non-Human-Target-284-KO-39	64	79	387
ARNT-KO-4	Non-Human-Target-299-KO-23	73	399	338
ARNT-KO-4	Non-Human-Target-310-KO-153	78	751	436
ARNT-KO-4	Non-Human-Target-321-KO-24	61	1049	598
ARNT-KO-4	Non-Human-Target-340-KO-3	95	1005	705
ARNT-KO-4	Non-Human-Target-344-KO-36	52	251	264
ARNT-KO-4	Non-Human-Target-360-KO-154	42	371	444
ARNT-KO-4	Non-Human-Target-386-KO-31	53	286	42
ARNT-KO-4	Non-Human-Target-398-KO-150	112	198	216
ARNT-KO-4	Non-Human-Target-427-KO-33	120	352	229
ARNT-KO-4	Non-Human-Target-453-KO-139	87	923	709
ARNT-KO-4	Non-Human-Target-455-KO-42	77	295	356
ARNT-KO-4	Non-Human-Target-472-KO-142	80	678	448
ARNT-KO-4	Non-Human-Target-541-KO-140	91	455	448
ARNT-KO-4	Non-Human-Target-546-KO-136	114	313	580
ARNT-KO-4	Non-Human-Target-555-KO-28	46	421	86
ARNT-KO-4	Non-Human-Target-565-KO-29	79	758	604
ARNT-KO-4	Non-Human-Target-569-KO-21	96	784	316
ARNT-KO-4	Non-Human-Target-590-KO-126	91	290	345
ARNT-KO-4	Non-Human-Target-594-KO-133	112	493	382
ARNT-KO-4	Non-Human-Target-609-KO-30	152	656	560
ARNT-KO-4	Non-Human-Target-617-KO-13	110	287	580
ARNT-KO-4	Non-Human-Target-644-KO-7	41	367	664
ARNT-KO-4	Non-Human-Target-662-KO-129	66	559	648
ARNT-KO-4	Non-Human-Target-675-KO-37	62	195	480
ARNT-KO-4	Non-Human-Target-679-KO-131	75	327	662
ARNT-KO-4	Non-Human-Target-681-KO-32	96	541	520
ARNT-KO-4	Non-Human-Target-683-KO-27	90	496	320
ARNT-KO-4	Non-Human-Target-703-KO-147	52	117	341
ARNT-KO-4	Non-Human-Target-705-KO-144	104	432	229
ARNT-KO-4	Non-Human-Target-725-KO-10	93	435	360
ARNT-KO-4	Non-Human-Target-727-KO-155	103	433	431
ARNT-KO-4	Non-Human-Target-741-KO-145	25	35	142
ARNT-KO-4	Non-Human-Target-745-KO-6	83	244	629
ARNT-KO-4	Non-Human-Target-754-KO-2	74	218	713
ARNT-KO-4	Non-Human-Target-760-KO-127	51	230	180
ARNT-KO-4	Non-Human-Target-763-KO-141	32	105	212
ARNT-KO-4	Non-Human-Target-784-KO-11	46	576	404
ARNT-KO-4	Non-Human-Target-793-KO-22	60	419	395
ARNT-KO-4	Non-Human-Target-805-KO-122	21	204	160
ARNT-KO-4	Non-Human-Target-811-KO-125	59	573	370
ARNT-KO-4	Non-Human-Target-818-KO-17	56	313	219
ARNT-KO-4	Non-Human-Target-827-KO-123	49	266	311
ARNT-KO-4	Non-Human-Target-837-KO-146	18	62	44
ARNT-KO-4	Non-Human-Target-853-KO-130	89	800	700
ARNT-KO-4	Non-Human-Target-872-KO-138	77	439	331
ARNT-KO-4	Non-Human-Target-880-KO-143	63	714	396
ARNT-KO-4	Non-Human-Target-898-KO-134	108	1319	529
ARNT-KO-4	Non-Human-Target-9-KO-14	138	865	631
ARNT-KO-4	Non-Human-Target-903-KO-121	70	221	484
ARNT-KO-4	Non-Human-Target-927-KO-40	123	978	1040
ARNT-KO-4	Non-Human-Target-93-KO-34	55	100	141
ARNT-KO-4	Non-Human-Target-947-KO-18	97	798	574
ARNT-KO-4	Non-Human-Target-953-KO-151	42	50	137
ARNT-KO-4	Non-Human-Target-963-KO-132	104	819	812
ARNT-KO-4	Non-Human-Target-965-KO-43	66	298	86
ARNT-KO-4	Non-Human-Target-970-KO-35	61	367	277
ARNT-KO-4	Non-Human-Target-99-KO-15	39	311	330
ARNT-KO-4	TAOK1-KO-1	78	509	350
ARNT-KO-4	TAOK1-KO-2	110	250	261
ARNT-KO-4	TAOK1-KO-3	33	204	163
ARNT-KO-4	TAOK1-KO-4	40	145	130
ARNT-KO-4	TP53-KO-1	46	3024	2639
ARNT-KO-4	TP53-KO-2	101	4096	3637
ARNT-KO-4	TP53-KO-3	39	733	850
ARNT-KO-4	TP53-KO-4	78	3981	3679
ARNT-KO-4	XPO1-KO-1	83	118	27
ARNT-KO-4	XPO1-KO-2	94	0	49
ARNT-KO-4	XPO1-KO-3	85	0	0
ARNT-KO-4	XPO1-KO-4	52	0	0
ARNT-KO-4	XRN2-KO-1	71	97	5
ARNT-KO-4	XRN2-KO-2	61	158	98
ARNT-KO-4	XRN2-KO-3	75	1	17
ARNT-KO-4	XRN2-KO-4	72	92	191
BBX-KO-1	AHR-KO-1	12	0	31
BBX-KO-1	AHR-KO-2	8	0	44
BBX-KO-1	AHR-KO-3	12	126	164
BBX-KO-1	AHR-KO-4	6	0	1
BBX-KO-1	ARNT-KO-1	9	41	6
BBX-KO-1	ARNT-KO-2	6	33	11
BBX-KO-1	ARNT-KO-3	15	0	23
BBX-KO-1	ARNT-KO-4	7	1	2
BBX-KO-1	BBX-KO-1	5	19	11
BBX-KO-1	BBX-KO-2	11	0	52
BBX-KO-1	BBX-KO-3	7	1	8
BBX-KO-1	BBX-KO-4	12	1	0
BBX-KO-1	C3orf17-KO-1	8	0	0
BBX-KO-1	C3orf17-KO-2	7	103	100
BBX-KO-1	C3orf17-KO-3	8	0	0
BBX-KO-1	C3orf17-KO-4	6	39	28
BBX-KO-1	CAND1-KO-1	12	31	16
BBX-KO-1	CAND1-KO-2	11	100	31
BBX-KO-1	CAND1-KO-3	5	0	0
BBX-KO-1	CAND1-KO-4	19	20	12
BBX-KO-1	CCT4-KO-1	15	0	0
BBX-KO-1	CCT4-KO-2	7	0	0
BBX-KO-1	CCT4-KO-3	6	0	0
BBX-KO-1	CCT4-KO-4	18	0	0
BBX-KO-1	DIMT1-KO-1	7	1	29
BBX-KO-1	DIMT1-KO-2	9	3	105
BBX-KO-1	DIMT1-KO-3	12	0	4
BBX-KO-1	DIMT1-KO-4	23	5	92
BBX-KO-1	EFTUD2-KO-1	9	0	0
BBX-KO-1	EFTUD2-KO-2	17	9	16
BBX-KO-1	EFTUD2-KO-3	14	0	0
BBX-KO-1	EFTUD2-KO-4	5	10	0
BBX-KO-1	EIF3B-KO-1	13	1	1
BBX-KO-1	EIF3B-KO-2	11	0	0
BBX-KO-1	EIF3B-KO-3	10	0	0
BBX-KO-1	EIF3B-KO-4	15	0	0
BBX-KO-1	FRYL-KO-1	7	0	1
BBX-KO-1	FRYL-KO-2	9	55	40
BBX-KO-1	FRYL-KO-3	9	13	1
BBX-KO-1	FRYL-KO-4	8	0	0
BBX-KO-1	IARS-KO-1	10	0	11
BBX-KO-1	IARS-KO-2	10	0	0
BBX-KO-1	IARS-KO-3	4	0	0
BBX-KO-1	IARS-KO-4	7	0	0
BBX-KO-1	KEAP1-KO-1	6	27	131
BBX-KO-1	KEAP1-KO-2	0	7	0
BBX-KO-1	KEAP1-KO-3	20	38	3
BBX-KO-1	KEAP1-KO-4	10	5	13
BBX-KO-1	KIRREL-KO-1	12	120	253
BBX-KO-1	KIRREL-KO-2	6	30	105
BBX-KO-1	KIRREL-KO-3	25	285	173
BBX-KO-1	KIRREL-KO-4	11	3	2
BBX-KO-1	NARS-KO-1	13	1	0
BBX-KO-1	NARS-KO-2	4	1	0
BBX-KO-1	NARS-KO-3	19	0	0
BBX-KO-1	NARS-KO-4	4	0	0
BBX-KO-1	NCL-KO-1	9	0	0
BBX-KO-1	NCL-KO-2	15	0	0
BBX-KO-1	NCL-KO-3	6	0	0
BBX-KO-1	NCL-KO-4	3	0	1
BBX-KO-1	NF2-KO-1	4	496	144
BBX-KO-1	NF2-KO-2	9	181	25
BBX-KO-1	NF2-KO-3	12	43	54
BBX-KO-1	NF2-KO-4	10	270	16
BBX-KO-1	Non-Human-Target-0-KO-20	2	1	59
BBX-KO-1	Non-Human-Target-105-KO-25	12	3	7
BBX-KO-1	Non-Human-Target-113-KO-8	3	0	1
BBX-KO-1	Non-Human-Target-128-KO-9	10	41	12
BBX-KO-1	Non-Human-Target-150-KO-26	14	52	9
BBX-KO-1	Non-Human-Target-151-KO-41	17	18	106
BBX-KO-1	Non-Human-Target-153-KO-44	14	68	213
BBX-KO-1	Non-Human-Target-165-KO-149	11	58	26
BBX-KO-1	Non-Human-Target-17-KO-5	7	7	25
BBX-KO-1	Non-Human-Target-171-KO-148	16	30	25
BBX-KO-1	Non-Human-Target-176-KO-16	19	112	360
BBX-KO-1	Non-Human-Target-179-KO-156	5	0	1
BBX-KO-1	Non-Human-Target-196-KO-4	5	17	0
BBX-KO-1	Non-Human-Target-211-KO-128	14	7	66
BBX-KO-1	Non-Human-Target-217-KO-19	15	24	60
BBX-KO-1	Non-Human-Target-220-KO-152	23	47	59
BBX-KO-1	Non-Human-Target-226-KO-137	6	1	39
BBX-KO-1	Non-Human-Target-230-KO-38	13	205	57
BBX-KO-1	Non-Human-Target-258-KO-1	6	179	246
BBX-KO-1	Non-Human-Target-260-KO-12	5	3	24
BBX-KO-1	Non-Human-Target-269-KO-124	14	152	138
BBX-KO-1	Non-Human-Target-281-KO-135	12	11	31
BBX-KO-1	Non-Human-Target-284-KO-39	7	18	1
BBX-KO-1	Non-Human-Target-299-KO-23	15	26	10
BBX-KO-1	Non-Human-Target-310-KO-153	13	211	255
BBX-KO-1	Non-Human-Target-321-KO-24	7	0	0
BBX-KO-1	Non-Human-Target-340-KO-3	11	6	28
BBX-KO-1	Non-Human-Target-344-KO-36	8	1	111
BBX-KO-1	Non-Human-Target-360-KO-154	11	0	0
BBX-KO-1	Non-Human-Target-386-KO-31	9	0	10
BBX-KO-1	Non-Human-Target-398-KO-150	14	107	25
BBX-KO-1	Non-Human-Target-427-KO-33	15	4	75
BBX-KO-1	Non-Human-Target-453-KO-139	14	5	245
BBX-KO-1	Non-Human-Target-455-KO-42	6	1	8
BBX-KO-1	Non-Human-Target-472-KO-142	12	12	94
BBX-KO-1	Non-Human-Target-541-KO-140	15	39	20
BBX-KO-1	Non-Human-Target-546-KO-136	22	76	407
BBX-KO-1	Non-Human-Target-555-KO-28	5	1	0
BBX-KO-1	Non-Human-Target-565-KO-29	7	3	214
BBX-KO-1	Non-Human-Target-569-KO-21	10	10	70
BBX-KO-1	Non-Human-Target-590-KO-126	10	17	18
BBX-KO-1	Non-Human-Target-594-KO-133	21	32	6
BBX-KO-1	Non-Human-Target-609-KO-30	12	1	1
BBX-KO-1	Non-Human-Target-617-KO-13	13	2	1
BBX-KO-1	Non-Human-Target-644-KO-7	6	3	2
BBX-KO-1	Non-Human-Target-662-KO-129	7	51	1
BBX-KO-1	Non-Human-Target-675-KO-37	6	0	23
BBX-KO-1	Non-Human-Target-679-KO-131	13	2	47
BBX-KO-1	Non-Human-Target-681-KO-32	11	2	9
BBX-KO-1	Non-Human-Target-683-KO-27	15	4	27
BBX-KO-1	Non-Human-Target-703-KO-147	3	84	99
BBX-KO-1	Non-Human-Target-705-KO-144	14	127	56
BBX-KO-1	Non-Human-Target-725-KO-10	11	0	0
BBX-KO-1	Non-Human-Target-727-KO-155	13	135	99
BBX-KO-1	Non-Human-Target-741-KO-145	0	0	0
BBX-KO-1	Non-Human-Target-745-KO-6	14	81	56
BBX-KO-1	Non-Human-Target-754-KO-2	3	0	4
BBX-KO-1	Non-Human-Target-760-KO-127	6	54	0
BBX-KO-1	Non-Human-Target-763-KO-141	3	21	68
BBX-KO-1	Non-Human-Target-784-KO-11	5	1	0
BBX-KO-1	Non-Human-Target-793-KO-22	9	33	3
BBX-KO-1	Non-Human-Target-805-KO-122	0	161	116
BBX-KO-1	Non-Human-Target-811-KO-125	8	1	3
BBX-KO-1	Non-Human-Target-818-KO-17	4	0	1
BBX-KO-1	Non-Human-Target-827-KO-123	6	11	24
BBX-KO-1	Non-Human-Target-837-KO-146	2	0	11
BBX-KO-1	Non-Human-Target-853-KO-130	4	82	54
BBX-KO-1	Non-Human-Target-872-KO-138	7	1	76
BBX-KO-1	Non-Human-Target-880-KO-143	11	32	3
BBX-KO-1	Non-Human-Target-898-KO-134	11	114	167
BBX-KO-1	Non-Human-Target-9-KO-14	23	1	63
BBX-KO-1	Non-Human-Target-903-KO-121	12	231	208
BBX-KO-1	Non-Human-Target-927-KO-40	22	183	16
BBX-KO-1	Non-Human-Target-93-KO-34	5	3	1
BBX-KO-1	Non-Human-Target-947-KO-18	5	0	0
BBX-KO-1	Non-Human-Target-953-KO-151	8	3	52
BBX-KO-1	Non-Human-Target-963-KO-132	7	203	197
BBX-KO-1	Non-Human-Target-965-KO-43	7	117	63
BBX-KO-1	Non-Human-Target-970-KO-35	3	92	157
BBX-KO-1	Non-Human-Target-99-KO-15	5	10	104
BBX-KO-1	TAOK1-KO-1	21	19	39
BBX-KO-1	TAOK1-KO-2	13	138	25
BBX-KO-1	TAOK1-KO-3	2	29	10
BBX-KO-1	TAOK1-KO-4	10	22	16
BBX-KO-1	TP53-KO-1	7	112	211
BBX-KO-1	TP53-KO-2	17	518	512
BBX-KO-1	TP53-KO-3	12	31	33
BBX-KO-1	TP53-KO-4	11	639	617
BBX-KO-1	XPO1-KO-1	4	0	0
BBX-KO-1	XPO1-KO-2	15	0	0
BBX-KO-1	XPO1-KO-3	17	0	0
BBX-KO-1	XPO1-KO-4	3	4	0
BBX-KO-1	XRN2-KO-1	6	0	0
BBX-KO-1	XRN2-KO-2	6	3	3
BBX-KO-1	XRN2-KO-3	18	236	33
BBX-KO-1	XRN2-KO-4	10	39	103
BBX-KO-2	AHR-KO-1	94	228	300
BBX-KO-2	AHR-KO-2	76	386	206
BBX-KO-2	AHR-KO-3	127	599	885
BBX-KO-2	AHR-KO-4	45	419	140
BBX-KO-2	ARNT-KO-1	60	489	329
BBX-KO-2	ARNT-KO-2	83	290	286
BBX-KO-2	ARNT-KO-3	76	673	184
BBX-KO-2	ARNT-KO-4	78	87	117
BBX-KO-2	BBX-KO-1	37	495	184
BBX-KO-2	BBX-KO-2	71	652	348
BBX-KO-2	BBX-KO-3	70	400	237
BBX-KO-2	BBX-KO-4	68	59	122
BBX-KO-2	C3orf17-KO-1	66	146	83
BBX-KO-2	C3orf17-KO-2	73	215	374
BBX-KO-2	C3orf17-KO-3	93	4	0
BBX-KO-2	C3orf17-KO-4	54	77	54
BBX-KO-2	CAND1-KO-1	80	50	200
BBX-KO-2	CAND1-KO-2	69	573	430
BBX-KO-2	CAND1-KO-3	59	6	3
BBX-KO-2	CAND1-KO-4	147	589	238
BBX-KO-2	CCT4-KO-1	81	79	227
BBX-KO-2	CCT4-KO-2	45	0	22
BBX-KO-2	CCT4-KO-3	72	0	0
BBX-KO-2	CCT4-KO-4	97	35	27
BBX-KO-2	DIMT1-KO-1	98	20	81
BBX-KO-2	DIMT1-KO-2	102	298	336
BBX-KO-2	DIMT1-KO-3	92	180	64
BBX-KO-2	DIMT1-KO-4	209	0	57
BBX-KO-2	EFTUD2-KO-1	101	58	43
BBX-KO-2	EFTUD2-KO-2	114	248	491
BBX-KO-2	EFTUD2-KO-3	98	124	54
BBX-KO-2	EFTUD2-KO-4	60	4	0
BBX-KO-2	EIF3B-KO-1	99	101	131
BBX-KO-2	EIF3B-KO-2	160	187	21
BBX-KO-2	EIF3B-KO-3	95	13	0
BBX-KO-2	EIF3B-KO-4	74	52	143
BBX-KO-2	FRYL-KO-1	86	202	379
BBX-KO-2	FRYL-KO-2	77	514	574
BBX-KO-2	FRYL-KO-3	92	799	463
BBX-KO-2	FRYL-KO-4	84	131	123
BBX-KO-2	IARS-KO-1	68	44	0
BBX-KO-2	IARS-KO-2	66	54	9
BBX-KO-2	IARS-KO-3	50	0	16
BBX-KO-2	IARS-KO-4	77	22	0
BBX-KO-2	KEAP1-KO-1	73	131	323
BBX-KO-2	KEAP1-KO-2	55	848	114
BBX-KO-2	KEAP1-KO-3	158	196	344
BBX-KO-2	KEAP1-KO-4	78	289	91
BBX-KO-2	KIRREL-KO-1	107	1496	731
BBX-KO-2	KIRREL-KO-2	65	373	294
BBX-KO-2	KIRREL-KO-3	222	1875	1426
BBX-KO-2	KIRREL-KO-4	105	965	920
BBX-KO-2	NARS-KO-1	107	2	57
BBX-KO-2	NARS-KO-2	48	43	76
BBX-KO-2	NARS-KO-3	139	41	6
BBX-KO-2	NARS-KO-4	56	0	0
BBX-KO-2	NCL-KO-1	67	0	9
BBX-KO-2	NCL-KO-2	82	194	31
BBX-KO-2	NCL-KO-3	76	11	16
BBX-KO-2	NCL-KO-4	48	95	85
BBX-KO-2	NF2-KO-1	57	966	636
BBX-KO-2	NF2-KO-2	85	2893	2272
BBX-KO-2	NF2-KO-3	107	417	608
BBX-KO-2	NF2-KO-4	91	441	551
BBX-KO-2	Non-Human-Target-0-KO-20	22	243	77
BBX-KO-2	Non-Human-Target-105-KO-25	117	498	415
BBX-KO-2	Non-Human-Target-113-KO-8	43	549	380
BBX-KO-2	Non-Human-Target-128-KO-9	137	740	698
BBX-KO-2	Non-Human-Target-150-KO-26	81	537	383
BBX-KO-2	Non-Human-Target-151-KO-41	160	502	755
BBX-KO-2	Non-Human-Target-153-KO-44	167	475	484
BBX-KO-2	Non-Human-Target-165-KO-149	127	393	569
BBX-KO-2	Non-Human-Target-17-KO-5	55	574	600
BBX-KO-2	Non-Human-Target-171-KO-148	119	837	560
BBX-KO-2	Non-Human-Target-176-KO-16	111	592	535
BBX-KO-2	Non-Human-Target-179-KO-156	66	363	183
BBX-KO-2	Non-Human-Target-196-KO-4	61	383	297
BBX-KO-2	Non-Human-Target-211-KO-128	80	223	618
BBX-KO-2	Non-Human-Target-217-KO-19	105	679	640
BBX-KO-2	Non-Human-Target-220-KO-152	113	1000	730
BBX-KO-2	Non-Human-Target-226-KO-137	78	452	357
BBX-KO-2	Non-Human-Target-230-KO-38	120	834	560
BBX-KO-2	Non-Human-Target-258-KO-1	80	328	348
BBX-KO-2	Non-Human-Target-260-KO-12	62	281	331
BBX-KO-2	Non-Human-Target-269-KO-124	92	1231	583
BBX-KO-2	Non-Human-Target-281-KO-135	100	1291	888
BBX-KO-2	Non-Human-Target-284-KO-39	77	132	319
BBX-KO-2	Non-Human-Target-299-KO-23	100	453	709
BBX-KO-2	Non-Human-Target-310-KO-153	80	338	550
BBX-KO-2	Non-Human-Target-321-KO-24	71	557	691
BBX-KO-2	Non-Human-Target-340-KO-3	84	944	480
BBX-KO-2	Non-Human-Target-344-KO-36	70	474	360
BBX-KO-2	Non-Human-Target-360-KO-154	48	420	527
BBX-KO-2	Non-Human-Target-386-KO-31	46	417	277
BBX-KO-2	Non-Human-Target-398-KO-150	143	612	502
BBX-KO-2	Non-Human-Target-427-KO-33	131	659	652
BBX-KO-2	Non-Human-Target-453-KO-139	102	210	428
BBX-KO-2	Non-Human-Target-455-KO-42	94	144	239
BBX-KO-2	Non-Human-Target-472-KO-142	96	313	414
BBX-KO-2	Non-Human-Target-541-KO-140	132	796	779
BBX-KO-2	Non-Human-Target-546-KO-136	136	933	450
BBX-KO-2	Non-Human-Target-555-KO-28	51	151	363
BBX-KO-2	Non-Human-Target-565-KO-29	80	244	489
BBX-KO-2	Non-Human-Target-569-KO-21	123	1103	899
BBX-KO-2	Non-Human-Target-590-KO-126	92	237	287
BBX-KO-2	Non-Human-Target-594-KO-133	146	831	905
BBX-KO-2	Non-Human-Target-609-KO-30	210	765	948
BBX-KO-2	Non-Human-Target-617-KO-13	137	415	230
BBX-KO-2	Non-Human-Target-644-KO-7	66	333	253
BBX-KO-2	Non-Human-Target-662-KO-129	102	826	795
BBX-KO-2	Non-Human-Target-675-KO-37	71	288	273
BBX-KO-2	Non-Human-Target-679-KO-131	88	312	523
BBX-KO-2	Non-Human-Target-681-KO-32	115	1222	805
BBX-KO-2	Non-Human-Target-683-KO-27	116	1115	806
BBX-KO-2	Non-Human-Target-703-KO-147	71	415	231
BBX-KO-2	Non-Human-Target-705-KO-144	124	663	691
BBX-KO-2	Non-Human-Target-725-KO-10	106	246	314
BBX-KO-2	Non-Human-Target-727-KO-155	131	722	821
BBX-KO-2	Non-Human-Target-741-KO-145	46	330	37
BBX-KO-2	Non-Human-Target-745-KO-6	113	456	461
BBX-KO-2	Non-Human-Target-754-KO-2	91	230	417
BBX-KO-2	Non-Human-Target-760-KO-127	55	161	220
BBX-KO-2	Non-Human-Target-763-KO-141	38	554	133
BBX-KO-2	Non-Human-Target-784-KO-11	58	664	438
BBX-KO-2	Non-Human-Target-793-KO-22	78	418	632
BBX-KO-2	Non-Human-Target-805-KO-122	39	275	264
BBX-KO-2	Non-Human-Target-811-KO-125	62	558	296
BBX-KO-2	Non-Human-Target-818-KO-17	78	410	341
BBX-KO-2	Non-Human-Target-827-KO-123	52	130	627
BBX-KO-2	Non-Human-Target-837-KO-146	22	278	40
BBX-KO-2	Non-Human-Target-853-KO-130	94	744	576
BBX-KO-2	Non-Human-Target-872-KO-138	68	556	283
BBX-KO-2	Non-Human-Target-880-KO-143	79	287	374
BBX-KO-2	Non-Human-Target-898-KO-134	126	726	659
BBX-KO-2	Non-Human-Target-9-KO-14	186	640	756
BBX-KO-2	Non-Human-Target-903-KO-121	96	1098	626
BBX-KO-2	Non-Human-Target-927-KO-40	149	227	739
BBX-KO-2	Non-Human-Target-93-KO-34	68	648	388
BBX-KO-2	Non-Human-Target-947-KO-18	109	664	838
BBX-KO-2	Non-Human-Target-953-KO-151	47	355	321
BBX-KO-2	Non-Human-Target-963-KO-132	122	663	637
BBX-KO-2	Non-Human-Target-965-KO-43	87	549	79
BBX-KO-2	Non-Human-Target-970-KO-35	54	286	476
BBX-KO-2	Non-Human-Target-99-KO-15	61	733	1059
BBX-KO-2	TAOK1-KO-1	89	979	422
BBX-KO-2	TAOK1-KO-2	125	373	238
BBX-KO-2	TAOK1-KO-3	47	341	370
BBX-KO-2	TAOK1-KO-4	70	229	221
BBX-KO-2	TP53-KO-1	73	2909	2401
BBX-KO-2	TP53-KO-2	157	5713	4113
BBX-KO-2	TP53-KO-3	81	1084	694
BBX-KO-2	TP53-KO-4	86	4003	3712
BBX-KO-2	XPO1-KO-1	82	39	0
BBX-KO-2	XPO1-KO-2	87	0	6
BBX-KO-2	XPO1-KO-3	98	3	0
BBX-KO-2	XPO1-KO-4	67	8	0
BBX-KO-2	XRN2-KO-1	90	5	12
BBX-KO-2	XRN2-KO-2	67	41	73
BBX-KO-2	XRN2-KO-3	81	0	16
BBX-KO-2	XRN2-KO-4	92	61	334
BBX-KO-3	AHR-KO-1	54	219	200
BBX-KO-3	AHR-KO-2	31	322	240
BBX-KO-3	AHR-KO-3	68	613	375
BBX-KO-3	AHR-KO-4	30	299	181
BBX-KO-3	ARNT-KO-1	44	172	288
BBX-KO-3	ARNT-KO-2	47	13	97
BBX-KO-3	ARNT-KO-3	47	15	31
BBX-KO-3	ARNT-KO-4	27	572	121
BBX-KO-3	BBX-KO-1	13	17	49
BBX-KO-3	BBX-KO-2	34	86	78
BBX-KO-3	BBX-KO-3	48	629	666
BBX-KO-3	BBX-KO-4	39	107	161
BBX-KO-3	C3orf17-KO-1	45	0	22
BBX-KO-3	C3orf17-KO-2	39	205	97
BBX-KO-3	C3orf17-KO-3	45	1	3
BBX-KO-3	C3orf17-KO-4	39	99	34
BBX-KO-3	CAND1-KO-1	45	237	82
BBX-KO-3	CAND1-KO-2	41	175	100
BBX-KO-3	CAND1-KO-3	36	473	556
BBX-KO-3	CAND1-KO-4	83	104	163
BBX-KO-3	CCT4-KO-1	56	77	1
BBX-KO-3	CCT4-KO-2	26	0	36
BBX-KO-3	CCT4-KO-3	51	0	1
BBX-KO-3	CCT4-KO-4	68	0	34
BBX-KO-3	DIMT1-KO-1	40	69	165
BBX-KO-3	DIMT1-KO-2	67	370	249
BBX-KO-3	DIMT1-KO-3	47	31	25
BBX-KO-3	DIMT1-KO-4	135	31	21
BBX-KO-3	EFTUD2-KO-1	59	1	13
BBX-KO-3	EFTUD2-KO-2	70	343	297
BBX-KO-3	EFTUD2-KO-3	59	3	2
BBX-KO-3	EFTUD2-KO-4	50	0	27
BBX-KO-3	EIF3B-KO-1	72	84	89
BBX-KO-3	EIF3B-KO-2	83	3	50
BBX-KO-3	EIF3B-KO-3	65	0	0
BBX-KO-3	EIF3B-KO-4	54	2	70
BBX-KO-3	FRYL-KO-1	40	62	199
BBX-KO-3	FRYL-KO-2	52	422	238
BBX-KO-3	FRYL-KO-3	46	176	248
BBX-KO-3	FRYL-KO-4	32	336	172
BBX-KO-3	IARS-KO-1	37	0	15
BBX-KO-3	IARS-KO-2	29	3	7
BBX-KO-3	IARS-KO-3	27	22	18
BBX-KO-3	IARS-KO-4	46	39	0
BBX-KO-3	KEAP1-KO-1	51	440	186
BBX-KO-3	KEAP1-KO-2	56	14	41
BBX-KO-3	KEAP1-KO-3	73	406	522
BBX-KO-3	KEAP1-KO-4	50	207	151
BBX-KO-3	KIRREL-KO-1	48	381	252
BBX-KO-3	KIRREL-KO-2	32	123	7
BBX-KO-3	KIRREL-KO-3	115	646	762
BBX-KO-3	KIRREL-KO-4	71	443	406
BBX-KO-3	NARS-KO-1	50	14	2
BBX-KO-3	NARS-KO-2	32	0	28
BBX-KO-3	NARS-KO-3	68	9	2
BBX-KO-3	NARS-KO-4	42	54	30
BBX-KO-3	NCL-KO-1	45	5	7
BBX-KO-3	NCL-KO-2	51	57	103
BBX-KO-3	NCL-KO-3	38	2	2
BBX-KO-3	NCL-KO-4	33	0	33
BBX-KO-3	NF2-KO-1	37	187	379
BBX-KO-3	NF2-KO-2	48	960	498
BBX-KO-3	NF2-KO-3	65	440	375
BBX-KO-3	NF2-KO-4	59	562	838
BBX-KO-3	Non-Human-Target-0-KO-20	18	73	10
BBX-KO-3	Non-Human-Target-105-KO-25	75	1026	748
BBX-KO-3	Non-Human-Target-113-KO-8	13	288	112
BBX-KO-3	Non-Human-Target-128-KO-9	89	537	214
BBX-KO-3	Non-Human-Target-150-KO-26	55	87	66
BBX-KO-3	Non-Human-Target-151-KO-41	86	369	297
BBX-KO-3	Non-Human-Target-153-KO-44	110	753	460
BBX-KO-3	Non-Human-Target-165-KO-149	81	925	707
BBX-KO-3	Non-Human-Target-17-KO-5	33	343	271
BBX-KO-3	Non-Human-Target-171-KO-148	68	371	309
BBX-KO-3	Non-Human-Target-176-KO-16	62	572	741
BBX-KO-3	Non-Human-Target-179-KO-156	34	158	108
BBX-KO-3	Non-Human-Target-196-KO-4	34	189	112
BBX-KO-3	Non-Human-Target-211-KO-128	61	492	342
BBX-KO-3	Non-Human-Target-217-KO-19	69	333	357
BBX-KO-3	Non-Human-Target-220-KO-152	63	282	274
BBX-KO-3	Non-Human-Target-226-KO-137	58	891	543
BBX-KO-3	Non-Human-Target-230-KO-38	78	384	520
BBX-KO-3	Non-Human-Target-258-KO-1	54	362	141
BBX-KO-3	Non-Human-Target-260-KO-12	35	256	176
BBX-KO-3	Non-Human-Target-269-KO-124	73	146	396
BBX-KO-3	Non-Human-Target-281-KO-135	73	455	478
BBX-KO-3	Non-Human-Target-284-KO-39	49	256	429
BBX-KO-3	Non-Human-Target-299-KO-23	49	363	163
BBX-KO-3	Non-Human-Target-310-KO-153	54	493	398
BBX-KO-3	Non-Human-Target-321-KO-24	46	32	116
BBX-KO-3	Non-Human-Target-340-KO-3	63	474	229
BBX-KO-3	Non-Human-Target-344-KO-36	55	245	204
BBX-KO-3	Non-Human-Target-360-KO-154	31	26	262
BBX-KO-3	Non-Human-Target-386-KO-31	38	144	168
BBX-KO-3	Non-Human-Target-398-KO-150	74	280	375
BBX-KO-3	Non-Human-Target-427-KO-33	69	271	275
BBX-KO-3	Non-Human-Target-453-KO-139	59	294	185
BBX-KO-3	Non-Human-Target-455-KO-42	43	70	187
BBX-KO-3	Non-Human-Target-472-KO-142	54	132	155
BBX-KO-3	Non-Human-Target-541-KO-140	72	176	405
BBX-KO-3	Non-Human-Target-546-KO-136	74	416	417
BBX-KO-3	Non-Human-Target-555-KO-28	31	347	313
BBX-KO-3	Non-Human-Target-565-KO-29	43	37	201
BBX-KO-3	Non-Human-Target-569-KO-21	62	418	665
BBX-KO-3	Non-Human-Target-590-KO-126	60	23	165
BBX-KO-3	Non-Human-Target-594-KO-133	98	211	288
BBX-KO-3	Non-Human-Target-609-KO-30	121	273	400
BBX-KO-3	Non-Human-Target-617-KO-13	78	479	521
BBX-KO-3	Non-Human-Target-644-KO-7	34	147	309
BBX-KO-3	Non-Human-Target-662-KO-129	38	618	758
BBX-KO-3	Non-Human-Target-675-KO-37	42	160	96
BBX-KO-3	Non-Human-Target-679-KO-131	45	383	139
BBX-KO-3	Non-Human-Target-681-KO-32	66	193	239
BBX-KO-3	Non-Human-Target-683-KO-27	58	438	451
BBX-KO-3	Non-Human-Target-703-KO-147	30	46	233
BBX-KO-3	Non-Human-Target-705-KO-144	74	564	512
BBX-KO-3	Non-Human-Target-725-KO-10	51	321	229
BBX-KO-3	Non-Human-Target-727-KO-155	79	192	262
BBX-KO-3	Non-Human-Target-741-KO-145	26	172	255
BBX-KO-3	Non-Human-Target-745-KO-6	46	155	465
BBX-KO-3	Non-Human-Target-754-KO-2	42	320	282
BBX-KO-3	Non-Human-Target-760-KO-127	32	67	245
BBX-KO-3	Non-Human-Target-763-KO-141	30	18	102
BBX-KO-3	Non-Human-Target-784-KO-11	23	631	238
BBX-KO-3	Non-Human-Target-793-KO-22	64	395	556
BBX-KO-3	Non-Human-Target-805-KO-122	15	168	289
BBX-KO-3	Non-Human-Target-811-KO-125	42	235	335
BBX-KO-3	Non-Human-Target-818-KO-17	41	459	424
BBX-KO-3	Non-Human-Target-827-KO-123	37	209	234
BBX-KO-3	Non-Human-Target-837-KO-146	15	54	9
BBX-KO-3	Non-Human-Target-853-KO-130	68	439	380
BBX-KO-3	Non-Human-Target-872-KO-138	42	234	154
BBX-KO-3	Non-Human-Target-880-KO-143	37	121	87
BBX-KO-3	Non-Human-Target-898-KO-134	83	327	317
BBX-KO-3	Non-Human-Target-9-KO-14	102	300	257
BBX-KO-3	Non-Human-Target-903-KO-121	52	702	613
BBX-KO-3	Non-Human-Target-927-KO-40	89	1034	643
BBX-KO-3	Non-Human-Target-93-KO-34	37	174	305
BBX-KO-3	Non-Human-Target-947-KO-18	66	463	612
BBX-KO-3	Non-Human-Target-953-KO-151	25	34	143
BBX-KO-3	Non-Human-Target-963-KO-132	83	236	134
BBX-KO-3	Non-Human-Target-965-KO-43	49	379	201
BBX-KO-3	Non-Human-Target-970-KO-35	37	779	195
BBX-KO-3	Non-Human-Target-99-KO-15	25	579	627
BBX-KO-3	TAOK1-KO-1	50	624	469
BBX-KO-3	TAOK1-KO-2	69	43	80
BBX-KO-3	TAOK1-KO-3	33	46	134
BBX-KO-3	TAOK1-KO-4	52	108	24
BBX-KO-3	TP53-KO-1	40	1599	1454
BBX-KO-3	TP53-KO-2	82	2504	1953
BBX-KO-3	TP53-KO-3	33	799	643
BBX-KO-3	TP53-KO-4	41	2077	1742
BBX-KO-3	XPO1-KO-1	44	102	8
BBX-KO-3	XPO1-KO-2	63	1	0
BBX-KO-3	XPO1-KO-3	57	17	45
BBX-KO-3	XPO1-KO-4	36	0	14
BBX-KO-3	XRN2-KO-1	57	0	0
BBX-KO-3	XRN2-KO-2	25	19	7
BBX-KO-3	XRN2-KO-3	55	82	130
BBX-KO-3	XRN2-KO-4	50	406	626
BBX-KO-4	AHR-KO-1	20	78	82
BBX-KO-4	AHR-KO-2	23	324	193
BBX-KO-4	AHR-KO-3	53	89	142
BBX-KO-4	AHR-KO-4	15	6	0
BBX-KO-4	ARNT-KO-1	14	64	28
BBX-KO-4	ARNT-KO-2	32	18	82
BBX-KO-4	ARNT-KO-3	18	223	57
BBX-KO-4	ARNT-KO-4	21	14	16
BBX-KO-4	BBX-KO-1	10	31	29
BBX-KO-4	BBX-KO-2	20	163	100
BBX-KO-4	BBX-KO-3	20	148	29
BBX-KO-4	BBX-KO-4	28	40	22
BBX-KO-4	C3orf17-KO-1	21	0	0
BBX-KO-4	C3orf17-KO-2	18	34	50
BBX-KO-4	C3orf17-KO-3	18	1	1
BBX-KO-4	C3orf17-KO-4	22	122	11
BBX-KO-4	CAND1-KO-1	37	0	35
BBX-KO-4	CAND1-KO-2	32	3	1
BBX-KO-4	CAND1-KO-3	15	192	30
BBX-KO-4	CAND1-KO-4	55	1	10
BBX-KO-4	CCT4-KO-1	24	1	29
BBX-KO-4	CCT4-KO-2	21	1	0
BBX-KO-4	CCT4-KO-3	17	0	0
BBX-KO-4	CCT4-KO-4	30	6	5
BBX-KO-4	DIMT1-KO-1	39	0	13
BBX-KO-4	DIMT1-KO-2	31	44	10
BBX-KO-4	DIMT1-KO-3	36	244	0
BBX-KO-4	DIMT1-KO-4	68	75	214
BBX-KO-4	EFTUD2-KO-1	27	0	0
BBX-KO-4	EFTUD2-KO-2	36	1	17
BBX-KO-4	EFTUD2-KO-3	26	15	17
BBX-KO-4	EFTUD2-KO-4	20	0	0
BBX-KO-4	EIF3B-KO-1	31	3	24
BBX-KO-4	EIF3B-KO-2	38	5	12
BBX-KO-4	EIF3B-KO-3	36	0	0
BBX-KO-4	EIF3B-KO-4	37	0	5
BBX-KO-4	FRYL-KO-1	20	28	181
BBX-KO-4	FRYL-KO-2	27	152	66
BBX-KO-4	FRYL-KO-3	29	78	97
BBX-KO-4	FRYL-KO-4	31	55	0
BBX-KO-4	IARS-KO-1	21	0	0
BBX-KO-4	IARS-KO-2	12	25	14
BBX-KO-4	IARS-KO-3	14	0	0
BBX-KO-4	IARS-KO-4	23	0	5
BBX-KO-4	KEAP1-KO-1	24	98	99
BBX-KO-4	KEAP1-KO-2	21	2	95
BBX-KO-4	KEAP1-KO-3	51	196	285
BBX-KO-4	KEAP1-KO-4	26	141	45
BBX-KO-4	KIRREL-KO-1	25	121	200
BBX-KO-4	KIRREL-KO-2	14	183	136
BBX-KO-4	KIRREL-KO-3	63	374	238
BBX-KO-4	KIRREL-KO-4	32	27	107
BBX-KO-4	NARS-KO-1	21	0	16
BBX-KO-4	NARS-KO-2	10	2	0
BBX-KO-4	NARS-KO-3	47	37	0
BBX-KO-4	NARS-KO-4	15	0	0
BBX-KO-4	NCL-KO-1	23	0	0
BBX-KO-4	NCL-KO-2	32	24	0
BBX-KO-4	NCL-KO-3	22	0	0
BBX-KO-4	NCL-KO-4	7	25	21
BBX-KO-4	NF2-KO-1	28	397	177
BBX-KO-4	NF2-KO-2	24	12	216
BBX-KO-4	NF2-KO-3	40	128	54
BBX-KO-4	NF2-KO-4	28	41	147
BBX-KO-4	Non-Human-Target-0-KO-20	6	19	1
BBX-KO-4	Non-Human-Target-105-KO-25	33	290	84
BBX-KO-4	Non-Human-Target-113-KO-8	14	50	42
BBX-KO-4	Non-Human-Target-128-KO-9	55	169	165
BBX-KO-4	Non-Human-Target-150-KO-26	21	240	81
BBX-KO-4	Non-Human-Target-151-KO-41	39	183	102
BBX-KO-4	Non-Human-Target-153-KO-44	43	53	160
BBX-KO-4	Non-Human-Target-165-KO-149	32	139	90
BBX-KO-4	Non-Human-Target-17-KO-5	16	58	130
BBX-KO-4	Non-Human-Target-171-KO-148	34	159	96
BBX-KO-4	Non-Human-Target-176-KO-16	25	73	435
BBX-KO-4	Non-Human-Target-179-KO-156	13	9	3
BBX-KO-4	Non-Human-Target-196-KO-4	16	235	96
BBX-KO-4	Non-Human-Target-211-KO-128	19	70	79
BBX-KO-4	Non-Human-Target-217-KO-19	39	70	199
BBX-KO-4	Non-Human-Target-220-KO-152	34	458	30
BBX-KO-4	Non-Human-Target-226-KO-137	20	6	81
BBX-KO-4	Non-Human-Target-230-KO-38	35	18	26
BBX-KO-4	Non-Human-Target-258-KO-1	24	2	76
BBX-KO-4	Non-Human-Target-260-KO-12	23	192	144
BBX-KO-4	Non-Human-Target-269-KO-124	35	422	164
BBX-KO-4	Non-Human-Target-281-KO-135	38	37	111
BBX-KO-4	Non-Human-Target-284-KO-39	28	15	54
BBX-KO-4	Non-Human-Target-299-KO-23	37	152	25
BBX-KO-4	Non-Human-Target-310-KO-153	29	143	10
BBX-KO-4	Non-Human-Target-321-KO-24	21	26	10
BBX-KO-4	Non-Human-Target-340-KO-3	19	44	44
BBX-KO-4	Non-Human-Target-344-KO-36	20	111	128
BBX-KO-4	Non-Human-Target-360-KO-154	11	31	4
BBX-KO-4	Non-Human-Target-386-KO-31	21	1	113
BBX-KO-4	Non-Human-Target-398-KO-150	47	248	49
BBX-KO-4	Non-Human-Target-427-KO-33	32	126	115
BBX-KO-4	Non-Human-Target-453-KO-139	22	105	2
BBX-KO-4	Non-Human-Target-455-KO-42	21	36	97
BBX-KO-4	Non-Human-Target-472-KO-142	28	29	158
BBX-KO-4	Non-Human-Target-541-KO-140	42	105	160
BBX-KO-4	Non-Human-Target-546-KO-136	35	319	98
BBX-KO-4	Non-Human-Target-555-KO-28	15	256	177
BBX-KO-4	Non-Human-Target-565-KO-29	37	185	123
BBX-KO-4	Non-Human-Target-569-KO-21	41	69	102
BBX-KO-4	Non-Human-Target-590-KO-126	39	9	212
BBX-KO-4	Non-Human-Target-594-KO-133	41	48	78
BBX-KO-4	Non-Human-Target-609-KO-30	65	712	736
BBX-KO-4	Non-Human-Target-617-KO-13	55	45	50
BBX-KO-4	Non-Human-Target-644-KO-7	15	94	38
BBX-KO-4	Non-Human-Target-662-KO-129	20	23	67
BBX-KO-4	Non-Human-Target-675-KO-37	14	205	58
BBX-KO-4	Non-Human-Target-679-KO-131	21	76	42
BBX-KO-4	Non-Human-Target-681-KO-32	42	85	10
BBX-KO-4	Non-Human-Target-683-KO-27	25	508	124
BBX-KO-4	Non-Human-Target-703-KO-147	21	19	56
BBX-KO-4	Non-Human-Target-705-KO-144	32	28	34
BBX-KO-4	Non-Human-Target-725-KO-10	30	6	65
BBX-KO-4	Non-Human-Target-727-KO-155	31	64	124
BBX-KO-4	Non-Human-Target-741-KO-145	11	0	153
BBX-KO-4	Non-Human-Target-745-KO-6	35	174	236
BBX-KO-4	Non-Human-Target-754-KO-2	25	133	252
BBX-KO-4	Non-Human-Target-760-KO-127	23	30	32
BBX-KO-4	Non-Human-Target-763-KO-141	12	36	45
BBX-KO-4	Non-Human-Target-784-KO-11	15	5	43
BBX-KO-4	Non-Human-Target-793-KO-22	20	84	115
BBX-KO-4	Non-Human-Target-805-KO-122	8	0	2
BBX-KO-4	Non-Human-Target-811-KO-125	21	7	9
BBX-KO-4	Non-Human-Target-818-KO-17	22	49	176
BBX-KO-4	Non-Human-Target-827-KO-123	21	81	233
BBX-KO-4	Non-Human-Target-837-KO-146	7	48	17
BBX-KO-4	Non-Human-Target-853-KO-130	29	308	222
BBX-KO-4	Non-Human-Target-872-KO-138	19	233	94
BBX-KO-4	Non-Human-Target-880-KO-143	25	14	58
BBX-KO-4	Non-Human-Target-898-KO-134	51	353	308
BBX-KO-4	Non-Human-Target-9-KO-14	57	71	51
BBX-KO-4	Non-Human-Target-903-KO-121	27	291	570
BBX-KO-4	Non-Human-Target-927-KO-40	46	166	178
BBX-KO-4	Non-Human-Target-93-KO-34	21	4	7
BBX-KO-4	Non-Human-Target-947-KO-18	32	77	170
BBX-KO-4	Non-Human-Target-953-KO-151	15	185	111
BBX-KO-4	Non-Human-Target-963-KO-132	43	74	123
BBX-KO-4	Non-Human-Target-965-KO-43	32	1	7
BBX-KO-4	Non-Human-Target-970-KO-35	16	4	2
BBX-KO-4	Non-Human-Target-99-KO-15	13	55	191
BBX-KO-4	TAOK1-KO-1	40	329	66
BBX-KO-4	TAOK1-KO-2	51	186	32
BBX-KO-4	TAOK1-KO-3	13	127	127
BBX-KO-4	TAOK1-KO-4	23	0	17
BBX-KO-4	TP53-KO-1	23	1238	1402
BBX-KO-4	TP53-KO-2	37	748	527
BBX-KO-4	TP53-KO-3	21	875	628
BBX-KO-4	TP53-KO-4	29	622	460
BBX-KO-4	XPO1-KO-1	29	0	0
BBX-KO-4	XPO1-KO-2	24	0	0
BBX-KO-4	XPO1-KO-3	26	0	1
BBX-KO-4	XPO1-KO-4	22	0	0
BBX-KO-4	XRN2-KO-1	27	0	12
BBX-KO-4	XRN2-KO-2	19	0	11
BBX-KO-4	XRN2-KO-3	26	0	0
BBX-KO-4	XRN2-KO-4	25	0	38
C3orf17-KO-1	AHR-KO-1	77	2	45
C3orf17-KO-1	AHR-KO-2	65	62	1
C3orf17-KO-1	AHR-KO-3	88	291	209
C3orf17-KO-1	AHR-KO-4	39	1	5
C3orf17-KO-1	ARNT-KO-1	59	11	19
C3orf17-KO-1	ARNT-KO-2	58	0	25
C3orf17-KO-1	ARNT-KO-3	51	14	28
C3orf17-KO-1	ARNT-KO-4	44	0	0
C3orf17-KO-1	BBX-KO-1	26	0	0
C3orf17-KO-1	BBX-KO-2	45	0	7
C3orf17-KO-1	BBX-KO-3	40	18	21
C3orf17-KO-1	BBX-KO-4	52	73	2
C3orf17-KO-1	C3orf17-KO-1	68	10	7
C3orf17-KO-1	C3orf17-KO-2	54	0	50
C3orf17-KO-1	C3orf17-KO-3	50	14	0
C3orf17-KO-1	C3orf17-KO-4	45	181	11
C3orf17-KO-1	CAND1-KO-1	62	1	15
C3orf17-KO-1	CAND1-KO-2	55	7	0
C3orf17-KO-1	CAND1-KO-3	56	15	45
C3orf17-KO-1	CAND1-KO-4	112	0	11
C3orf17-KO-1	CCT4-KO-1	71	0	9
C3orf17-KO-1	CCT4-KO-2	35	0	0
C3orf17-KO-1	CCT4-KO-3	41	2	0
C3orf17-KO-1	CCT4-KO-4	91	32	5
C3orf17-KO-1	DIMT1-KO-1	52	1	24
C3orf17-KO-1	DIMT1-KO-2	75	2	1
C3orf17-KO-1	DIMT1-KO-3	72	4	0
C3orf17-KO-1	DIMT1-KO-4	156	2	1
C3orf17-KO-1	EFTUD2-KO-1	65	19	31
C3orf17-KO-1	EFTUD2-KO-2	89	0	2
C3orf17-KO-1	EFTUD2-KO-3	75	2	35
C3orf17-KO-1	EFTUD2-KO-4	52	2	19
C3orf17-KO-1	EIF3B-KO-1	105	0	0
C3orf17-KO-1	EIF3B-KO-2	101	0	0
C3orf17-KO-1	EIF3B-KO-3	58	0	35
C3orf17-KO-1	EIF3B-KO-4	60	126	1
C3orf17-KO-1	FRYL-KO-1	60	197	0
C3orf17-KO-1	FRYL-KO-2	61	11	22
C3orf17-KO-1	FRYL-KO-3	62	1	3
C3orf17-KO-1	FRYL-KO-4	58	6	97
C3orf17-KO-1	IARS-KO-1	47	15	0
C3orf17-KO-1	IARS-KO-2	61	0	0
C3orf17-KO-1	IARS-KO-3	33	0	25
C3orf17-KO-1	IARS-KO-4	45	0	12
C3orf17-KO-1	KEAP1-KO-1	38	1	76
C3orf17-KO-1	KEAP1-KO-2	36	7	8
C3orf17-KO-1	KEAP1-KO-3	95	138	41
C3orf17-KO-1	KEAP1-KO-4	64	2	9
C3orf17-KO-1	KIRREL-KO-1	70	144	72
C3orf17-KO-1	KIRREL-KO-2	48	4	4
C3orf17-KO-1	KIRREL-KO-3	148	48	82
C3orf17-KO-1	KIRREL-KO-4	91	11	44
C3orf17-KO-1	NARS-KO-1	77	23	37
C3orf17-KO-1	NARS-KO-2	48	0	0
C3orf17-KO-1	NARS-KO-3	98	110	0
C3orf17-KO-1	NARS-KO-4	42	1	0
C3orf17-KO-1	NCL-KO-1	51	0	0
C3orf17-KO-1	NCL-KO-2	70	0	31
C3orf17-KO-1	NCL-KO-3	47	48	0
C3orf17-KO-1	NCL-KO-4	39	0	0
C3orf17-KO-1	NF2-KO-1	39	253	8
C3orf17-KO-1	NF2-KO-2	53	16	12
C3orf17-KO-1	NF2-KO-3	76	22	232
C3orf17-KO-1	NF2-KO-4	68	5	0
C3orf17-KO-1	Non-Human-Target-0-KO-20	17	8	4
C3orf17-KO-1	Non-Human-Target-105-KO-25	75	31	36
C3orf17-KO-1	Non-Human-Target-113-KO-8	20	0	0
C3orf17-KO-1	Non-Human-Target-128-KO-9	112	227	73
C3orf17-KO-1	Non-Human-Target-150-KO-26	68	0	0
C3orf17-KO-1	Non-Human-Target-151-KO-41	127	84	12
C3orf17-KO-1	Non-Human-Target-153-KO-44	128	68	2
C3orf17-KO-1	Non-Human-Target-165-KO-149	104	19	24
C3orf17-KO-1	Non-Human-Target-17-KO-5	43	48	24
C3orf17-KO-1	Non-Human-Target-171-KO-148	104	2	49
C3orf17-KO-1	Non-Human-Target-176-KO-16	83	26	52
C3orf17-KO-1	Non-Human-Target-179-KO-156	35	0	41
C3orf17-KO-1	Non-Human-Target-196-KO-4	50	4	0
C3orf17-KO-1	Non-Human-Target-211-KO-128	51	1	2
C3orf17-KO-1	Non-Human-Target-217-KO-19	87	0	26
[truncated: 23,601 more rows]

## Sheet: enAsCas12a
Guide1	Guide2	Library read counts	Replicate 1 read counts	Replicate 2 read counts
AHR-KO-1	AHR-KO-1	721	377	423
AHR-KO-1	AHR-KO-2	266	316	283
AHR-KO-1	AHR-KO-3	270	561	737
AHR-KO-1	AHR-KO-4	256	308	249
AHR-KO-1	ARNT-KO-1	228	298	283
AHR-KO-1	ARNT-KO-2	232	383	374
AHR-KO-1	ARNT-KO-3	281	827	668
AHR-KO-1	ARNT-KO-4	181	462	280
AHR-KO-1	BBX-KO-1	222	664	624
AHR-KO-1	BBX-KO-2	286	712	654
AHR-KO-1	BBX-KO-3	166	205	211
AHR-KO-1	BBX-KO-4	236	330	305
AHR-KO-1	C3orf17-KO-1	307	10	27
AHR-KO-1	C3orf17-KO-2	257	64	67
AHR-KO-1	C3orf17-KO-3	246	90	78
AHR-KO-1	C3orf17-KO-4	187	30	8
AHR-KO-1	CAND1-KO-1	226	120	88
AHR-KO-1	CAND1-KO-2	293	347	325
AHR-KO-1	CAND1-KO-3	177	93	116
AHR-KO-1	CAND1-KO-4	166	102	105
AHR-KO-1	CCT4-KO-1	66	9	2
AHR-KO-1	CCT4-KO-2	113	18	13
AHR-KO-1	CCT4-KO-3	178	51	74
AHR-KO-1	CCT4-KO-4	435	52	47
AHR-KO-1	DIMT1-KO-1	183	38	38
AHR-KO-1	DIMT1-KO-2	117	9	3
AHR-KO-1	DIMT1-KO-3	318	21	63
AHR-KO-1	DIMT1-KO-4	242	262	212
AHR-KO-1	EFTUD2-KO-1	263	26	31
AHR-KO-1	EFTUD2-KO-2	374	47	44
AHR-KO-1	EFTUD2-KO-3	263	48	59
AHR-KO-1	EFTUD2-KO-4	346	120	65
AHR-KO-1	EIF3B-KO-1	237	63	75
AHR-KO-1	EIF3B-KO-2	349	251	224
AHR-KO-1	EIF3B-KO-3	143	57	40
AHR-KO-1	EIF3B-KO-4	332	273	140
AHR-KO-1	FRYL-KO-1	217	374	267
AHR-KO-1	FRYL-KO-2	485	408	328
AHR-KO-1	FRYL-KO-3	269	285	299
AHR-KO-1	FRYL-KO-4	351	661	430
AHR-KO-1	IARS-KO-1	338	43	31
AHR-KO-1	IARS-KO-2	501	130	130
AHR-KO-1	IARS-KO-3	328	70	69
AHR-KO-1	IARS-KO-4	258	116	161
AHR-KO-1	KEAP1-KO-1	243	261	373
AHR-KO-1	KEAP1-KO-2	409	833	755
AHR-KO-1	KEAP1-KO-3	328	553	484
AHR-KO-1	KEAP1-KO-4	190	441	489
AHR-KO-1	KIRREL-KO-1	492	746	955
AHR-KO-1	KIRREL-KO-2	319	502	568
AHR-KO-1	KIRREL-KO-3	197	292	294
AHR-KO-1	KIRREL-KO-4	239	788	691
AHR-KO-1	NARS-KO-1	261	330	368
AHR-KO-1	NARS-KO-2	205	67	82
AHR-KO-1	NARS-KO-3	259	14	46
AHR-KO-1	NARS-KO-4	331	56	50
AHR-KO-1	NCL-KO-1	257	8	25
AHR-KO-1	NCL-KO-2	184	20	11
AHR-KO-1	NCL-KO-3	198	45	83
AHR-KO-1	NCL-KO-4	183	17	16
AHR-KO-1	NF2-KO-1	200	351	269
AHR-KO-1	NF2-KO-2	390	436	517
AHR-KO-1	NF2-KO-3	145	126	133
AHR-KO-1	NF2-KO-4	195	648	624
AHR-KO-1	Non-Human-Target-0-KO-20	150	432	300
AHR-KO-1	Non-Human-Target-105-KO-25	289	491	450
AHR-KO-1	Non-Human-Target-113-KO-8	247	300	295
AHR-KO-1	Non-Human-Target-128-KO-9	212	257	352
AHR-KO-1	Non-Human-Target-150-KO-26	218	397	373
AHR-KO-1	Non-Human-Target-151-KO-41	185	266	273
AHR-KO-1	Non-Human-Target-153-KO-44	214	342	322
AHR-KO-1	Non-Human-Target-165-KO-149	232	394	427
AHR-KO-1	Non-Human-Target-17-KO-5	296	476	639
AHR-KO-1	Non-Human-Target-171-KO-148	241	553	371
AHR-KO-1	Non-Human-Target-176-KO-16	177	154	147
AHR-KO-1	Non-Human-Target-179-KO-156	170	105	122
AHR-KO-1	Non-Human-Target-196-KO-4	101	250	273
AHR-KO-1	Non-Human-Target-211-KO-128	147	193	209
AHR-KO-1	Non-Human-Target-217-KO-19	218	430	388
AHR-KO-1	Non-Human-Target-220-KO-152	305	175	220
AHR-KO-1	Non-Human-Target-226-KO-137	426	558	472
AHR-KO-1	Non-Human-Target-230-KO-38	341	506	444
AHR-KO-1	Non-Human-Target-258-KO-1	256	403	429
AHR-KO-1	Non-Human-Target-260-KO-12	297	438	521
AHR-KO-1	Non-Human-Target-269-KO-124	200	398	319
AHR-KO-1	Non-Human-Target-281-KO-135	283	595	352
AHR-KO-1	Non-Human-Target-284-KO-39	147	380	269
AHR-KO-1	Non-Human-Target-299-KO-23	182	512	319
AHR-KO-1	Non-Human-Target-310-KO-153	246	280	336
AHR-KO-1	Non-Human-Target-321-KO-24	236	851	628
AHR-KO-1	Non-Human-Target-340-KO-3	210	386	467
AHR-KO-1	Non-Human-Target-344-KO-36	240	579	447
AHR-KO-1	Non-Human-Target-360-KO-154	213	101	88
AHR-KO-1	Non-Human-Target-386-KO-31	319	778	540
AHR-KO-1	Non-Human-Target-398-KO-150	259	380	334
AHR-KO-1	Non-Human-Target-427-KO-33	229	246	297
AHR-KO-1	Non-Human-Target-453-KO-139	236	428	314
AHR-KO-1	Non-Human-Target-455-KO-42	79	34	103
AHR-KO-1	Non-Human-Target-472-KO-142	276	663	557
AHR-KO-1	Non-Human-Target-541-KO-140	285	521	445
AHR-KO-1	Non-Human-Target-546-KO-136	355	402	502
AHR-KO-1	Non-Human-Target-555-KO-28	264	547	414
AHR-KO-1	Non-Human-Target-565-KO-29	220	183	122
AHR-KO-1	Non-Human-Target-569-KO-21	177	267	225
AHR-KO-1	Non-Human-Target-590-KO-126	557	893	735
AHR-KO-1	Non-Human-Target-594-KO-133	215	448	396
AHR-KO-1	Non-Human-Target-609-KO-30	282	601	469
AHR-KO-1	Non-Human-Target-617-KO-13	302	545	390
AHR-KO-1	Non-Human-Target-644-KO-7	187	341	305
AHR-KO-1	Non-Human-Target-662-KO-129	172	332	412
AHR-KO-1	Non-Human-Target-675-KO-37	216	309	254
AHR-KO-1	Non-Human-Target-679-KO-131	245	212	304
AHR-KO-1	Non-Human-Target-681-KO-32	195	417	318
AHR-KO-1	Non-Human-Target-683-KO-27	310	558	585
AHR-KO-1	Non-Human-Target-703-KO-147	353	917	797
AHR-KO-1	Non-Human-Target-705-KO-144	402	839	677
AHR-KO-1	Non-Human-Target-725-KO-10	215	292	249
AHR-KO-1	Non-Human-Target-727-KO-155	278	594	416
AHR-KO-1	Non-Human-Target-741-KO-145	253	390	429
AHR-KO-1	Non-Human-Target-745-KO-6	202	137	137
AHR-KO-1	Non-Human-Target-754-KO-2	263	190	198
AHR-KO-1	Non-Human-Target-760-KO-127	277	181	156
AHR-KO-1	Non-Human-Target-763-KO-141	461	692	585
AHR-KO-1	Non-Human-Target-784-KO-11	154	315	208
AHR-KO-1	Non-Human-Target-793-KO-22	270	247	294
AHR-KO-1	Non-Human-Target-805-KO-122	184	126	205
AHR-KO-1	Non-Human-Target-811-KO-125	133	133	117
AHR-KO-1	Non-Human-Target-818-KO-17	248	684	526
AHR-KO-1	Non-Human-Target-827-KO-123	175	154	168
AHR-KO-1	Non-Human-Target-837-KO-146	214	505	266
AHR-KO-1	Non-Human-Target-853-KO-130	268	295	260
AHR-KO-1	Non-Human-Target-872-KO-138	331	539	409
AHR-KO-1	Non-Human-Target-880-KO-143	209	228	196
AHR-KO-1	Non-Human-Target-898-KO-134	251	345	423
AHR-KO-1	Non-Human-Target-9-KO-14	336	324	316
AHR-KO-1	Non-Human-Target-903-KO-121	127	159	159
AHR-KO-1	Non-Human-Target-927-KO-40	228	436	521
AHR-KO-1	Non-Human-Target-93-KO-34	157	292	242
AHR-KO-1	Non-Human-Target-947-KO-18	265	295	241
AHR-KO-1	Non-Human-Target-953-KO-151	339	491	411
AHR-KO-1	Non-Human-Target-963-KO-132	218	318	293
AHR-KO-1	Non-Human-Target-965-KO-43	329	519	508
AHR-KO-1	Non-Human-Target-970-KO-35	174	245	266
AHR-KO-1	Non-Human-Target-99-KO-15	152	390	257
AHR-KO-1	TAOK1-KO-1	356	250	190
AHR-KO-1	TAOK1-KO-2	322	174	156
AHR-KO-1	TAOK1-KO-3	210	215	156
AHR-KO-1	TAOK1-KO-4	377	413	506
AHR-KO-1	TP53-KO-1	173	1102	946
AHR-KO-1	TP53-KO-2	267	543	395
AHR-KO-1	TP53-KO-3	297	1391	1346
AHR-KO-1	TP53-KO-4	345	2492	2635
AHR-KO-1	XPO1-KO-1	242	46	59
AHR-KO-1	XPO1-KO-2	326	24	35
AHR-KO-1	XPO1-KO-3	174	33	17
AHR-KO-1	XPO1-KO-4	234	18	12
AHR-KO-1	XRN2-KO-1	262	155	253
AHR-KO-1	XRN2-KO-2	202	158	104
AHR-KO-1	XRN2-KO-3	217	25	16
AHR-KO-1	XRN2-KO-4	192	52	36
AHR-KO-2	AHR-KO-1	157	161	213
AHR-KO-2	AHR-KO-2	383	374	269
AHR-KO-2	AHR-KO-3	117	106	106
AHR-KO-2	AHR-KO-4	130	212	180
AHR-KO-2	ARNT-KO-1	108	167	116
AHR-KO-2	ARNT-KO-2	122	148	117
AHR-KO-2	ARNT-KO-3	130	239	239
AHR-KO-2	ARNT-KO-4	80	87	138
AHR-KO-2	BBX-KO-1	125	146	211
AHR-KO-2	BBX-KO-2	174	421	258
AHR-KO-2	BBX-KO-3	71	310	270
AHR-KO-2	BBX-KO-4	103	214	230
AHR-KO-2	C3orf17-KO-1	149	28	6
AHR-KO-2	C3orf17-KO-2	115	21	27
AHR-KO-2	C3orf17-KO-3	128	15	18
AHR-KO-2	C3orf17-KO-4	107	24	18
AHR-KO-2	CAND1-KO-1	125	148	337
AHR-KO-2	CAND1-KO-2	106	241	217
AHR-KO-2	CAND1-KO-3	94	62	35
AHR-KO-2	CAND1-KO-4	86	424	239
AHR-KO-2	CCT4-KO-1	41	2	0
AHR-KO-2	CCT4-KO-2	70	7	9
AHR-KO-2	CCT4-KO-3	82	32	24
AHR-KO-2	CCT4-KO-4	251	27	33
AHR-KO-2	DIMT1-KO-1	105	4	20
AHR-KO-2	DIMT1-KO-2	50	4	5
AHR-KO-2	DIMT1-KO-3	174	41	19
AHR-KO-2	DIMT1-KO-4	113	149	170
AHR-KO-2	EFTUD2-KO-1	139	28	14
AHR-KO-2	EFTUD2-KO-2	229	21	22
AHR-KO-2	EFTUD2-KO-3	137	37	19
AHR-KO-2	EFTUD2-KO-4	169	54	28
AHR-KO-2	EIF3B-KO-1	126	65	17
AHR-KO-2	EIF3B-KO-2	198	77	66
AHR-KO-2	EIF3B-KO-3	100	16	19
AHR-KO-2	EIF3B-KO-4	171	172	195
AHR-KO-2	FRYL-KO-1	120	106	93
AHR-KO-2	FRYL-KO-2	248	341	378
AHR-KO-2	FRYL-KO-3	111	82	103
AHR-KO-2	FRYL-KO-4	185	326	303
AHR-KO-2	IARS-KO-1	171	23	17
AHR-KO-2	IARS-KO-2	276	67	32
AHR-KO-2	IARS-KO-3	169	16	26
AHR-KO-2	IARS-KO-4	124	16	31
AHR-KO-2	KEAP1-KO-1	146	217	216
AHR-KO-2	KEAP1-KO-2	218	493	657
AHR-KO-2	KEAP1-KO-3	158	216	252
AHR-KO-2	KEAP1-KO-4	121	127	189
AHR-KO-2	KIRREL-KO-1	254	435	399
AHR-KO-2	KIRREL-KO-2	162	353	343
AHR-KO-2	KIRREL-KO-3	105	149	179
AHR-KO-2	KIRREL-KO-4	124	593	519
AHR-KO-2	NARS-KO-1	150	375	392
AHR-KO-2	NARS-KO-2	118	15	14
AHR-KO-2	NARS-KO-3	103	32	15
AHR-KO-2	NARS-KO-4	152	33	47
AHR-KO-2	NCL-KO-1	135	12	6
AHR-KO-2	NCL-KO-2	102	24	12
AHR-KO-2	NCL-KO-3	93	23	33
AHR-KO-2	NCL-KO-4	92	6	20
AHR-KO-2	NF2-KO-1	128	226	289
AHR-KO-2	NF2-KO-2	199	166	288
AHR-KO-2	NF2-KO-3	83	132	78
AHR-KO-2	NF2-KO-4	100	530	514
AHR-KO-2	Non-Human-Target-0-KO-20	75	131	148
AHR-KO-2	Non-Human-Target-105-KO-25	136	225	265
AHR-KO-2	Non-Human-Target-113-KO-8	139	175	267
AHR-KO-2	Non-Human-Target-128-KO-9	119	108	99
AHR-KO-2	Non-Human-Target-150-KO-26	128	389	328
AHR-KO-2	Non-Human-Target-151-KO-41	110	127	67
AHR-KO-2	Non-Human-Target-153-KO-44	124	200	185
AHR-KO-2	Non-Human-Target-165-KO-149	119	118	136
AHR-KO-2	Non-Human-Target-17-KO-5	168	175	248
AHR-KO-2	Non-Human-Target-171-KO-148	129	261	147
AHR-KO-2	Non-Human-Target-176-KO-16	95	118	183
AHR-KO-2	Non-Human-Target-179-KO-156	105	339	187
AHR-KO-2	Non-Human-Target-196-KO-4	66	177	108
AHR-KO-2	Non-Human-Target-211-KO-128	80	134	108
AHR-KO-2	Non-Human-Target-217-KO-19	103	235	202
AHR-KO-2	Non-Human-Target-220-KO-152	189	252	244
AHR-KO-2	Non-Human-Target-226-KO-137	249	388	391
AHR-KO-2	Non-Human-Target-230-KO-38	183	162	154
AHR-KO-2	Non-Human-Target-258-KO-1	160	303	334
AHR-KO-2	Non-Human-Target-260-KO-12	133	298	290
AHR-KO-2	Non-Human-Target-269-KO-124	144	306	257
AHR-KO-2	Non-Human-Target-281-KO-135	165	562	395
AHR-KO-2	Non-Human-Target-284-KO-39	58	163	99
AHR-KO-2	Non-Human-Target-299-KO-23	80	145	223
AHR-KO-2	Non-Human-Target-310-KO-153	136	150	283
AHR-KO-2	Non-Human-Target-321-KO-24	124	142	168
AHR-KO-2	Non-Human-Target-340-KO-3	123	287	240
AHR-KO-2	Non-Human-Target-344-KO-36	111	214	153
AHR-KO-2	Non-Human-Target-360-KO-154	107	69	103
AHR-KO-2	Non-Human-Target-386-KO-31	143	344	273
AHR-KO-2	Non-Human-Target-398-KO-150	152	270	217
AHR-KO-2	Non-Human-Target-427-KO-33	115	98	95
AHR-KO-2	Non-Human-Target-453-KO-139	107	252	248
AHR-KO-2	Non-Human-Target-455-KO-42	45	44	41
AHR-KO-2	Non-Human-Target-472-KO-142	149	389	401
AHR-KO-2	Non-Human-Target-541-KO-140	171	127	128
AHR-KO-2	Non-Human-Target-546-KO-136	176	271	142
AHR-KO-2	Non-Human-Target-555-KO-28	128	241	174
AHR-KO-2	Non-Human-Target-565-KO-29	127	210	190
AHR-KO-2	Non-Human-Target-569-KO-21	106	178	143
AHR-KO-2	Non-Human-Target-590-KO-126	299	440	366
AHR-KO-2	Non-Human-Target-594-KO-133	113	323	246
AHR-KO-2	Non-Human-Target-609-KO-30	157	238	189
AHR-KO-2	Non-Human-Target-617-KO-13	159	576	310
AHR-KO-2	Non-Human-Target-644-KO-7	113	318	325
AHR-KO-2	Non-Human-Target-662-KO-129	106	121	156
AHR-KO-2	Non-Human-Target-675-KO-37	161	239	296
AHR-KO-2	Non-Human-Target-679-KO-131	132	211	302
AHR-KO-2	Non-Human-Target-681-KO-32	91	61	39
AHR-KO-2	Non-Human-Target-683-KO-27	195	265	321
AHR-KO-2	Non-Human-Target-703-KO-147	163	373	379
AHR-KO-2	Non-Human-Target-705-KO-144	227	479	325
AHR-KO-2	Non-Human-Target-725-KO-10	109	133	115
AHR-KO-2	Non-Human-Target-727-KO-155	177	303	316
AHR-KO-2	Non-Human-Target-741-KO-145	128	167	182
AHR-KO-2	Non-Human-Target-745-KO-6	101	239	159
AHR-KO-2	Non-Human-Target-754-KO-2	136	89	106
AHR-KO-2	Non-Human-Target-760-KO-127	140	208	228
AHR-KO-2	Non-Human-Target-763-KO-141	235	260	239
AHR-KO-2	Non-Human-Target-784-KO-11	84	112	121
AHR-KO-2	Non-Human-Target-793-KO-22	116	155	107
AHR-KO-2	Non-Human-Target-805-KO-122	76	224	394
AHR-KO-2	Non-Human-Target-811-KO-125	69	207	118
AHR-KO-2	Non-Human-Target-818-KO-17	142	434	371
AHR-KO-2	Non-Human-Target-827-KO-123	92	310	208
AHR-KO-2	Non-Human-Target-837-KO-146	119	218	373
AHR-KO-2	Non-Human-Target-853-KO-130	136	548	354
AHR-KO-2	Non-Human-Target-872-KO-138	162	130	112
AHR-KO-2	Non-Human-Target-880-KO-143	115	129	179
AHR-KO-2	Non-Human-Target-898-KO-134	145	393	366
AHR-KO-2	Non-Human-Target-9-KO-14	160	342	280
AHR-KO-2	Non-Human-Target-903-KO-121	58	137	176
AHR-KO-2	Non-Human-Target-927-KO-40	129	276	337
AHR-KO-2	Non-Human-Target-93-KO-34	85	313	288
AHR-KO-2	Non-Human-Target-947-KO-18	133	239	313
AHR-KO-2	Non-Human-Target-953-KO-151	169	399	292
AHR-KO-2	Non-Human-Target-963-KO-132	100	159	232
AHR-KO-2	Non-Human-Target-965-KO-43	145	261	334
AHR-KO-2	Non-Human-Target-970-KO-35	85	175	193
AHR-KO-2	Non-Human-Target-99-KO-15	85	140	116
AHR-KO-2	TAOK1-KO-1	197	95	83
AHR-KO-2	TAOK1-KO-2	135	262	177
AHR-KO-2	TAOK1-KO-3	111	85	112
AHR-KO-2	TAOK1-KO-4	221	191	162
AHR-KO-2	TP53-KO-1	90	1513	1480
AHR-KO-2	TP53-KO-2	144	301	297
AHR-KO-2	TP53-KO-3	167	1499	1369
AHR-KO-2	TP53-KO-4	166	778	1011
AHR-KO-2	XPO1-KO-1	138	41	47
AHR-KO-2	XPO1-KO-2	186	9	16
AHR-KO-2	XPO1-KO-3	92	4	1
AHR-KO-2	XPO1-KO-4	138	24	18
AHR-KO-2	XRN2-KO-1	156	83	95
AHR-KO-2	XRN2-KO-2	103	107	119
AHR-KO-2	XRN2-KO-3	115	25	39
AHR-KO-2	XRN2-KO-4	82	21	7
AHR-KO-3	AHR-KO-1	93	29	27
AHR-KO-3	AHR-KO-2	108	105	73
AHR-KO-3	AHR-KO-3	266	179	123
AHR-KO-3	AHR-KO-4	101	120	95
AHR-KO-3	ARNT-KO-1	87	78	50
AHR-KO-3	ARNT-KO-2	77	28	25
AHR-KO-3	ARNT-KO-3	102	122	176
AHR-KO-3	ARNT-KO-4	61	251	147
AHR-KO-3	BBX-KO-1	87	345	231
AHR-KO-3	BBX-KO-2	122	148	150
AHR-KO-3	BBX-KO-3	64	96	117
AHR-KO-3	BBX-KO-4	63	92	96
AHR-KO-3	C3orf17-KO-1	117	9	10
AHR-KO-3	C3orf17-KO-2	79	14	22
AHR-KO-3	C3orf17-KO-3	96	13	13
AHR-KO-3	C3orf17-KO-4	74	15	8
AHR-KO-3	CAND1-KO-1	77	7	31
AHR-KO-3	CAND1-KO-2	104	132	141
AHR-KO-3	CAND1-KO-3	63	98	102
AHR-KO-3	CAND1-KO-4	79	175	158
AHR-KO-3	CCT4-KO-1	22	2	4
AHR-KO-3	CCT4-KO-2	60	6	9
AHR-KO-3	CCT4-KO-3	61	5	20
AHR-KO-3	CCT4-KO-4	141	71	52
AHR-KO-3	DIMT1-KO-1	58	3	14
AHR-KO-3	DIMT1-KO-2	38	5	5
AHR-KO-3	DIMT1-KO-3	117	13	9
AHR-KO-3	DIMT1-KO-4	93	85	90
AHR-KO-3	EFTUD2-KO-1	88	15	12
AHR-KO-3	EFTUD2-KO-2	143	10	3
AHR-KO-3	EFTUD2-KO-3	104	20	7
AHR-KO-3	EFTUD2-KO-4	116	14	11
AHR-KO-3	EIF3B-KO-1	85	10	24
AHR-KO-3	EIF3B-KO-2	142	79	103
AHR-KO-3	EIF3B-KO-3	63	18	9
AHR-KO-3	EIF3B-KO-4	113	61	116
AHR-KO-3	FRYL-KO-1	65	99	94
AHR-KO-3	FRYL-KO-2	182	341	332
AHR-KO-3	FRYL-KO-3	107	84	103
AHR-KO-3	FRYL-KO-4	113	285	150
AHR-KO-3	IARS-KO-1	107	20	4
AHR-KO-3	IARS-KO-2	189	22	48
AHR-KO-3	IARS-KO-3	103	3	10
AHR-KO-3	IARS-KO-4	108	55	102
AHR-KO-3	KEAP1-KO-1	90	116	69
AHR-KO-3	KEAP1-KO-2	151	189	122
AHR-KO-3	KEAP1-KO-3	119	153	126
AHR-KO-3	KEAP1-KO-4	62	216	152
AHR-KO-3	KIRREL-KO-1	196	111	155
AHR-KO-3	KIRREL-KO-2	109	32	61
AHR-KO-3	KIRREL-KO-3	77	111	95
AHR-KO-3	KIRREL-KO-4	90	148	169
AHR-KO-3	NARS-KO-1	96	159	178
AHR-KO-3	NARS-KO-2	68	5	8
AHR-KO-3	NARS-KO-3	83	3	15
AHR-KO-3	NARS-KO-4	109	36	21
AHR-KO-3	NCL-KO-1	75	17	3
AHR-KO-3	NCL-KO-2	77	13	15
AHR-KO-3	NCL-KO-3	68	33	18
AHR-KO-3	NCL-KO-4	76	35	12
AHR-KO-3	NF2-KO-1	79	196	154
AHR-KO-3	NF2-KO-2	142	222	144
AHR-KO-3	NF2-KO-3	46	67	95
AHR-KO-3	NF2-KO-4	57	115	161
AHR-KO-3	Non-Human-Target-0-KO-20	68	96	70
AHR-KO-3	Non-Human-Target-105-KO-25	82	128	150
AHR-KO-3	Non-Human-Target-113-KO-8	103	122	153
AHR-KO-3	Non-Human-Target-128-KO-9	67	90	30
AHR-KO-3	Non-Human-Target-150-KO-26	74	285	249
AHR-KO-3	Non-Human-Target-151-KO-41	70	63	64
AHR-KO-3	Non-Human-Target-153-KO-44	90	41	108
AHR-KO-3	Non-Human-Target-165-KO-149	104	80	53
AHR-KO-3	Non-Human-Target-17-KO-5	121	135	75
AHR-KO-3	Non-Human-Target-171-KO-148	81	90	122
AHR-KO-3	Non-Human-Target-176-KO-16	70	182	164
AHR-KO-3	Non-Human-Target-179-KO-156	61	79	130
AHR-KO-3	Non-Human-Target-196-KO-4	36	28	23
AHR-KO-3	Non-Human-Target-211-KO-128	69	23	24
AHR-KO-3	Non-Human-Target-217-KO-19	68	147	175
AHR-KO-3	Non-Human-Target-220-KO-152	127	108	120
AHR-KO-3	Non-Human-Target-226-KO-137	137	176	163
AHR-KO-3	Non-Human-Target-230-KO-38	137	146	184
AHR-KO-3	Non-Human-Target-258-KO-1	79	172	248
AHR-KO-3	Non-Human-Target-260-KO-12	92	356	189
AHR-KO-3	Non-Human-Target-269-KO-124	104	165	174
AHR-KO-3	Non-Human-Target-281-KO-135	120	159	162
AHR-KO-3	Non-Human-Target-284-KO-39	39	100	149
AHR-KO-3	Non-Human-Target-299-KO-23	59	112	101
AHR-KO-3	Non-Human-Target-310-KO-153	82	178	125
AHR-KO-3	Non-Human-Target-321-KO-24	110	64	82
AHR-KO-3	Non-Human-Target-340-KO-3	76	72	93
AHR-KO-3	Non-Human-Target-344-KO-36	69	219	108
AHR-KO-3	Non-Human-Target-360-KO-154	86	40	50
AHR-KO-3	Non-Human-Target-386-KO-31	135	157	219
AHR-KO-3	Non-Human-Target-398-KO-150	99	68	58
AHR-KO-3	Non-Human-Target-427-KO-33	84	46	77
AHR-KO-3	Non-Human-Target-453-KO-139	97	153	124
AHR-KO-3	Non-Human-Target-455-KO-42	35	58	17
AHR-KO-3	Non-Human-Target-472-KO-142	113	91	56
AHR-KO-3	Non-Human-Target-541-KO-140	123	132	175
AHR-KO-3	Non-Human-Target-546-KO-136	115	260	310
AHR-KO-3	Non-Human-Target-555-KO-28	92	91	43
AHR-KO-3	Non-Human-Target-565-KO-29	77	48	34
AHR-KO-3	Non-Human-Target-569-KO-21	75	213	186
AHR-KO-3	Non-Human-Target-590-KO-126	200	241	349
AHR-KO-3	Non-Human-Target-594-KO-133	89	119	92
AHR-KO-3	Non-Human-Target-609-KO-30	113	241	231
AHR-KO-3	Non-Human-Target-617-KO-13	112	116	153
AHR-KO-3	Non-Human-Target-644-KO-7	67	70	116
AHR-KO-3	Non-Human-Target-662-KO-129	63	49	27
AHR-KO-3	Non-Human-Target-675-KO-37	96	125	106
AHR-KO-3	Non-Human-Target-679-KO-131	95	115	135
AHR-KO-3	Non-Human-Target-681-KO-32	82	98	95
AHR-KO-3	Non-Human-Target-683-KO-27	120	228	241
AHR-KO-3	Non-Human-Target-703-KO-147	110	379	377
AHR-KO-3	Non-Human-Target-705-KO-144	142	191	166
AHR-KO-3	Non-Human-Target-725-KO-10	73	79	86
AHR-KO-3	Non-Human-Target-727-KO-155	113	223	241
AHR-KO-3	Non-Human-Target-741-KO-145	85	121	141
AHR-KO-3	Non-Human-Target-745-KO-6	63	39	53
AHR-KO-3	Non-Human-Target-754-KO-2	68	52	84
AHR-KO-3	Non-Human-Target-760-KO-127	66	108	129
AHR-KO-3	Non-Human-Target-763-KO-141	164	128	189
AHR-KO-3	Non-Human-Target-784-KO-11	55	19	60
AHR-KO-3	Non-Human-Target-793-KO-22	88	136	99
AHR-KO-3	Non-Human-Target-805-KO-122	63	43	49
AHR-KO-3	Non-Human-Target-811-KO-125	46	41	33
AHR-KO-3	Non-Human-Target-818-KO-17	96	96	134
AHR-KO-3	Non-Human-Target-827-KO-123	72	186	144
AHR-KO-3	Non-Human-Target-837-KO-146	77	76	199
AHR-KO-3	Non-Human-Target-853-KO-130	81	63	48
AHR-KO-3	Non-Human-Target-872-KO-138	108	299	193
AHR-KO-3	Non-Human-Target-880-KO-143	72	70	58
AHR-KO-3	Non-Human-Target-898-KO-134	115	35	45
AHR-KO-3	Non-Human-Target-9-KO-14	115	87	219
AHR-KO-3	Non-Human-Target-903-KO-121	41	53	78
AHR-KO-3	Non-Human-Target-927-KO-40	78	127	66
AHR-KO-3	Non-Human-Target-93-KO-34	67	44	46
AHR-KO-3	Non-Human-Target-947-KO-18	72	149	170
AHR-KO-3	Non-Human-Target-953-KO-151	132	81	129
AHR-KO-3	Non-Human-Target-963-KO-132	84	119	117
AHR-KO-3	Non-Human-Target-965-KO-43	113	89	79
AHR-KO-3	Non-Human-Target-970-KO-35	56	103	99
AHR-KO-3	Non-Human-Target-99-KO-15	52	46	21
AHR-KO-3	TAOK1-KO-1	129	129	106
AHR-KO-3	TAOK1-KO-2	95	105	186
AHR-KO-3	TAOK1-KO-3	71	134	106
AHR-KO-3	TAOK1-KO-4	148	190	129
AHR-KO-3	TP53-KO-1	43	692	534
AHR-KO-3	TP53-KO-2	87	340	299
AHR-KO-3	TP53-KO-3	95	157	106
AHR-KO-3	TP53-KO-4	140	738	752
AHR-KO-3	XPO1-KO-1	82	22	32
AHR-KO-3	XPO1-KO-2	114	14	5
AHR-KO-3	XPO1-KO-3	62	12	8
AHR-KO-3	XPO1-KO-4	83	10	9
AHR-KO-3	XRN2-KO-1	117	43	30
AHR-KO-3	XRN2-KO-2	87	45	90
AHR-KO-3	XRN2-KO-3	76	9	14
AHR-KO-3	XRN2-KO-4	63	17	21
AHR-KO-4	AHR-KO-1	86	58	21
AHR-KO-4	AHR-KO-2	107	58	82
AHR-KO-4	AHR-KO-3	89	184	253
AHR-KO-4	AHR-KO-4	231	114	143
AHR-KO-4	ARNT-KO-1	79	47	31
AHR-KO-4	ARNT-KO-2	69	179	62
AHR-KO-4	ARNT-KO-3	85	170	208
AHR-KO-4	ARNT-KO-4	63	31	70
AHR-KO-4	BBX-KO-1	74	124	102
AHR-KO-4	BBX-KO-2	94	202	185
AHR-KO-4	BBX-KO-3	42	122	101
AHR-KO-4	BBX-KO-4	66	76	63
AHR-KO-4	C3orf17-KO-1	108	9	11
AHR-KO-4	C3orf17-KO-2	74	10	35
AHR-KO-4	C3orf17-KO-3	73	33	17
AHR-KO-4	C3orf17-KO-4	56	1	6
AHR-KO-4	CAND1-KO-1	59	91	124
AHR-KO-4	CAND1-KO-2	87	105	179
AHR-KO-4	CAND1-KO-3	51	23	13
AHR-KO-4	CAND1-KO-4	62	53	107
AHR-KO-4	CCT4-KO-1	20	3	2
AHR-KO-4	CCT4-KO-2	35	1	13
AHR-KO-4	CCT4-KO-3	65	8	0
AHR-KO-4	CCT4-KO-4	160	54	69
AHR-KO-4	DIMT1-KO-1	61	8	6
AHR-KO-4	DIMT1-KO-2	35	7	7
AHR-KO-4	DIMT1-KO-3	123	23	26
AHR-KO-4	DIMT1-KO-4	86	114	139
AHR-KO-4	EFTUD2-KO-1	75	13	4
AHR-KO-4	EFTUD2-KO-2	137	42	23
AHR-KO-4	EFTUD2-KO-3	79	11	11
AHR-KO-4	EFTUD2-KO-4	104	34	55
AHR-KO-4	EIF3B-KO-1	74	17	23
AHR-KO-4	EIF3B-KO-2	98	30	44
AHR-KO-4	EIF3B-KO-3	35	7	27
AHR-KO-4	EIF3B-KO-4	104	152	148
AHR-KO-4	FRYL-KO-1	85	149	121
AHR-KO-4	FRYL-KO-2	149	202	204
AHR-KO-4	FRYL-KO-3	76	47	108
AHR-KO-4	FRYL-KO-4	90	208	198
AHR-KO-4	IARS-KO-1	107	8	21
AHR-KO-4	IARS-KO-2	130	16	21
AHR-KO-4	IARS-KO-3	108	33	15
AHR-KO-4	IARS-KO-4	75	15	11
AHR-KO-4	KEAP1-KO-1	68	127	131
AHR-KO-4	KEAP1-KO-2	144	280	227
AHR-KO-4	KEAP1-KO-3	105	161	162
AHR-KO-4	KEAP1-KO-4	69	60	40
AHR-KO-4	KIRREL-KO-1	153	363	273
AHR-KO-4	KIRREL-KO-2	83	194	110
AHR-KO-4	KIRREL-KO-3	56	193	222
AHR-KO-4	KIRREL-KO-4	52	151	206
AHR-KO-4	NARS-KO-1	96	94	96
AHR-KO-4	NARS-KO-2	68	10	13
AHR-KO-4	NARS-KO-3	59	4	17
AHR-KO-4	NARS-KO-4	95	74	72
AHR-KO-4	NCL-KO-1	78	2	11
AHR-KO-4	NCL-KO-2	63	13	4
AHR-KO-4	NCL-KO-3	56	18	30
AHR-KO-4	NCL-KO-4	64	4	1
AHR-KO-4	NF2-KO-1	78	132	212
AHR-KO-4	NF2-KO-2	122	124	67
AHR-KO-4	NF2-KO-3	42	204	209
AHR-KO-4	NF2-KO-4	80	306	274
AHR-KO-4	Non-Human-Target-0-KO-20	45	39	43
AHR-KO-4	Non-Human-Target-105-KO-25	90	121	122
AHR-KO-4	Non-Human-Target-113-KO-8	94	179	325
AHR-KO-4	Non-Human-Target-128-KO-9	67	174	137
AHR-KO-4	Non-Human-Target-150-KO-26	75	346	164
AHR-KO-4	Non-Human-Target-151-KO-41	55	134	132
AHR-KO-4	Non-Human-Target-153-KO-44	56	35	44
AHR-KO-4	Non-Human-Target-165-KO-149	74	23	46
AHR-KO-4	Non-Human-Target-17-KO-5	118	291	289
AHR-KO-4	Non-Human-Target-171-KO-148	80	256	309
AHR-KO-4	Non-Human-Target-176-KO-16	57	235	148
AHR-KO-4	Non-Human-Target-179-KO-156	44	79	136
AHR-KO-4	Non-Human-Target-196-KO-4	42	109	54
AHR-KO-4	Non-Human-Target-211-KO-128	41	220	226
AHR-KO-4	Non-Human-Target-217-KO-19	67	168	147
AHR-KO-4	Non-Human-Target-220-KO-152	114	100	76
AHR-KO-4	Non-Human-Target-226-KO-137	128	221	180
AHR-KO-4	Non-Human-Target-230-KO-38	95	197	187
AHR-KO-4	Non-Human-Target-258-KO-1	71	171	128
AHR-KO-4	Non-Human-Target-260-KO-12	82	119	126
AHR-KO-4	Non-Human-Target-269-KO-124	84	86	93
AHR-KO-4	Non-Human-Target-281-KO-135	98	91	93
AHR-KO-4	Non-Human-Target-284-KO-39	46	73	106
AHR-KO-4	Non-Human-Target-299-KO-23	47	129	152
AHR-KO-4	Non-Human-Target-310-KO-153	68	99	127
AHR-KO-4	Non-Human-Target-321-KO-24	94	92	96
AHR-KO-4	Non-Human-Target-340-KO-3	62	249	222
AHR-KO-4	Non-Human-Target-344-KO-36	77	146	117
AHR-KO-4	Non-Human-Target-360-KO-154	53	108	66
AHR-KO-4	Non-Human-Target-386-KO-31	101	199	176
AHR-KO-4	Non-Human-Target-398-KO-150	87	175	181
AHR-KO-4	Non-Human-Target-427-KO-33	71	83	136
AHR-KO-4	Non-Human-Target-453-KO-139	68	139	143
AHR-KO-4	Non-Human-Target-455-KO-42	21	26	9
AHR-KO-4	Non-Human-Target-472-KO-142	75	160	212
AHR-KO-4	Non-Human-Target-541-KO-140	102	181	267
AHR-KO-4	Non-Human-Target-546-KO-136	93	236	135
AHR-KO-4	Non-Human-Target-555-KO-28	76	73	128
AHR-KO-4	Non-Human-Target-565-KO-29	59	193	51
AHR-KO-4	Non-Human-Target-569-KO-21	57	133	94
AHR-KO-4	Non-Human-Target-590-KO-126	180	341	204
AHR-KO-4	Non-Human-Target-594-KO-133	66	181	165
AHR-KO-4	Non-Human-Target-609-KO-30	107	165	219
AHR-KO-4	Non-Human-Target-617-KO-13	113	166	172
AHR-KO-4	Non-Human-Target-644-KO-7	66	103	86
AHR-KO-4	Non-Human-Target-662-KO-129	62	129	59
AHR-KO-4	Non-Human-Target-675-KO-37	80	109	50
AHR-KO-4	Non-Human-Target-679-KO-131	90	190	217
AHR-KO-4	Non-Human-Target-681-KO-32	58	41	20
AHR-KO-4	Non-Human-Target-683-KO-27	104	106	57
AHR-KO-4	Non-Human-Target-703-KO-147	116	215	243
AHR-KO-4	Non-Human-Target-705-KO-144	129	231	219
AHR-KO-4	Non-Human-Target-725-KO-10	61	241	90
AHR-KO-4	Non-Human-Target-727-KO-155	87	44	38
AHR-KO-4	Non-Human-Target-741-KO-145	74	97	105
AHR-KO-4	Non-Human-Target-745-KO-6	74	138	83
AHR-KO-4	Non-Human-Target-754-KO-2	69	129	206
AHR-KO-4	Non-Human-Target-760-KO-127	86	107	116
AHR-KO-4	Non-Human-Target-763-KO-141	139	150	199
AHR-KO-4	Non-Human-Target-784-KO-11	42	236	243
AHR-KO-4	Non-Human-Target-793-KO-22	82	203	143
AHR-KO-4	Non-Human-Target-805-KO-122	57	105	56
AHR-KO-4	Non-Human-Target-811-KO-125	43	47	45
AHR-KO-4	Non-Human-Target-818-KO-17	78	164	138
AHR-KO-4	Non-Human-Target-827-KO-123	47	119	166
AHR-KO-4	Non-Human-Target-837-KO-146	78	35	46
AHR-KO-4	Non-Human-Target-853-KO-130	74	104	131
AHR-KO-4	Non-Human-Target-872-KO-138	96	156	149
AHR-KO-4	Non-Human-Target-880-KO-143	79	118	121
AHR-KO-4	Non-Human-Target-898-KO-134	83	120	80
AHR-KO-4	Non-Human-Target-9-KO-14	95	43	84
AHR-KO-4	Non-Human-Target-903-KO-121	36	21	39
AHR-KO-4	Non-Human-Target-927-KO-40	87	86	29
AHR-KO-4	Non-Human-Target-93-KO-34	52	257	227
AHR-KO-4	Non-Human-Target-947-KO-18	69	155	179
AHR-KO-4	Non-Human-Target-953-KO-151	110	136	112
AHR-KO-4	Non-Human-Target-963-KO-132	77	47	33
AHR-KO-4	Non-Human-Target-965-KO-43	96	222	183
AHR-KO-4	Non-Human-Target-970-KO-35	55	140	151
AHR-KO-4	Non-Human-Target-99-KO-15	50	119	195
AHR-KO-4	TAOK1-KO-1	118	123	103
AHR-KO-4	TAOK1-KO-2	81	108	138
AHR-KO-4	TAOK1-KO-3	57	249	269
AHR-KO-4	TAOK1-KO-4	145	41	119
AHR-KO-4	TP53-KO-1	52	694	623
AHR-KO-4	TP53-KO-2	69	259	194
AHR-KO-4	TP53-KO-3	105	300	291
AHR-KO-4	TP53-KO-4	135	656	527
AHR-KO-4	XPO1-KO-1	100	16	46
AHR-KO-4	XPO1-KO-2	95	18	2
AHR-KO-4	XPO1-KO-3	69	12	8
AHR-KO-4	XPO1-KO-4	89	1	3
AHR-KO-4	XRN2-KO-1	107	38	58
AHR-KO-4	XRN2-KO-2	60	85	58
AHR-KO-4	XRN2-KO-3	74	11	2
AHR-KO-4	XRN2-KO-4	59	19	6
ARNT-KO-1	AHR-KO-1	125	329	298
ARNT-KO-1	AHR-KO-2	107	235	224
ARNT-KO-1	AHR-KO-3	113	308	267
ARNT-KO-1	AHR-KO-4	113	284	331
ARNT-KO-1	ARNT-KO-1	257	230	348
ARNT-KO-1	ARNT-KO-2	99	160	183
ARNT-KO-1	ARNT-KO-3	99	359	414
ARNT-KO-1	ARNT-KO-4	57	150	155
ARNT-KO-1	BBX-KO-1	83	213	241
ARNT-KO-1	BBX-KO-2	116	301	307
ARNT-KO-1	BBX-KO-3	68	200	145
ARNT-KO-1	BBX-KO-4	90	230	182
ARNT-KO-1	C3orf17-KO-1	131	27	8
ARNT-KO-1	C3orf17-KO-2	109	38	76
ARNT-KO-1	C3orf17-KO-3	120	16	29
ARNT-KO-1	C3orf17-KO-4	85	19	9
ARNT-KO-1	CAND1-KO-1	95	57	66
ARNT-KO-1	CAND1-KO-2	103	152	212
ARNT-KO-1	CAND1-KO-3	62	67	100
ARNT-KO-1	CAND1-KO-4	76	239	145
ARNT-KO-1	CCT4-KO-1	19	0	2
ARNT-KO-1	CCT4-KO-2	42	18	4
ARNT-KO-1	CCT4-KO-3	72	41	13
ARNT-KO-1	CCT4-KO-4	190	21	54
ARNT-KO-1	DIMT1-KO-1	77	25	9
ARNT-KO-1	DIMT1-KO-2	44	14	17
ARNT-KO-1	DIMT1-KO-3	130	10	11
ARNT-KO-1	DIMT1-KO-4	112	130	117
ARNT-KO-1	EFTUD2-KO-1	96	6	14
ARNT-KO-1	EFTUD2-KO-2	164	24	19
ARNT-KO-1	EFTUD2-KO-3	133	29	9
ARNT-KO-1	EFTUD2-KO-4	153	39	33
ARNT-KO-1	EIF3B-KO-1	109	25	29
ARNT-KO-1	EIF3B-KO-2	162	84	66
ARNT-KO-1	EIF3B-KO-3	66	18	14
ARNT-KO-1	EIF3B-KO-4	118	158	157
ARNT-KO-1	FRYL-KO-1	106	228	324
ARNT-KO-1	FRYL-KO-2	175	260	318
ARNT-KO-1	FRYL-KO-3	130	264	232
ARNT-KO-1	FRYL-KO-4	134	174	181
ARNT-KO-1	IARS-KO-1	177	24	25
ARNT-KO-1	IARS-KO-2	234	84	75
ARNT-KO-1	IARS-KO-3	136	80	51
ARNT-KO-1	IARS-KO-4	98	25	15
ARNT-KO-1	KEAP1-KO-1	101	121	182
ARNT-KO-1	KEAP1-KO-2	166	323	302
ARNT-KO-1	KEAP1-KO-3	114	163	298
ARNT-KO-1	KEAP1-KO-4	86	209	298
ARNT-KO-1	KIRREL-KO-1	188	463	411
ARNT-KO-1	KIRREL-KO-2	118	205	101
ARNT-KO-1	KIRREL-KO-3	73	205	347
ARNT-KO-1	KIRREL-KO-4	86	300	293
ARNT-KO-1	NARS-KO-1	107	188	284
ARNT-KO-1	NARS-KO-2	98	12	6
ARNT-KO-1	NARS-KO-3	103	16	8
ARNT-KO-1	NARS-KO-4	115	42	83
ARNT-KO-1	NCL-KO-1	89	4	27
ARNT-KO-1	NCL-KO-2	75	6	20
ARNT-KO-1	NCL-KO-3	66	26	20
ARNT-KO-1	NCL-KO-4	91	7	5
ARNT-KO-1	NF2-KO-1	87	197	257
ARNT-KO-1	NF2-KO-2	148	431	227
ARNT-KO-1	NF2-KO-3	58	41	88
ARNT-KO-1	NF2-KO-4	84	292	344
ARNT-KO-1	Non-Human-Target-0-KO-20	60	192	247
ARNT-KO-1	Non-Human-Target-105-KO-25	147	299	270
ARNT-KO-1	Non-Human-Target-113-KO-8	89	209	193
ARNT-KO-1	Non-Human-Target-128-KO-9	81	189	179
ARNT-KO-1	Non-Human-Target-150-KO-26	78	242	227
ARNT-KO-1	Non-Human-Target-151-KO-41	82	118	239
ARNT-KO-1	Non-Human-Target-153-KO-44	99	193	158
ARNT-KO-1	Non-Human-Target-165-KO-149	88	216	149
ARNT-KO-1	Non-Human-Target-17-KO-5	151	474	476
ARNT-KO-1	Non-Human-Target-171-KO-148	103	128	130
ARNT-KO-1	Non-Human-Target-176-KO-16	74	179	155
ARNT-KO-1	Non-Human-Target-179-KO-156	82	202	273
ARNT-KO-1	Non-Human-Target-196-KO-4	48	49	46
ARNT-KO-1	Non-Human-Target-211-KO-128	79	49	49
ARNT-KO-1	Non-Human-Target-217-KO-19	109	135	216
ARNT-KO-1	Non-Human-Target-220-KO-152	141	183	245
ARNT-KO-1	Non-Human-Target-226-KO-137	173	391	446
ARNT-KO-1	Non-Human-Target-230-KO-38	145	154	162
ARNT-KO-1	Non-Human-Target-258-KO-1	106	185	226
ARNT-KO-1	Non-Human-Target-260-KO-12	118	234	233
ARNT-KO-1	Non-Human-Target-269-KO-124	96	299	371
ARNT-KO-1	Non-Human-Target-281-KO-135	114	199	146
ARNT-KO-1	Non-Human-Target-284-KO-39	65	152	198
ARNT-KO-1	Non-Human-Target-299-KO-23	70	89	162
ARNT-KO-1	Non-Human-Target-310-KO-153	89	299	411
ARNT-KO-1	Non-Human-Target-321-KO-24	92	399	341
ARNT-KO-1	Non-Human-Target-340-KO-3	75	237	134
ARNT-KO-1	Non-Human-Target-344-KO-36	85	206	253
ARNT-KO-1	Non-Human-Target-360-KO-154	96	204	238
ARNT-KO-1	Non-Human-Target-386-KO-31	117	218	387
ARNT-KO-1	Non-Human-Target-398-KO-150	111	149	181
ARNT-KO-1	Non-Human-Target-427-KO-33	94	254	186
ARNT-KO-1	Non-Human-Target-453-KO-139	105	236	256
ARNT-KO-1	Non-Human-Target-455-KO-42	26	63	56
ARNT-KO-1	Non-Human-Target-472-KO-142	118	363	332
ARNT-KO-1	Non-Human-Target-541-KO-140	128	418	265
ARNT-KO-1	Non-Human-Target-546-KO-136	127	223	284
ARNT-KO-1	Non-Human-Target-555-KO-28	101	201	191
ARNT-KO-1	Non-Human-Target-565-KO-29	87	143	199
ARNT-KO-1	Non-Human-Target-569-KO-21	71	70	24
ARNT-KO-1	Non-Human-Target-590-KO-126	215	614	592
ARNT-KO-1	Non-Human-Target-594-KO-133	99	187	115
ARNT-KO-1	Non-Human-Target-609-KO-30	130	176	189
ARNT-KO-1	Non-Human-Target-617-KO-13	133	304	207
ARNT-KO-1	Non-Human-Target-644-KO-7	81	387	447
ARNT-KO-1	Non-Human-Target-662-KO-129	89	35	42
ARNT-KO-1	Non-Human-Target-675-KO-37	115	158	157
ARNT-KO-1	Non-Human-Target-679-KO-131	89	183	220
ARNT-KO-1	Non-Human-Target-681-KO-32	79	135	97
ARNT-KO-1	Non-Human-Target-683-KO-27	145	310	366
ARNT-KO-1	Non-Human-Target-703-KO-147	131	414	339
ARNT-KO-1	Non-Human-Target-705-KO-144	166	173	247
ARNT-KO-1	Non-Human-Target-725-KO-10	88	79	149
ARNT-KO-1	Non-Human-Target-727-KO-155	125	320	172
ARNT-KO-1	Non-Human-Target-741-KO-145	89	341	320
ARNT-KO-1	Non-Human-Target-745-KO-6	83	270	133
ARNT-KO-1	Non-Human-Target-754-KO-2	97	210	200
ARNT-KO-1	Non-Human-Target-760-KO-127	106	195	194
ARNT-KO-1	Non-Human-Target-763-KO-141	189	250	184
ARNT-KO-1	Non-Human-Target-784-KO-11	65	297	282
ARNT-KO-1	Non-Human-Target-793-KO-22	102	234	249
ARNT-KO-1	Non-Human-Target-805-KO-122	74	244	255
ARNT-KO-1	Non-Human-Target-811-KO-125	60	157	170
ARNT-KO-1	Non-Human-Target-818-KO-17	93	225	150
ARNT-KO-1	Non-Human-Target-827-KO-123	73	139	273
ARNT-KO-1	Non-Human-Target-837-KO-146	85	162	127
ARNT-KO-1	Non-Human-Target-853-KO-130	105	196	216
ARNT-KO-1	Non-Human-Target-872-KO-138	120	381	434
ARNT-KO-1	Non-Human-Target-880-KO-143	86	188	317
ARNT-KO-1	Non-Human-Target-898-KO-134	107	205	204
ARNT-KO-1	Non-Human-Target-9-KO-14	137	111	107
ARNT-KO-1	Non-Human-Target-903-KO-121	48	144	206
ARNT-KO-1	Non-Human-Target-927-KO-40	82	335	434
ARNT-KO-1	Non-Human-Target-93-KO-34	76	202	123
ARNT-KO-1	Non-Human-Target-947-KO-18	130	133	168
ARNT-KO-1	Non-Human-Target-953-KO-151	163	241	189
ARNT-KO-1	Non-Human-Target-963-KO-132	75	375	331
ARNT-KO-1	Non-Human-Target-965-KO-43	130	212	175
ARNT-KO-1	Non-Human-Target-970-KO-35	64	86	160
ARNT-KO-1	Non-Human-Target-99-KO-15	68	186	144
ARNT-KO-1	TAOK1-KO-1	137	95	124
ARNT-KO-1	TAOK1-KO-2	156	186	269
ARNT-KO-1	TAOK1-KO-3	80	33	118
ARNT-KO-1	TAOK1-KO-4	161	221	197
ARNT-KO-1	TP53-KO-1	64	1220	1135
ARNT-KO-1	TP53-KO-2	115	303	209
ARNT-KO-1	TP53-KO-3	104	594	497
ARNT-KO-1	TP53-KO-4	153	1236	1225
ARNT-KO-1	XPO1-KO-1	114	72	75
ARNT-KO-1	XPO1-KO-2	158	11	16
ARNT-KO-1	XPO1-KO-3	77	11	12
ARNT-KO-1	XPO1-KO-4	113	9	10
ARNT-KO-1	XRN2-KO-1	125	55	83
ARNT-KO-1	XRN2-KO-2	73	73	80
ARNT-KO-1	XRN2-KO-3	83	11	31
ARNT-KO-1	XRN2-KO-4	74	9	16
ARNT-KO-2	AHR-KO-1	130	230	154
ARNT-KO-2	AHR-KO-2	154	222	209
ARNT-KO-2	AHR-KO-3	140	138	123
ARNT-KO-2	AHR-KO-4	126	151	146
ARNT-KO-2	ARNT-KO-1	124	185	182
ARNT-KO-2	ARNT-KO-2	477	243	96
ARNT-KO-2	ARNT-KO-3	159	112	103
ARNT-KO-2	ARNT-KO-4	100	129	148
ARNT-KO-2	BBX-KO-1	101	85	49
ARNT-KO-2	BBX-KO-2	159	213	182
ARNT-KO-2	BBX-KO-3	98	99	94
ARNT-KO-2	BBX-KO-4	99	79	116
ARNT-KO-2	C3orf17-KO-1	124	7	16
ARNT-KO-2	C3orf17-KO-2	141	15	7
ARNT-KO-2	C3orf17-KO-3	140	20	39
ARNT-KO-2	C3orf17-KO-4	105	7	13
ARNT-KO-2	CAND1-KO-1	114	23	12
ARNT-KO-2	CAND1-KO-2	132	96	73
ARNT-KO-2	CAND1-KO-3	88	76	55
ARNT-KO-2	CAND1-KO-4	101	84	40
ARNT-KO-2	CCT4-KO-1	34	0	4
ARNT-KO-2	CCT4-KO-2	54	12	9
ARNT-KO-2	CCT4-KO-3	89	38	34
ARNT-KO-2	CCT4-KO-4	230	21	21
ARNT-KO-2	DIMT1-KO-1	117	8	5
ARNT-KO-2	DIMT1-KO-2	47	8	14
ARNT-KO-2	DIMT1-KO-3	167	9	14
ARNT-KO-2	DIMT1-KO-4	127	187	273
ARNT-KO-2	EFTUD2-KO-1	98	10	14
ARNT-KO-2	EFTUD2-KO-2	238	25	33
ARNT-KO-2	EFTUD2-KO-3	131	8	11
ARNT-KO-2	EFTUD2-KO-4	182	17	9
ARNT-KO-2	EIF3B-KO-1	116	22	2
ARNT-KO-2	EIF3B-KO-2	168	93	71
ARNT-KO-2	EIF3B-KO-3	80	33	6
ARNT-KO-2	EIF3B-KO-4	125	76	131
ARNT-KO-2	FRYL-KO-1	106	97	86
ARNT-KO-2	FRYL-KO-2	221	494	345
ARNT-KO-2	FRYL-KO-3	135	130	52
ARNT-KO-2	FRYL-KO-4	179	191	173
ARNT-KO-2	IARS-KO-1	172	10	18
ARNT-KO-2	IARS-KO-2	253	34	21
ARNT-KO-2	IARS-KO-3	165	34	25
ARNT-KO-2	IARS-KO-4	143	33	15
ARNT-KO-2	KEAP1-KO-1	152	97	90
ARNT-KO-2	KEAP1-KO-2	243	204	288
ARNT-KO-2	KEAP1-KO-3	160	350	381
ARNT-KO-2	KEAP1-KO-4	117	71	116
ARNT-KO-2	KIRREL-KO-1	257	333	437
ARNT-KO-2	KIRREL-KO-2	150	118	98
ARNT-KO-2	KIRREL-KO-3	120	102	105
ARNT-KO-2	KIRREL-KO-4	142	354	199
ARNT-KO-2	NARS-KO-1	133	215	192
ARNT-KO-2	NARS-KO-2	101	15	7
ARNT-KO-2	NARS-KO-3	136	19	7
ARNT-KO-2	NARS-KO-4	154	14	16
ARNT-KO-2	NCL-KO-1	132	8	6
ARNT-KO-2	NCL-KO-2	108	15	10
ARNT-KO-2	NCL-KO-3	87	35	67
ARNT-KO-2	NCL-KO-4	84	3	4
ARNT-KO-2	NF2-KO-1	123	132	122
ARNT-KO-2	NF2-KO-2	172	129	126
ARNT-KO-2	NF2-KO-3	82	195	124
ARNT-KO-2	NF2-KO-4	117	302	274
ARNT-KO-2	Non-Human-Target-0-KO-20	74	64	31
ARNT-KO-2	Non-Human-Target-105-KO-25	123	149	181
ARNT-KO-2	Non-Human-Target-113-KO-8	134	214	249
ARNT-KO-2	Non-Human-Target-128-KO-9	98	176	215
ARNT-KO-2	Non-Human-Target-150-KO-26	125	211	221
ARNT-KO-2	Non-Human-Target-151-KO-41	92	78	121
ARNT-KO-2	Non-Human-Target-153-KO-44	130	89	61
ARNT-KO-2	Non-Human-Target-165-KO-149	125	197	190
ARNT-KO-2	Non-Human-Target-17-KO-5	164	132	141
ARNT-KO-2	Non-Human-Target-171-KO-148	139	104	166
ARNT-KO-2	Non-Human-Target-176-KO-16	80	98	85
ARNT-KO-2	Non-Human-Target-179-KO-156	75	87	88
ARNT-KO-2	Non-Human-Target-196-KO-4	45	59	52
ARNT-KO-2	Non-Human-Target-211-KO-128	84	250	125
ARNT-KO-2	Non-Human-Target-217-KO-19	108	47	36
ARNT-KO-2	Non-Human-Target-220-KO-152	181	219	151
ARNT-KO-2	Non-Human-Target-226-KO-137	247	277	318
ARNT-KO-2	Non-Human-Target-230-KO-38	163	179	218
ARNT-KO-2	Non-Human-Target-258-KO-1	124	91	106
ARNT-KO-2	Non-Human-Target-260-KO-12	134	154	112
ARNT-KO-2	Non-Human-Target-269-KO-124	145	233	183
ARNT-KO-2	Non-Human-Target-281-KO-135	152	404	372
ARNT-KO-2	Non-Human-Target-284-KO-39	83	79	103
ARNT-KO-2	Non-Human-Target-299-KO-23	105	193	151
ARNT-KO-2	Non-Human-Target-310-KO-153	119	151	212
ARNT-KO-2	Non-Human-Target-321-KO-24	142	280	339
ARNT-KO-2	Non-Human-Target-340-KO-3	109	106	80
ARNT-KO-2	Non-Human-Target-344-KO-36	143	253	233
ARNT-KO-2	Non-Human-Target-360-KO-154	98	156	137
ARNT-KO-2	Non-Human-Target-386-KO-31	148	187	347
ARNT-KO-2	Non-Human-Target-398-KO-150	165	69	66
ARNT-KO-2	Non-Human-Target-427-KO-33	105	85	82
ARNT-KO-2	Non-Human-Target-453-KO-139	127	61	147
ARNT-KO-2	Non-Human-Target-455-KO-42	43	69	145
ARNT-KO-2	Non-Human-Target-472-KO-142	138	115	97
ARNT-KO-2	Non-Human-Target-541-KO-140	157	241	292
ARNT-KO-2	Non-Human-Target-546-KO-136	161	152	153
ARNT-KO-2	Non-Human-Target-555-KO-28	150	224	328
ARNT-KO-2	Non-Human-Target-565-KO-29	119	110	74
ARNT-KO-2	Non-Human-Target-569-KO-21	81	75	56
ARNT-KO-2	Non-Human-Target-590-KO-126	320	268	267
ARNT-KO-2	Non-Human-Target-594-KO-133	117	177	154
ARNT-KO-2	Non-Human-Target-609-KO-30	143	230	239
ARNT-KO-2	Non-Human-Target-617-KO-13	147	157	117
ARNT-KO-2	Non-Human-Target-644-KO-7	87	393	278
ARNT-KO-2	Non-Human-Target-662-KO-129	79	145	52
ARNT-KO-2	Non-Human-Target-675-KO-37	147	162	155
ARNT-KO-2	Non-Human-Target-679-KO-131	120	95	60
ARNT-KO-2	Non-Human-Target-681-KO-32	107	29	40
ARNT-KO-2	Non-Human-Target-683-KO-27	170	147	74
ARNT-KO-2	Non-Human-Target-703-KO-147	180	339	307
ARNT-KO-2	Non-Human-Target-705-KO-144	201	200	258
ARNT-KO-2	Non-Human-Target-725-KO-10	124	137	81
ARNT-KO-2	Non-Human-Target-727-KO-155	137	206	107
ARNT-KO-2	Non-Human-Target-741-KO-145	110	124	83
ARNT-KO-2	Non-Human-Target-745-KO-6	105	176	110
ARNT-KO-2	Non-Human-Target-754-KO-2	119	144	107
ARNT-KO-2	Non-Human-Target-760-KO-127	118	157	147
ARNT-KO-2	Non-Human-Target-763-KO-141	237	127	186
ARNT-KO-2	Non-Human-Target-784-KO-11	85	13	32
ARNT-KO-2	Non-Human-Target-793-KO-22	117	116	182
ARNT-KO-2	Non-Human-Target-805-KO-122	81	92	119
ARNT-KO-2	Non-Human-Target-811-KO-125	88	38	51
ARNT-KO-2	Non-Human-Target-818-KO-17	141	391	317
ARNT-KO-2	Non-Human-Target-827-KO-123	96	254	377
ARNT-KO-2	Non-Human-Target-837-KO-146	110	102	82
ARNT-KO-2	Non-Human-Target-853-KO-130	152	151	172
ARNT-KO-2	Non-Human-Target-872-KO-138	144	119	265
ARNT-KO-2	Non-Human-Target-880-KO-143	99	39	16
ARNT-KO-2	Non-Human-Target-898-KO-134	114	48	116
ARNT-KO-2	Non-Human-Target-9-KO-14	185	140	207
ARNT-KO-2	Non-Human-Target-903-KO-121	56	67	139
ARNT-KO-2	Non-Human-Target-927-KO-40	110	202	186
ARNT-KO-2	Non-Human-Target-93-KO-34	85	145	98
ARNT-KO-2	Non-Human-Target-947-KO-18	132	191	277
ARNT-KO-2	Non-Human-Target-953-KO-151	181	245	264
ARNT-KO-2	Non-Human-Target-963-KO-132	132	255	211
ARNT-KO-2	Non-Human-Target-965-KO-43	161	144	204
ARNT-KO-2	Non-Human-Target-970-KO-35	100	114	127
ARNT-KO-2	Non-Human-Target-99-KO-15	90	160	211
ARNT-KO-2	TAOK1-KO-1	199	75	67
ARNT-KO-2	TAOK1-KO-2	146	112	103
ARNT-KO-2	TAOK1-KO-3	137	61	43
ARNT-KO-2	TAOK1-KO-4	176	179	60
ARNT-KO-2	TP53-KO-1	92	514	318
ARNT-KO-2	TP53-KO-2	112	93	85
ARNT-KO-2	TP53-KO-3	146	779	725
ARNT-KO-2	TP53-KO-4	187	965	1256
ARNT-KO-2	XPO1-KO-1	151	12	18
ARNT-KO-2	XPO1-KO-2	148	16	11
ARNT-KO-2	XPO1-KO-3	93	5	5
ARNT-KO-2	XPO1-KO-4	157	4	5
ARNT-KO-2	XRN2-KO-1	165	48	38
ARNT-KO-2	XRN2-KO-2	101	30	37
ARNT-KO-2	XRN2-KO-3	132	4	0
ARNT-KO-2	XRN2-KO-4	80	23	5
ARNT-KO-3	AHR-KO-1	161	291	216
ARNT-KO-3	AHR-KO-2	136	241	263
ARNT-KO-3	AHR-KO-3	137	140	179
ARNT-KO-3	AHR-KO-4	106	247	245
ARNT-KO-3	ARNT-KO-1	121	178	193
ARNT-KO-3	ARNT-KO-2	121	189	259
ARNT-KO-3	ARNT-KO-3	390	366	299
ARNT-KO-3	ARNT-KO-4	120	298	177
ARNT-KO-3	BBX-KO-1	161	81	206
ARNT-KO-3	BBX-KO-2	198	278	233
ARNT-KO-3	BBX-KO-3	94	190	220
ARNT-KO-3	BBX-KO-4	114	208	178
ARNT-KO-3	C3orf17-KO-1	160	20	18
ARNT-KO-3	C3orf17-KO-2	141	25	26
ARNT-KO-3	C3orf17-KO-3	146	13	19
ARNT-KO-3	C3orf17-KO-4	96	25	19
ARNT-KO-3	CAND1-KO-1	133	55	94
ARNT-KO-3	CAND1-KO-2	131	201	96
ARNT-KO-3	CAND1-KO-3	100	59	46
ARNT-KO-3	CAND1-KO-4	95	87	93
ARNT-KO-3	CCT4-KO-1	39	5	11
ARNT-KO-3	CCT4-KO-2	62	44	29
ARNT-KO-3	CCT4-KO-3	86	40	48
ARNT-KO-3	CCT4-KO-4	269	39	33
ARNT-KO-3	DIMT1-KO-1	101	10	7
ARNT-KO-3	DIMT1-KO-2	84	7	5
ARNT-KO-3	DIMT1-KO-3	180	59	41
ARNT-KO-3	DIMT1-KO-4	133	316	275
ARNT-KO-3	EFTUD2-KO-1	112	18	37
ARNT-KO-3	EFTUD2-KO-2	218	17	29
ARNT-KO-3	EFTUD2-KO-3	123	88	29
ARNT-KO-3	EFTUD2-KO-4	172	28	20
ARNT-KO-3	EIF3B-KO-1	129	80	25
ARNT-KO-3	EIF3B-KO-2	218	128	145
ARNT-KO-3	EIF3B-KO-3	85	32	30
ARNT-KO-3	EIF3B-KO-4	159	130	188
ARNT-KO-3	FRYL-KO-1	132	141	155
ARNT-KO-3	FRYL-KO-2	228	298	274
ARNT-KO-3	FRYL-KO-3	152	176	112
ARNT-KO-3	FRYL-KO-4	206	412	353
ARNT-KO-3	IARS-KO-1	169	45	23
ARNT-KO-3	IARS-KO-2	294	88	132
ARNT-KO-3	IARS-KO-3	213	36	29
ARNT-KO-3	IARS-KO-4	150	41	31
ARNT-KO-3	KEAP1-KO-1	165	206	251
ARNT-KO-3	KEAP1-KO-2	231	442	500
ARNT-KO-3	KEAP1-KO-3	166	211	213
ARNT-KO-3	KEAP1-KO-4	118	118	199
ARNT-KO-3	KIRREL-KO-1	267	397	344
ARNT-KO-3	KIRREL-KO-2	185	114	265
ARNT-KO-3	KIRREL-KO-3	116	486	384
ARNT-KO-3	KIRREL-KO-4	143	253	377
ARNT-KO-3	NARS-KO-1	140	238	283
ARNT-KO-3	NARS-KO-2	128	17	14
ARNT-KO-3	NARS-KO-3	133	10	17
ARNT-KO-3	NARS-KO-4	153	42	46
ARNT-KO-3	NCL-KO-1	132	22	20
ARNT-KO-3	NCL-KO-2	104	31	23
ARNT-KO-3	NCL-KO-3	119	32	38
ARNT-KO-3	NCL-KO-4	107	33	27
ARNT-KO-3	NF2-KO-1	115	176	151
ARNT-KO-3	NF2-KO-2	196	338	306
ARNT-KO-3	NF2-KO-3	101	221	130
ARNT-KO-3	NF2-KO-4	123	240	264
ARNT-KO-3	Non-Human-Target-0-KO-20	87	515	383
ARNT-KO-3	Non-Human-Target-105-KO-25	152	427	262
ARNT-KO-3	Non-Human-Target-113-KO-8	126	214	272
ARNT-KO-3	Non-Human-Target-128-KO-9	113	301	173
ARNT-KO-3	Non-Human-Target-150-KO-26	134	264	175
ARNT-KO-3	Non-Human-Target-151-KO-41	100	325	263
ARNT-KO-3	Non-Human-Target-153-KO-44	146	183	129
ARNT-KO-3	Non-Human-Target-165-KO-149	120	172	102
ARNT-KO-3	Non-Human-Target-17-KO-5	189	363	363
ARNT-KO-3	Non-Human-Target-171-KO-148	144	191	261
ARNT-KO-3	Non-Human-Target-176-KO-16	103	83	128
ARNT-KO-3	Non-Human-Target-179-KO-156	85	117	97
ARNT-KO-3	Non-Human-Target-196-KO-4	68	146	114
ARNT-KO-3	Non-Human-Target-211-KO-128	77	53	89
ARNT-KO-3	Non-Human-Target-217-KO-19	106	590	378
ARNT-KO-3	Non-Human-Target-220-KO-152	179	386	406
ARNT-KO-3	Non-Human-Target-226-KO-137	220	195	218
ARNT-KO-3	Non-Human-Target-230-KO-38	171	302	427
ARNT-KO-3	Non-Human-Target-258-KO-1	126	185	95
ARNT-KO-3	Non-Human-Target-260-KO-12	130	553	465
ARNT-KO-3	Non-Human-Target-269-KO-124	143	299	275
ARNT-KO-3	Non-Human-Target-281-KO-135	161	258	292
ARNT-KO-3	Non-Human-Target-284-KO-39	73	92	101
ARNT-KO-3	Non-Human-Target-299-KO-23	82	194	202
ARNT-KO-3	Non-Human-Target-310-KO-153	128	127	207
ARNT-KO-3	Non-Human-Target-321-KO-24	118	299	201
ARNT-KO-3	Non-Human-Target-340-KO-3	114	305	306
ARNT-KO-3	Non-Human-Target-344-KO-36	122	226	97
ARNT-KO-3	Non-Human-Target-360-KO-154	110	192	117
ARNT-KO-3	Non-Human-Target-386-KO-31	180	339	378
ARNT-KO-3	Non-Human-Target-398-KO-150	138	314	377
ARNT-KO-3	Non-Human-Target-427-KO-33	119	146	48
ARNT-KO-3	Non-Human-Target-453-KO-139	119	354	321
ARNT-KO-3	Non-Human-Target-455-KO-42	42	83	30
ARNT-KO-3	Non-Human-Target-472-KO-142	167	240	113
ARNT-KO-3	Non-Human-Target-541-KO-140	175	306	357
ARNT-KO-3	Non-Human-Target-546-KO-136	148	343	401
ARNT-KO-3	Non-Human-Target-555-KO-28	142	444	409
ARNT-KO-3	Non-Human-Target-565-KO-29	123	50	139
ARNT-KO-3	Non-Human-Target-569-KO-21	97	168	221
ARNT-KO-3	Non-Human-Target-590-KO-126	289	624	549
ARNT-KO-3	Non-Human-Target-594-KO-133	127	472	444
ARNT-KO-3	Non-Human-Target-609-KO-30	163	227	145
ARNT-KO-3	Non-Human-Target-617-KO-13	193	294	371
ARNT-KO-3	Non-Human-Target-644-KO-7	99	286	369
ARNT-KO-3	Non-Human-Target-662-KO-129	103	531	530
ARNT-KO-3	Non-Human-Target-675-KO-37	155	301	296
ARNT-KO-3	Non-Human-Target-679-KO-131	141	99	145
ARNT-KO-3	Non-Human-Target-681-KO-32	116	298	152
ARNT-KO-3	Non-Human-Target-683-KO-27	188	492	384
ARNT-KO-3	Non-Human-Target-703-KO-147	202	428	492
ARNT-KO-3	Non-Human-Target-705-KO-144	208	594	506
ARNT-KO-3	Non-Human-Target-725-KO-10	110	150	151
ARNT-KO-3	Non-Human-Target-727-KO-155	152	341	344
ARNT-KO-3	Non-Human-Target-741-KO-145	134	301	307
ARNT-KO-3	Non-Human-Target-745-KO-6	112	245	251
ARNT-KO-3	Non-Human-Target-754-KO-2	123	68	143
ARNT-KO-3	Non-Human-Target-760-KO-127	122	236	215
ARNT-KO-3	Non-Human-Target-763-KO-141	271	362	587
ARNT-KO-3	Non-Human-Target-784-KO-11	74	103	124
ARNT-KO-3	Non-Human-Target-793-KO-22	135	271	188
ARNT-KO-3	Non-Human-Target-805-KO-122	90	282	441
ARNT-KO-3	Non-Human-Target-811-KO-125	87	273	133
ARNT-KO-3	Non-Human-Target-818-KO-17	127	290	135
ARNT-KO-3	Non-Human-Target-827-KO-123	110	145	181
ARNT-KO-3	Non-Human-Target-837-KO-146	122	228	93
ARNT-KO-3	Non-Human-Target-853-KO-130	134	234	227
ARNT-KO-3	Non-Human-Target-872-KO-138	181	219	231
ARNT-KO-3	Non-Human-Target-880-KO-143	103	252	171
ARNT-KO-3	Non-Human-Target-898-KO-134	130	79	86
ARNT-KO-3	Non-Human-Target-9-KO-14	179	204	342
ARNT-KO-3	Non-Human-Target-903-KO-121	64	284	191
ARNT-KO-3	Non-Human-Target-927-KO-40	118	190	152
ARNT-KO-3	Non-Human-Target-93-KO-34	101	120	64
ARNT-KO-3	Non-Human-Target-947-KO-18	145	230	340
ARNT-KO-3	Non-Human-Target-953-KO-151	187	479	447
ARNT-KO-3	Non-Human-Target-963-KO-132	122	129	81
ARNT-KO-3	Non-Human-Target-965-KO-43	162	254	353
ARNT-KO-3	Non-Human-Target-970-KO-35	81	107	101
ARNT-KO-3	Non-Human-Target-99-KO-15	92	99	108
ARNT-KO-3	TAOK1-KO-1	175	207	168
ARNT-KO-3	TAOK1-KO-2	160	155	135
ARNT-KO-3	TAOK1-KO-3	115	189	152
ARNT-KO-3	TAOK1-KO-4	204	295	257
ARNT-KO-3	TP53-KO-1	77	817	645
ARNT-KO-3	TP53-KO-2	157	193	179
ARNT-KO-3	TP53-KO-3	163	769	799
ARNT-KO-3	TP53-KO-4	212	1311	945
ARNT-KO-3	XPO1-KO-1	155	36	53
ARNT-KO-3	XPO1-KO-2	188	15	16
ARNT-KO-3	XPO1-KO-3	100	23	12
ARNT-KO-3	XPO1-KO-4	128	44	16
ARNT-KO-3	XRN2-KO-1	181	68	121
ARNT-KO-3	XRN2-KO-2	94	148	129
ARNT-KO-3	XRN2-KO-3	102	25	7
ARNT-KO-3	XRN2-KO-4	95	15	14
ARNT-KO-4	AHR-KO-1	170	361	404
ARNT-KO-4	AHR-KO-2	179	500	370
ARNT-KO-4	AHR-KO-3	190	331	360
ARNT-KO-4	AHR-KO-4	201	452	528
ARNT-KO-4	ARNT-KO-1	159	258	177
ARNT-KO-4	ARNT-KO-2	147	341	286
ARNT-KO-4	ARNT-KO-3	208	320	290
ARNT-KO-4	ARNT-KO-4	354	178	151
ARNT-KO-4	BBX-KO-1	151	256	293
ARNT-KO-4	BBX-KO-2	225	214	261
ARNT-KO-4	BBX-KO-3	125	289	236
ARNT-KO-4	BBX-KO-4	124	275	297
ARNT-KO-4	C3orf17-KO-1	215	37	46
ARNT-KO-4	C3orf17-KO-2	137	102	75
ARNT-KO-4	C3orf17-KO-3	193	76	59
ARNT-KO-4	C3orf17-KO-4	144	130	62
ARNT-KO-4	CAND1-KO-1	172	249	250
ARNT-KO-4	CAND1-KO-2	181	297	286
ARNT-KO-4	CAND1-KO-3	118	282	147
ARNT-KO-4	CAND1-KO-4	138	147	134
ARNT-KO-4	CCT4-KO-1	37	9	0
ARNT-KO-4	CCT4-KO-2	75	20	7
ARNT-KO-4	CCT4-KO-3	128	55	38
ARNT-KO-4	CCT4-KO-4	320	55	59
ARNT-KO-4	DIMT1-KO-1	131	25	14
ARNT-KO-4	DIMT1-KO-2	92	27	9
ARNT-KO-4	DIMT1-KO-3	218	31	13
ARNT-KO-4	DIMT1-KO-4	153	182	282
ARNT-KO-4	EFTUD2-KO-1	186	17	31
ARNT-KO-4	EFTUD2-KO-2	234	37	40
ARNT-KO-4	EFTUD2-KO-3	187	71	109
ARNT-KO-4	EFTUD2-KO-4	251	78	31
ARNT-KO-4	EIF3B-KO-1	168	64	44
ARNT-KO-4	EIF3B-KO-2	280	67	115
ARNT-KO-4	EIF3B-KO-3	111	58	30
ARNT-KO-4	EIF3B-KO-4	206	257	327
ARNT-KO-4	FRYL-KO-1	148	160	208
ARNT-KO-4	FRYL-KO-2	358	375	316
ARNT-KO-4	FRYL-KO-3	187	306	234
ARNT-KO-4	FRYL-KO-4	294	489	382
ARNT-KO-4	IARS-KO-1	225	30	42
ARNT-KO-4	IARS-KO-2	380	124	107
ARNT-KO-4	IARS-KO-3	213	36	54
ARNT-KO-4	IARS-KO-4	198	23	47
ARNT-KO-4	KEAP1-KO-1	187	297	194
ARNT-KO-4	KEAP1-KO-2	279	851	792
ARNT-KO-4	KEAP1-KO-3	232	178	243
ARNT-KO-4	KEAP1-KO-4	144	260	374
ARNT-KO-4	KIRREL-KO-1	369	703	488
ARNT-KO-4	KIRREL-KO-2	191	656	533
ARNT-KO-4	KIRREL-KO-3	162	315	221
ARNT-KO-4	KIRREL-KO-4	173	483	464
ARNT-KO-4	NARS-KO-1	177	537	477
ARNT-KO-4	NARS-KO-2	165	17	15
ARNT-KO-4	NARS-KO-3	154	9	13
ARNT-KO-4	NARS-KO-4	227	59	42
ARNT-KO-4	NCL-KO-1	194	19	13
ARNT-KO-4	NCL-KO-2	128	52	48
ARNT-KO-4	NCL-KO-3	127	42	31
ARNT-KO-4	NCL-KO-4	124	22	18
ARNT-KO-4	NF2-KO-1	136	346	359
ARNT-KO-4	NF2-KO-2	279	303	234
ARNT-KO-4	NF2-KO-3	89	246	172
ARNT-KO-4	NF2-KO-4	145	880	846
ARNT-KO-4	Non-Human-Target-0-KO-20	97	104	147
ARNT-KO-4	Non-Human-Target-105-KO-25	196	643	656
ARNT-KO-4	Non-Human-Target-113-KO-8	174	317	318
ARNT-KO-4	Non-Human-Target-128-KO-9	138	261	524
ARNT-KO-4	Non-Human-Target-150-KO-26	171	397	321
ARNT-KO-4	Non-Human-Target-151-KO-41	139	178	110
ARNT-KO-4	Non-Human-Target-153-KO-44	142	174	244
ARNT-KO-4	Non-Human-Target-165-KO-149	148	366	562
ARNT-KO-4	Non-Human-Target-17-KO-5	257	307	456
ARNT-KO-4	Non-Human-Target-171-KO-148	176	470	416
ARNT-KO-4	Non-Human-Target-176-KO-16	108	263	357
ARNT-KO-4	Non-Human-Target-179-KO-156	133	129	122
ARNT-KO-4	Non-Human-Target-196-KO-4	83	71	78
ARNT-KO-4	Non-Human-Target-211-KO-128	112	270	138
ARNT-KO-4	Non-Human-Target-217-KO-19	157	392	321
ARNT-KO-4	Non-Human-Target-220-KO-152	259	285	183
ARNT-KO-4	Non-Human-Target-226-KO-137	277	514	472
ARNT-KO-4	Non-Human-Target-230-KO-38	268	455	408
ARNT-KO-4	Non-Human-Target-258-KO-1	182	568	556
ARNT-KO-4	Non-Human-Target-260-KO-12	198	491	517
ARNT-KO-4	Non-Human-Target-269-KO-124	169	418	455
ARNT-KO-4	Non-Human-Target-281-KO-135	205	342	463
ARNT-KO-4	Non-Human-Target-284-KO-39	102	320	283
ARNT-KO-4	Non-Human-Target-299-KO-23	122	145	103
ARNT-KO-4	Non-Human-Target-310-KO-153	162	285	368
ARNT-KO-4	Non-Human-Target-321-KO-24	175	511	409
ARNT-KO-4	Non-Human-Target-340-KO-3	151	392	350
ARNT-KO-4	Non-Human-Target-344-KO-36	186	548	530
ARNT-KO-4	Non-Human-Target-360-KO-154	118	188	135
ARNT-KO-4	Non-Human-Target-386-KO-31	225	423	436
ARNT-KO-4	Non-Human-Target-398-KO-150	196	290	369
ARNT-KO-4	Non-Human-Target-427-KO-33	168	458	302
ARNT-KO-4	Non-Human-Target-453-KO-139	153	581	690
ARNT-KO-4	Non-Human-Target-455-KO-42	44	77	86
ARNT-KO-4	Non-Human-Target-472-KO-142	182	897	862
ARNT-KO-4	Non-Human-Target-541-KO-140	223	696	712
ARNT-KO-4	Non-Human-Target-546-KO-136	260	427	424
ARNT-KO-4	Non-Human-Target-555-KO-28	196	193	226
ARNT-KO-4	Non-Human-Target-565-KO-29	141	400	198
ARNT-KO-4	Non-Human-Target-569-KO-21	126	101	107
ARNT-KO-4	Non-Human-Target-590-KO-126	383	928	794
ARNT-KO-4	Non-Human-Target-594-KO-133	145	390	202
ARNT-KO-4	Non-Human-Target-609-KO-30	221	621	515
ARNT-KO-4	Non-Human-Target-617-KO-13	233	555	348
ARNT-KO-4	Non-Human-Target-644-KO-7	127	362	356
ARNT-KO-4	Non-Human-Target-662-KO-129	131	340	294
ARNT-KO-4	Non-Human-Target-675-KO-37	192	380	341
ARNT-KO-4	Non-Human-Target-679-KO-131	179	286	391
ARNT-KO-4	Non-Human-Target-681-KO-32	130	508	448
ARNT-KO-4	Non-Human-Target-683-KO-27	266	381	270
ARNT-KO-4	Non-Human-Target-703-KO-147	240	473	737
ARNT-KO-4	Non-Human-Target-705-KO-144	306	513	467
ARNT-KO-4	Non-Human-Target-725-KO-10	149	244	222
ARNT-KO-4	Non-Human-Target-727-KO-155	185	673	755
ARNT-KO-4	Non-Human-Target-741-KO-145	166	192	169
ARNT-KO-4	Non-Human-Target-745-KO-6	141	449	507
ARNT-KO-4	Non-Human-Target-754-KO-2	172	158	240
ARNT-KO-4	Non-Human-Target-760-KO-127	185	406	375
ARNT-KO-4	Non-Human-Target-763-KO-141	320	595	688
ARNT-KO-4	Non-Human-Target-784-KO-11	102	241	160
ARNT-KO-4	Non-Human-Target-793-KO-22	171	243	199
ARNT-KO-4	Non-Human-Target-805-KO-122	129	215	266
ARNT-KO-4	Non-Human-Target-811-KO-125	98	235	261
ARNT-KO-4	Non-Human-Target-818-KO-17	166	441	421
ARNT-KO-4	Non-Human-Target-827-KO-123	116	780	835
ARNT-KO-4	Non-Human-Target-837-KO-146	143	122	175
ARNT-KO-4	Non-Human-Target-853-KO-130	192	452	492
ARNT-KO-4	Non-Human-Target-872-KO-138	245	329	262
ARNT-KO-4	Non-Human-Target-880-KO-143	144	491	464
ARNT-KO-4	Non-Human-Target-898-KO-134	184	224	243
ARNT-KO-4	Non-Human-Target-9-KO-14	210	439	439
ARNT-KO-4	Non-Human-Target-903-KO-121	84	114	56
ARNT-KO-4	Non-Human-Target-927-KO-40	162	299	232
ARNT-KO-4	Non-Human-Target-93-KO-34	125	358	280
ARNT-KO-4	Non-Human-Target-947-KO-18	215	228	165
ARNT-KO-4	Non-Human-Target-953-KO-151	237	408	473
ARNT-KO-4	Non-Human-Target-963-KO-132	125	248	255
ARNT-KO-4	Non-Human-Target-965-KO-43	215	486	465
ARNT-KO-4	Non-Human-Target-970-KO-35	117	542	331
ARNT-KO-4	Non-Human-Target-99-KO-15	127	370	309
ARNT-KO-4	TAOK1-KO-1	265	224	284
ARNT-KO-4	TAOK1-KO-2	203	286	212
ARNT-KO-4	TAOK1-KO-3	149	192	198
ARNT-KO-4	TAOK1-KO-4	284	354	410
ARNT-KO-4	TP53-KO-1	114	1183	1052
ARNT-KO-4	TP53-KO-2	174	397	557
ARNT-KO-4	TP53-KO-3	204	1602	1241
ARNT-KO-4	TP53-KO-4	219	1987	1521
ARNT-KO-4	XPO1-KO-1	184	48	56
ARNT-KO-4	XPO1-KO-2	244	41	20
ARNT-KO-4	XPO1-KO-3	113	8	15
ARNT-KO-4	XPO1-KO-4	172	24	58
ARNT-KO-4	XRN2-KO-1	203	105	86
ARNT-KO-4	XRN2-KO-2	134	240	124
ARNT-KO-4	XRN2-KO-3	169	13	12
ARNT-KO-4	XRN2-KO-4	131	21	36
BBX-KO-1	AHR-KO-1	113	65	112
BBX-KO-1	AHR-KO-2	108	218	212
BBX-KO-1	AHR-KO-3	104	116	219
BBX-KO-1	AHR-KO-4	94	111	178
BBX-KO-1	ARNT-KO-1	89	60	87
BBX-KO-1	ARNT-KO-2	81	147	107
BBX-KO-1	ARNT-KO-3	108	339	314
BBX-KO-1	ARNT-KO-4	66	172	141
BBX-KO-1	BBX-KO-1	284	215	237
BBX-KO-1	BBX-KO-2	136	158	116
BBX-KO-1	BBX-KO-3	71	294	358
BBX-KO-1	BBX-KO-4	74	131	184
BBX-KO-1	C3orf17-KO-1	107	22	4
BBX-KO-1	C3orf17-KO-2	98	32	16
BBX-KO-1	C3orf17-KO-3	93	18	18
BBX-KO-1	C3orf17-KO-4	82	1	11
BBX-KO-1	CAND1-KO-1	95	149	122
BBX-KO-1	CAND1-KO-2	93	381	268
BBX-KO-1	CAND1-KO-3	67	68	55
BBX-KO-1	CAND1-KO-4	85	167	251
BBX-KO-1	CCT4-KO-1	23	9	2
BBX-KO-1	CCT4-KO-2	43	7	7
BBX-KO-1	CCT4-KO-3	66	11	12
BBX-KO-1	CCT4-KO-4	166	16	15
BBX-KO-1	DIMT1-KO-1	64	12	9
BBX-KO-1	DIMT1-KO-2	43	9	6
BBX-KO-1	DIMT1-KO-3	131	19	10
BBX-KO-1	DIMT1-KO-4	96	77	52
BBX-KO-1	EFTUD2-KO-1	86	7	3
BBX-KO-1	EFTUD2-KO-2	136	35	31
BBX-KO-1	EFTUD2-KO-3	99	50	45
BBX-KO-1	EFTUD2-KO-4	125	8	21
BBX-KO-1	EIF3B-KO-1	91	41	13
BBX-KO-1	EIF3B-KO-2	139	243	149
BBX-KO-1	EIF3B-KO-3	56	95	50
BBX-KO-1	EIF3B-KO-4	120	115	127
BBX-KO-1	FRYL-KO-1	84	99	97
BBX-KO-1	FRYL-KO-2	234	183	98
BBX-KO-1	FRYL-KO-3	108	204	302
BBX-KO-1	FRYL-KO-4	148	166	129
BBX-KO-1	IARS-KO-1	126	24	31
BBX-KO-1	IARS-KO-2	195	47	46
BBX-KO-1	IARS-KO-3	120	37	35
BBX-KO-1	IARS-KO-4	111	109	181
BBX-KO-1	KEAP1-KO-1	130	344	180
BBX-KO-1	KEAP1-KO-2	157	271	182
BBX-KO-1	KEAP1-KO-3	140	78	139
BBX-KO-1	KEAP1-KO-4	83	165	144
BBX-KO-1	KIRREL-KO-1	192	501	606
BBX-KO-1	KIRREL-KO-2	122	352	308
BBX-KO-1	KIRREL-KO-3	79	226	215
BBX-KO-1	KIRREL-KO-4	104	135	149
BBX-KO-1	NARS-KO-1	111	479	295
BBX-KO-1	NARS-KO-2	89	15	3
BBX-KO-1	NARS-KO-3	99	7	1
BBX-KO-1	NARS-KO-4	99	41	42
BBX-KO-1	NCL-KO-1	112	15	10
BBX-KO-1	NCL-KO-2	85	21	0
BBX-KO-1	NCL-KO-3	66	45	14
BBX-KO-1	NCL-KO-4	91	20	25
BBX-KO-1	NF2-KO-1	80	571	524
BBX-KO-1	NF2-KO-2	141	124	67
BBX-KO-1	NF2-KO-3	61	176	268
BBX-KO-1	NF2-KO-4	79	382	314
BBX-KO-1	Non-Human-Target-0-KO-20	53	96	130
BBX-KO-1	Non-Human-Target-105-KO-25	99	275	378
BBX-KO-1	Non-Human-Target-113-KO-8	91	192	208
BBX-KO-1	Non-Human-Target-128-KO-9	89	144	159
BBX-KO-1	Non-Human-Target-150-KO-26	85	134	120
BBX-KO-1	Non-Human-Target-151-KO-41	73	179	178
BBX-KO-1	Non-Human-Target-153-KO-44	75	316	177
BBX-KO-1	Non-Human-Target-165-KO-149	91	96	115
BBX-KO-1	Non-Human-Target-17-KO-5	122	223	155
BBX-KO-1	Non-Human-Target-171-KO-148	98	161	133
BBX-KO-1	Non-Human-Target-176-KO-16	72	57	39
BBX-KO-1	Non-Human-Target-179-KO-156	63	32	17
BBX-KO-1	Non-Human-Target-196-KO-4	47	67	42
BBX-KO-1	Non-Human-Target-211-KO-128	55	148	293
BBX-KO-1	Non-Human-Target-217-KO-19	80	359	279
BBX-KO-1	Non-Human-Target-220-KO-152	146	96	53
BBX-KO-1	Non-Human-Target-226-KO-137	178	188	176
BBX-KO-1	Non-Human-Target-230-KO-38	156	148	165
BBX-KO-1	Non-Human-Target-258-KO-1	107	157	43
BBX-KO-1	Non-Human-Target-260-KO-12	127	59	77
BBX-KO-1	Non-Human-Target-269-KO-124	111	86	75
BBX-KO-1	Non-Human-Target-281-KO-135	109	280	161
BBX-KO-1	Non-Human-Target-284-KO-39	66	132	180
BBX-KO-1	Non-Human-Target-299-KO-23	66	31	40
BBX-KO-1	Non-Human-Target-310-KO-153	85	114	59
BBX-KO-1	Non-Human-Target-321-KO-24	99	400	393
BBX-KO-1	Non-Human-Target-340-KO-3	87	233	169
BBX-KO-1	Non-Human-Target-344-KO-36	93	341	393
BBX-KO-1	Non-Human-Target-360-KO-154	96	148	142
BBX-KO-1	Non-Human-Target-386-KO-31	110	296	180
BBX-KO-1	Non-Human-Target-398-KO-150	129	131	82
BBX-KO-1	Non-Human-Target-427-KO-33	81	76	95
BBX-KO-1	Non-Human-Target-453-KO-139	88	326	329
BBX-KO-1	Non-Human-Target-455-KO-42	26	15	27
BBX-KO-1	Non-Human-Target-472-KO-142	108	304	234
BBX-KO-1	Non-Human-Target-541-KO-140	116	477	455
BBX-KO-1	Non-Human-Target-546-KO-136	137	180	163
BBX-KO-1	Non-Human-Target-555-KO-28	100	172	116
BBX-KO-1	Non-Human-Target-565-KO-29	71	245	231
BBX-KO-1	Non-Human-Target-569-KO-21	70	116	98
BBX-KO-1	Non-Human-Target-590-KO-126	243	918	520
BBX-KO-1	Non-Human-Target-594-KO-133	100	30	28
BBX-KO-1	Non-Human-Target-609-KO-30	123	153	102
BBX-KO-1	Non-Human-Target-617-KO-13	123	236	164
BBX-KO-1	Non-Human-Target-644-KO-7	67	114	89
BBX-KO-1	Non-Human-Target-662-KO-129	80	135	93
BBX-KO-1	Non-Human-Target-675-KO-37	110	162	218
BBX-KO-1	Non-Human-Target-679-KO-131	84	156	144
BBX-KO-1	Non-Human-Target-681-KO-32	79	290	96
BBX-KO-1	Non-Human-Target-683-KO-27	151	153	162
BBX-KO-1	Non-Human-Target-703-KO-147	174	367	417
BBX-KO-1	Non-Human-Target-705-KO-144	151	165	135
BBX-KO-1	Non-Human-Target-725-KO-10	92	74	87
BBX-KO-1	Non-Human-Target-727-KO-155	104	153	227
BBX-KO-1	Non-Human-Target-741-KO-145	102	82	172
BBX-KO-1	Non-Human-Target-745-KO-6	77	260	150
BBX-KO-1	Non-Human-Target-754-KO-2	92	139	242
BBX-KO-1	Non-Human-Target-760-KO-127	96	283	266
BBX-KO-1	Non-Human-Target-763-KO-141	178	268	225
BBX-KO-1	Non-Human-Target-784-KO-11	50	139	115
BBX-KO-1	Non-Human-Target-793-KO-22	80	390	225
BBX-KO-1	Non-Human-Target-805-KO-122	70	41	38
BBX-KO-1	Non-Human-Target-811-KO-125	64	129	84
BBX-KO-1	Non-Human-Target-818-KO-17	115	265	221
BBX-KO-1	Non-Human-Target-827-KO-123	57	132	65
BBX-KO-1	Non-Human-Target-837-KO-146	104	172	255
BBX-KO-1	Non-Human-Target-853-KO-130	104	202	152
BBX-KO-1	Non-Human-Target-872-KO-138	108	190	305
BBX-KO-1	Non-Human-Target-880-KO-143	83	135	100
BBX-KO-1	Non-Human-Target-898-KO-134	87	201	159
BBX-KO-1	Non-Human-Target-9-KO-14	138	109	134
BBX-KO-1	Non-Human-Target-903-KO-121	54	113	74
BBX-KO-1	Non-Human-Target-927-KO-40	75	368	251
BBX-KO-1	Non-Human-Target-93-KO-34	67	152	188
BBX-KO-1	Non-Human-Target-947-KO-18	109	123	217
BBX-KO-1	Non-Human-Target-953-KO-151	154	243	273
BBX-KO-1	Non-Human-Target-963-KO-132	79	63	46
BBX-KO-1	Non-Human-Target-965-KO-43	107	168	166
BBX-KO-1	Non-Human-Target-970-KO-35	72	278	188
BBX-KO-1	Non-Human-Target-99-KO-15	70	228	205
BBX-KO-1	TAOK1-KO-1	129	50	97
BBX-KO-1	TAOK1-KO-2	128	147	77
BBX-KO-1	TAOK1-KO-3	68	178	304
BBX-KO-1	TAOK1-KO-4	149	346	218
BBX-KO-1	TP53-KO-1	81	673	657
BBX-KO-1	TP53-KO-2	83	307	265
BBX-KO-1	TP53-KO-3	115	652	569
BBX-KO-1	TP53-KO-4	146	953	1253
BBX-KO-1	XPO1-KO-1	95	26	8
BBX-KO-1	XPO1-KO-2	139	15	8
BBX-KO-1	XPO1-KO-3	73	4	6
BBX-KO-1	XPO1-KO-4	97	14	14
BBX-KO-1	XRN2-KO-1	91	34	15
BBX-KO-1	XRN2-KO-2	98	52	35
BBX-KO-1	XRN2-KO-3	82	6	15
BBX-KO-1	XRN2-KO-4	78	10	7
BBX-KO-2	AHR-KO-1	170	209	460
BBX-KO-2	AHR-KO-2	170	313	219
BBX-KO-2	AHR-KO-3	129	215	238
BBX-KO-2	AHR-KO-4	140	168	244
BBX-KO-2	ARNT-KO-1	128	192	144
BBX-KO-2	ARNT-KO-2	141	245	210
BBX-KO-2	ARNT-KO-3	145	272	261
BBX-KO-2	ARNT-KO-4	101	307	233
BBX-KO-2	BBX-KO-1	111	197	187
BBX-KO-2	BBX-KO-2	443	521	438
BBX-KO-2	BBX-KO-3	99	191	152
BBX-KO-2	BBX-KO-4	103	254	197
BBX-KO-2	C3orf17-KO-1	162	3	15
BBX-KO-2	C3orf17-KO-2	134	16	33
BBX-KO-2	C3orf17-KO-3	148	98	164
BBX-KO-2	C3orf17-KO-4	114	16	16
BBX-KO-2	CAND1-KO-1	131	80	122
BBX-KO-2	CAND1-KO-2	151	281	352
BBX-KO-2	CAND1-KO-3	103	60	43
BBX-KO-2	CAND1-KO-4	102	68	42
BBX-KO-2	CCT4-KO-1	38	0	7
BBX-KO-2	CCT4-KO-2	73	14	29
BBX-KO-2	CCT4-KO-3	90	34	104
BBX-KO-2	CCT4-KO-4	258	29	28
BBX-KO-2	DIMT1-KO-1	92	19	13
BBX-KO-2	DIMT1-KO-2	58	8	8
BBX-KO-2	DIMT1-KO-3	192	30	20
BBX-KO-2	DIMT1-KO-4	128	91	123
BBX-KO-2	EFTUD2-KO-1	124	12	14
BBX-KO-2	EFTUD2-KO-2	241	40	24
BBX-KO-2	EFTUD2-KO-3	133	17	28
BBX-KO-2	EFTUD2-KO-4	166	18	23
BBX-KO-2	EIF3B-KO-1	132	30	28
BBX-KO-2	EIF3B-KO-2	186	95	141
BBX-KO-2	EIF3B-KO-3	78	53	33
BBX-KO-2	EIF3B-KO-4	182	272	216
BBX-KO-2	FRYL-KO-1	115	419	400
BBX-KO-2	FRYL-KO-2	264	348	283
BBX-KO-2	FRYL-KO-3	162	264	211
BBX-KO-2	FRYL-KO-4	215	222	506
BBX-KO-2	IARS-KO-1	187	64	25
BBX-KO-2	IARS-KO-2	301	108	68
BBX-KO-2	IARS-KO-3	193	119	39
BBX-KO-2	IARS-KO-4	150	37	24
BBX-KO-2	KEAP1-KO-1	167	216	398
BBX-KO-2	KEAP1-KO-2	234	466	463
BBX-KO-2	KEAP1-KO-3	194	238	254
BBX-KO-2	KEAP1-KO-4	119	109	85
BBX-KO-2	KIRREL-KO-1	249	337	344
BBX-KO-2	KIRREL-KO-2	167	683	695
BBX-KO-2	KIRREL-KO-3	125	116	221
BBX-KO-2	KIRREL-KO-4	149	335	186
BBX-KO-2	NARS-KO-1	142	324	311
BBX-KO-2	NARS-KO-2	134	11	25
BBX-KO-2	NARS-KO-3	125	12	21
BBX-KO-2	NARS-KO-4	159	43	10
BBX-KO-2	NCL-KO-1	150	31	12
BBX-KO-2	NCL-KO-2	120	9	20
BBX-KO-2	NCL-KO-3	108	43	23
BBX-KO-2	NCL-KO-4	109	39	9
BBX-KO-2	NF2-KO-1	104	263	273
BBX-KO-2	NF2-KO-2	206	917	795
BBX-KO-2	NF2-KO-3	88	269	282
BBX-KO-2	NF2-KO-4	128	264	230
BBX-KO-2	Non-Human-Target-0-KO-20	86	118	137
BBX-KO-2	Non-Human-Target-105-KO-25	173	286	267
BBX-KO-2	Non-Human-Target-113-KO-8	112	286	329
BBX-KO-2	Non-Human-Target-128-KO-9	124	108	89
BBX-KO-2	Non-Human-Target-150-KO-26	136	154	123
BBX-KO-2	Non-Human-Target-151-KO-41	94	568	599
BBX-KO-2	Non-Human-Target-153-KO-44	137	209	110
BBX-KO-2	Non-Human-Target-165-KO-149	142	260	217
BBX-KO-2	Non-Human-Target-17-KO-5	179	165	165
BBX-KO-2	Non-Human-Target-171-KO-148	152	299	229
BBX-KO-2	Non-Human-Target-176-KO-16	104	103	69
BBX-KO-2	Non-Human-Target-179-KO-156	97	292	229
BBX-KO-2	Non-Human-Target-196-KO-4	69	20	47
BBX-KO-2	Non-Human-Target-211-KO-128	89	239	142
BBX-KO-2	Non-Human-Target-217-KO-19	128	192	207
BBX-KO-2	Non-Human-Target-220-KO-152	200	197	230
BBX-KO-2	Non-Human-Target-226-KO-137	224	547	352
BBX-KO-2	Non-Human-Target-230-KO-38	185	491	200
BBX-KO-2	Non-Human-Target-258-KO-1	130	226	196
BBX-KO-2	Non-Human-Target-260-KO-12	162	139	111
BBX-KO-2	Non-Human-Target-269-KO-124	135	292	320
BBX-KO-2	Non-Human-Target-281-KO-135	157	423	296
BBX-KO-2	Non-Human-Target-284-KO-39	86	140	140
BBX-KO-2	Non-Human-Target-299-KO-23	106	225	219
BBX-KO-2	Non-Human-Target-310-KO-153	135	240	188
BBX-KO-2	Non-Human-Target-321-KO-24	150	381	217
BBX-KO-2	Non-Human-Target-340-KO-3	112	253	184
BBX-KO-2	Non-Human-Target-344-KO-36	142	294	307
BBX-KO-2	Non-Human-Target-360-KO-154	113	180	239
BBX-KO-2	Non-Human-Target-386-KO-31	164	134	130
BBX-KO-2	Non-Human-Target-398-KO-150	167	182	170
BBX-KO-2	Non-Human-Target-427-KO-33	120	167	250
BBX-KO-2	Non-Human-Target-453-KO-139	126	287	297
BBX-KO-2	Non-Human-Target-455-KO-42	42	26	50
BBX-KO-2	Non-Human-Target-472-KO-142	153	530	490
BBX-KO-2	Non-Human-Target-541-KO-140	127	404	283
BBX-KO-2	Non-Human-Target-546-KO-136	172	290	390
BBX-KO-2	Non-Human-Target-555-KO-28	139	222	111
BBX-KO-2	Non-Human-Target-565-KO-29	90	71	166
BBX-KO-2	Non-Human-Target-569-KO-21	86	329	267
BBX-KO-2	Non-Human-Target-590-KO-126	297	388	558
BBX-KO-2	Non-Human-Target-594-KO-133	128	216	176
BBX-KO-2	Non-Human-Target-609-KO-30	172	609	489
BBX-KO-2	Non-Human-Target-617-KO-13	169	460	337
BBX-KO-2	Non-Human-Target-644-KO-7	107	234	363
BBX-KO-2	Non-Human-Target-662-KO-129	101	142	138
BBX-KO-2	Non-Human-Target-675-KO-37	133	267	194
BBX-KO-2	Non-Human-Target-679-KO-131	121	228	144
BBX-KO-2	Non-Human-Target-681-KO-32	108	486	331
BBX-KO-2	Non-Human-Target-683-KO-27	195	246	361
BBX-KO-2	Non-Human-Target-703-KO-147	197	497	551
BBX-KO-2	Non-Human-Target-705-KO-144	227	547	374
BBX-KO-2	Non-Human-Target-725-KO-10	111	140	103
BBX-KO-2	Non-Human-Target-727-KO-155	157	239	220
BBX-KO-2	Non-Human-Target-741-KO-145	123	120	148
BBX-KO-2	Non-Human-Target-745-KO-6	112	188	144
BBX-KO-2	Non-Human-Target-754-KO-2	123	354	234
BBX-KO-2	Non-Human-Target-760-KO-127	131	463	537
BBX-KO-2	Non-Human-Target-763-KO-141	271	439	446
BBX-KO-2	Non-Human-Target-784-KO-11	78	186	162
BBX-KO-2	Non-Human-Target-793-KO-22	126	274	309
BBX-KO-2	Non-Human-Target-805-KO-122	91	119	181
BBX-KO-2	Non-Human-Target-811-KO-125	75	164	113
BBX-KO-2	Non-Human-Target-818-KO-17	156	236	224
BBX-KO-2	Non-Human-Target-827-KO-123	102	176	124
BBX-KO-2	Non-Human-Target-837-KO-146	129	264	219
BBX-KO-2	Non-Human-Target-853-KO-130	145	287	371
BBX-KO-2	Non-Human-Target-872-KO-138	170	361	308
BBX-KO-2	Non-Human-Target-880-KO-143	132	117	216
BBX-KO-2	Non-Human-Target-898-KO-134	146	125	124
BBX-KO-2	Non-Human-Target-9-KO-14	175	110	122
BBX-KO-2	Non-Human-Target-903-KO-121	68	75	74
BBX-KO-2	Non-Human-Target-927-KO-40	118	316	328
BBX-KO-2	Non-Human-Target-93-KO-34	91	335	249
BBX-KO-2	Non-Human-Target-947-KO-18	162	188	240
BBX-KO-2	Non-Human-Target-953-KO-151	189	96	117
BBX-KO-2	Non-Human-Target-963-KO-132	107	194	273
BBX-KO-2	Non-Human-Target-965-KO-43	195	352	362
BBX-KO-2	Non-Human-Target-970-KO-35	94	194	174
BBX-KO-2	Non-Human-Target-99-KO-15	79	210	183
BBX-KO-2	TAOK1-KO-1	190	304	268
BBX-KO-2	TAOK1-KO-2	160	269	314
BBX-KO-2	TAOK1-KO-3	105	115	100
BBX-KO-2	TAOK1-KO-4	227	356	173
BBX-KO-2	TP53-KO-1	107	937	1216
BBX-KO-2	TP53-KO-2	127	508	428
BBX-KO-2	TP53-KO-3	165	312	439
BBX-KO-2	TP53-KO-4	181	1733	1762
BBX-KO-2	XPO1-KO-1	153	17	33
BBX-KO-2	XPO1-KO-2	179	62	33
BBX-KO-2	XPO1-KO-3	98	11	6
BBX-KO-2	XPO1-KO-4	149	16	23
BBX-KO-2	XRN2-KO-1	157	60	43
BBX-KO-2	XRN2-KO-2	136	126	162
BBX-KO-2	XRN2-KO-3	125	17	5
BBX-KO-2	XRN2-KO-4	122	26	4
BBX-KO-3	AHR-KO-1	51	115	146
BBX-KO-3	AHR-KO-2	52	100	83
BBX-KO-3	AHR-KO-3	65	15	70
BBX-KO-3	AHR-KO-4	55	61	26
BBX-KO-3	ARNT-KO-1	39	86	44
BBX-KO-3	ARNT-KO-2	37	4	13
BBX-KO-3	ARNT-KO-3	37	145	130
BBX-KO-3	ARNT-KO-4	23	105	77
BBX-KO-3	BBX-KO-1	43	76	74
BBX-KO-3	BBX-KO-2	56	45	50
BBX-KO-3	BBX-KO-3	138	95	101
BBX-KO-3	BBX-KO-4	42	86	50
BBX-KO-3	C3orf17-KO-1	48	5	7
BBX-KO-3	C3orf17-KO-2	38	6	18
BBX-KO-3	C3orf17-KO-3	48	40	69
BBX-KO-3	C3orf17-KO-4	43	20	18
BBX-KO-3	CAND1-KO-1	46	27	18
BBX-KO-3	CAND1-KO-2	53	40	55
BBX-KO-3	CAND1-KO-3	36	23	11
BBX-KO-3	CAND1-KO-4	35	13	3
BBX-KO-3	CCT4-KO-1	19	1	0
BBX-KO-3	CCT4-KO-2	33	3	0
BBX-KO-3	CCT4-KO-3	33	5	26
BBX-KO-3	CCT4-KO-4	75	31	24
BBX-KO-3	DIMT1-KO-1	23	1	8
BBX-KO-3	DIMT1-KO-2	14	1	16
BBX-KO-3	DIMT1-KO-3	53	10	1
BBX-KO-3	DIMT1-KO-4	59	36	36
BBX-KO-3	EFTUD2-KO-1	36	5	2
BBX-KO-3	EFTUD2-KO-2	62	4	7
BBX-KO-3	EFTUD2-KO-3	41	3	3
BBX-KO-3	EFTUD2-KO-4	55	7	16
BBX-KO-3	EIF3B-KO-1	48	1	7
BBX-KO-3	EIF3B-KO-2	83	32	27
BBX-KO-3	EIF3B-KO-3	24	27	10
BBX-KO-3	EIF3B-KO-4	52	135	46
BBX-KO-3	FRYL-KO-1	41	47	74
BBX-KO-3	FRYL-KO-2	107	144	232
BBX-KO-3	FRYL-KO-3	48	20	13
BBX-KO-3	FRYL-KO-4	58	116	74
BBX-KO-3	IARS-KO-1	54	6	6
BBX-KO-3	IARS-KO-2	101	34	9
BBX-KO-3	IARS-KO-3	61	41	50
BBX-KO-3	IARS-KO-4	47	1	13
BBX-KO-3	KEAP1-KO-1	48	55	30
BBX-KO-3	KEAP1-KO-2	81	73	44
BBX-KO-3	KEAP1-KO-3	59	136	30
BBX-KO-3	KEAP1-KO-4	35	92	85
BBX-KO-3	KIRREL-KO-1	108	169	103
BBX-KO-3	KIRREL-KO-2	65	48	132
BBX-KO-3	KIRREL-KO-3	44	186	224
BBX-KO-3	KIRREL-KO-4	53	130	173
BBX-KO-3	NARS-KO-1	37	64	58
BBX-KO-3	NARS-KO-2	38	5	4
BBX-KO-3	NARS-KO-3	47	1	1
BBX-KO-3	NARS-KO-4	57	6	7
BBX-KO-3	NCL-KO-1	53	3	7
BBX-KO-3	NCL-KO-2	37	9	23
BBX-KO-3	NCL-KO-3	23	10	12
BBX-KO-3	NCL-KO-4	37	5	5
BBX-KO-3	NF2-KO-1	31	46	24
BBX-KO-3	NF2-KO-2	69	64	140
BBX-KO-3	NF2-KO-3	20	69	187
BBX-KO-3	NF2-KO-4	43	123	111
BBX-KO-3	Non-Human-Target-0-KO-20	20	215	211
BBX-KO-3	Non-Human-Target-105-KO-25	43	89	91
BBX-KO-3	Non-Human-Target-113-KO-8	35	48	48
BBX-KO-3	Non-Human-Target-128-KO-9	34	79	102
BBX-KO-3	Non-Human-Target-150-KO-26	39	30	52
BBX-KO-3	Non-Human-Target-151-KO-41	29	78	91
BBX-KO-3	Non-Human-Target-153-KO-44	37	58	43
BBX-KO-3	Non-Human-Target-165-KO-149	44	34	27
BBX-KO-3	Non-Human-Target-17-KO-5	49	207	94
BBX-KO-3	Non-Human-Target-171-KO-148	47	167	118
BBX-KO-3	Non-Human-Target-176-KO-16	34	124	48
BBX-KO-3	Non-Human-Target-179-KO-156	22	70	54
BBX-KO-3	Non-Human-Target-196-KO-4	17	23	9
BBX-KO-3	Non-Human-Target-211-KO-128	31	11	33
BBX-KO-3	Non-Human-Target-217-KO-19	36	100	116
BBX-KO-3	Non-Human-Target-220-KO-152	53	57	84
BBX-KO-3	Non-Human-Target-226-KO-137	64	37	40
BBX-KO-3	Non-Human-Target-230-KO-38	76	147	110
BBX-KO-3	Non-Human-Target-258-KO-1	56	64	131
BBX-KO-3	Non-Human-Target-260-KO-12	59	126	136
BBX-KO-3	Non-Human-Target-269-KO-124	39	50	37
BBX-KO-3	Non-Human-Target-281-KO-135	51	95	160
BBX-KO-3	Non-Human-Target-284-KO-39	27	15	30
BBX-KO-3	Non-Human-Target-299-KO-23	27	14	18
BBX-KO-3	Non-Human-Target-310-KO-153	38	70	106
BBX-KO-3	Non-Human-Target-321-KO-24	60	30	19
BBX-KO-3	Non-Human-Target-340-KO-3	47	20	28
BBX-KO-3	Non-Human-Target-344-KO-36	36	123	135
BBX-KO-3	Non-Human-Target-360-KO-154	22	39	15
BBX-KO-3	Non-Human-Target-386-KO-31	54	52	48
BBX-KO-3	Non-Human-Target-398-KO-150	46	55	14
BBX-KO-3	Non-Human-Target-427-KO-33	38	92	111
BBX-KO-3	Non-Human-Target-453-KO-139	36	77	89
BBX-KO-3	Non-Human-Target-455-KO-42	22	5	1
BBX-KO-3	Non-Human-Target-472-KO-142	44	78	187
BBX-KO-3	Non-Human-Target-541-KO-140	64	97	89
BBX-KO-3	Non-Human-Target-546-KO-136	61	122	77
BBX-KO-3	Non-Human-Target-555-KO-28	53	36	10
BBX-KO-3	Non-Human-Target-565-KO-29	38	45	23
BBX-KO-3	Non-Human-Target-569-KO-21	30	24	73
BBX-KO-3	Non-Human-Target-590-KO-126	92	117	148
BBX-KO-3	Non-Human-Target-594-KO-133	46	84	52
BBX-KO-3	Non-Human-Target-609-KO-30	49	24	2
BBX-KO-3	Non-Human-Target-617-KO-13	46	162	110
BBX-KO-3	Non-Human-Target-644-KO-7	40	178	208
BBX-KO-3	Non-Human-Target-662-KO-129	43	73	94
BBX-KO-3	Non-Human-Target-675-KO-37	62	23	114
BBX-KO-3	Non-Human-Target-679-KO-131	46	38	69
BBX-KO-3	Non-Human-Target-681-KO-32	41	64	25
BBX-KO-3	Non-Human-Target-683-KO-27	61	94	104
BBX-KO-3	Non-Human-Target-703-KO-147	59	54	61
BBX-KO-3	Non-Human-Target-705-KO-144	94	82	86
BBX-KO-3	Non-Human-Target-725-KO-10	42	174	106
BBX-KO-3	Non-Human-Target-727-KO-155	43	34	42
BBX-KO-3	Non-Human-Target-741-KO-145	38	14	10
BBX-KO-3	Non-Human-Target-745-KO-6	34	7	40
BBX-KO-3	Non-Human-Target-754-KO-2	39	12	25
BBX-KO-3	Non-Human-Target-760-KO-127	36	23	28
BBX-KO-3	Non-Human-Target-763-KO-141	70	180	181
BBX-KO-3	Non-Human-Target-784-KO-11	26	166	175
BBX-KO-3	Non-Human-Target-793-KO-22	43	17	23
BBX-KO-3	Non-Human-Target-805-KO-122	32	20	9
BBX-KO-3	Non-Human-Target-811-KO-125	21	44	76
BBX-KO-3	Non-Human-Target-818-KO-17	40	170	90
BBX-KO-3	Non-Human-Target-827-KO-123	35	69	45
BBX-KO-3	Non-Human-Target-837-KO-146	41	66	68
BBX-KO-3	Non-Human-Target-853-KO-130	46	39	32
BBX-KO-3	Non-Human-Target-872-KO-138	42	66	90
BBX-KO-3	Non-Human-Target-880-KO-143	40	69	132
BBX-KO-3	Non-Human-Target-898-KO-134	64	10	20
BBX-KO-3	Non-Human-Target-9-KO-14	66	46	73
BBX-KO-3	Non-Human-Target-903-KO-121	19	31	42
BBX-KO-3	Non-Human-Target-927-KO-40	38	142	140
BBX-KO-3	Non-Human-Target-93-KO-34	36	31	35
BBX-KO-3	Non-Human-Target-947-KO-18	52	11	21
BBX-KO-3	Non-Human-Target-953-KO-151	58	119	77
BBX-KO-3	Non-Human-Target-963-KO-132	45	41	12
BBX-KO-3	Non-Human-Target-965-KO-43	69	165	172
BBX-KO-3	Non-Human-Target-970-KO-35	43	52	60
BBX-KO-3	Non-Human-Target-99-KO-15	36	189	188
BBX-KO-3	TAOK1-KO-1	59	16	52
BBX-KO-3	TAOK1-KO-2	49	41	16
BBX-KO-3	TAOK1-KO-3	43	23	19
BBX-KO-3	TAOK1-KO-4	61	126	124
BBX-KO-3	TP53-KO-1	25	247	111
BBX-KO-3	TP53-KO-2	57	155	222
BBX-KO-3	TP53-KO-3	48	360	374
BBX-KO-3	TP53-KO-4	63	389	290
BBX-KO-3	XPO1-KO-1	38	66	0
BBX-KO-3	XPO1-KO-2	65	2	14
BBX-KO-3	XPO1-KO-3	34	0	0
BBX-KO-3	XPO1-KO-4	31	0	5
BBX-KO-3	XRN2-KO-1	56	29	16
BBX-KO-3	XRN2-KO-2	29	13	18
BBX-KO-3	XRN2-KO-3	40	1	7
BBX-KO-3	XRN2-KO-4	35	3	2
BBX-KO-4	AHR-KO-1	136	112	137
BBX-KO-4	AHR-KO-2	154	218	223
BBX-KO-4	AHR-KO-3	128	218	164
BBX-KO-4	AHR-KO-4	119	220	278
BBX-KO-4	ARNT-KO-1	111	412	441
BBX-KO-4	ARNT-KO-2	115	244	132
BBX-KO-4	ARNT-KO-3	139	194	226
BBX-KO-4	ARNT-KO-4	96	295	337
BBX-KO-4	BBX-KO-1	104	377	314
BBX-KO-4	BBX-KO-2	177	249	304
BBX-KO-4	BBX-KO-3	87	143	119
BBX-KO-4	BBX-KO-4	350	222	145
BBX-KO-4	C3orf17-KO-1	137	12	9
BBX-KO-4	C3orf17-KO-2	124	56	96
BBX-KO-4	C3orf17-KO-3	134	91	74
BBX-KO-4	C3orf17-KO-4	116	23	17
BBX-KO-4	CAND1-KO-1	113	181	163
BBX-KO-4	CAND1-KO-2	121	332	292
BBX-KO-4	CAND1-KO-3	78	56	39
BBX-KO-4	CAND1-KO-4	90	112	236
BBX-KO-4	CCT4-KO-1	30	5	6
BBX-KO-4	CCT4-KO-2	70	105	34
BBX-KO-4	CCT4-KO-3	71	32	25
BBX-KO-4	CCT4-KO-4	214	21	21
BBX-KO-4	DIMT1-KO-1	93	23	16
BBX-KO-4	DIMT1-KO-2	48	16	11
BBX-KO-4	DIMT1-KO-3	178	18	26
BBX-KO-4	DIMT1-KO-4	115	156	130
BBX-KO-4	EFTUD2-KO-1	127	35	11
BBX-KO-4	EFTUD2-KO-2	215	11	37
BBX-KO-4	EFTUD2-KO-3	135	43	44
BBX-KO-4	EFTUD2-KO-4	150	17	12
BBX-KO-4	EIF3B-KO-1	138	44	56
BBX-KO-4	EIF3B-KO-2	189	45	52
BBX-KO-4	EIF3B-KO-3	99	55	17
BBX-KO-4	EIF3B-KO-4	157	288	151
BBX-KO-4	FRYL-KO-1	134	267	210
BBX-KO-4	FRYL-KO-2	249	488	335
BBX-KO-4	FRYL-KO-3	134	156	192
BBX-KO-4	FRYL-KO-4	190	268	381
BBX-KO-4	IARS-KO-1	167	24	30
BBX-KO-4	IARS-KO-2	234	98	92
BBX-KO-4	IARS-KO-3	162	29	32
BBX-KO-4	IARS-KO-4	121	39	12
BBX-KO-4	KEAP1-KO-1	122	289	159
BBX-KO-4	KEAP1-KO-2	199	302	297
BBX-KO-4	KEAP1-KO-3	159	187	227
BBX-KO-4	KEAP1-KO-4	108	307	245
BBX-KO-4	KIRREL-KO-1	264	631	712
BBX-KO-4	KIRREL-KO-2	151	544	526
BBX-KO-4	KIRREL-KO-3	110	280	365
BBX-KO-4	KIRREL-KO-4	104	263	329
BBX-KO-4	NARS-KO-1	122	303	389
BBX-KO-4	NARS-KO-2	83	16	30
BBX-KO-4	NARS-KO-3	116	24	28
BBX-KO-4	NARS-KO-4	141	58	26
BBX-KO-4	NCL-KO-1	134	12	10
BBX-KO-4	NCL-KO-2	113	11	21
BBX-KO-4	NCL-KO-3	81	40	28
BBX-KO-4	NCL-KO-4	90	21	10
BBX-KO-4	NF2-KO-1	119	107	124
BBX-KO-4	NF2-KO-2	200	603	571
BBX-KO-4	NF2-KO-3	75	218	341
BBX-KO-4	NF2-KO-4	97	396	213
BBX-KO-4	Non-Human-Target-0-KO-20	75	68	40
BBX-KO-4	Non-Human-Target-105-KO-25	152	350	398
BBX-KO-4	Non-Human-Target-113-KO-8	138	251	233
BBX-KO-4	Non-Human-Target-128-KO-9	103	87	96
BBX-KO-4	Non-Human-Target-150-KO-26	106	270	278
BBX-KO-4	Non-Human-Target-151-KO-41	94	253	254
BBX-KO-4	Non-Human-Target-153-KO-44	114	212	275
BBX-KO-4	Non-Human-Target-165-KO-149	124	323	290
BBX-KO-4	Non-Human-Target-17-KO-5	150	383	375
BBX-KO-4	Non-Human-Target-171-KO-148	119	159	99
BBX-KO-4	Non-Human-Target-176-KO-16	97	207	122
BBX-KO-4	Non-Human-Target-179-KO-156	86	139	145
BBX-KO-4	Non-Human-Target-196-KO-4	52	88	81
BBX-KO-4	Non-Human-Target-211-KO-128	63	185	124
BBX-KO-4	Non-Human-Target-217-KO-19	99	240	289
BBX-KO-4	Non-Human-Target-220-KO-152	192	87	137
BBX-KO-4	Non-Human-Target-226-KO-137	233	328	347
BBX-KO-4	Non-Human-Target-230-KO-38	159	336	382
BBX-KO-4	Non-Human-Target-258-KO-1	130	257	246
BBX-KO-4	Non-Human-Target-260-KO-12	172	324	252
BBX-KO-4	Non-Human-Target-269-KO-124	118	319	427
BBX-KO-4	Non-Human-Target-281-KO-135	134	366	297
BBX-KO-4	Non-Human-Target-284-KO-39	68	107	94
BBX-KO-4	Non-Human-Target-299-KO-23	78	145	138
BBX-KO-4	Non-Human-Target-310-KO-153	131	108	100
BBX-KO-4	Non-Human-Target-321-KO-24	134	330	310
BBX-KO-4	Non-Human-Target-340-KO-3	108	176	286
BBX-KO-4	Non-Human-Target-344-KO-36	122	93	116
BBX-KO-4	Non-Human-Target-360-KO-154	109	128	131
BBX-KO-4	Non-Human-Target-386-KO-31	155	289	274
BBX-KO-4	Non-Human-Target-398-KO-150	134	79	169
BBX-KO-4	Non-Human-Target-427-KO-33	132	82	79
BBX-KO-4	Non-Human-Target-453-KO-139	114	324	284
BBX-KO-4	Non-Human-Target-455-KO-42	48	121	165
BBX-KO-4	Non-Human-Target-472-KO-142	143	409	180
BBX-KO-4	Non-Human-Target-541-KO-140	166	428	216
BBX-KO-4	Non-Human-Target-546-KO-136	149	208	206
BBX-KO-4	Non-Human-Target-555-KO-28	129	187	161
BBX-KO-4	Non-Human-Target-565-KO-29	84	147	251
BBX-KO-4	Non-Human-Target-569-KO-21	85	255	205
BBX-KO-4	Non-Human-Target-590-KO-126	268	579	620
BBX-KO-4	Non-Human-Target-594-KO-133	131	136	108
BBX-KO-4	Non-Human-Target-609-KO-30	145	293	291
BBX-KO-4	Non-Human-Target-617-KO-13	154	458	494
BBX-KO-4	Non-Human-Target-644-KO-7	91	145	180
BBX-KO-4	Non-Human-Target-662-KO-129	96	147	212
BBX-KO-4	Non-Human-Target-675-KO-37	121	180	225
BBX-KO-4	Non-Human-Target-679-KO-131	131	340	338
BBX-KO-4	Non-Human-Target-681-KO-32	111	440	516
BBX-KO-4	Non-Human-Target-683-KO-27	161	250	164
BBX-KO-4	Non-Human-Target-703-KO-147	165	352	321
BBX-KO-4	Non-Human-Target-705-KO-144	207	209	281
BBX-KO-4	Non-Human-Target-725-KO-10	114	190	162
BBX-KO-4	Non-Human-Target-727-KO-155	139	145	176
BBX-KO-4	Non-Human-Target-741-KO-145	124	259	218
BBX-KO-4	Non-Human-Target-745-KO-6	111	83	169
BBX-KO-4	Non-Human-Target-754-KO-2	131	323	249
BBX-KO-4	Non-Human-Target-760-KO-127	118	582	684
BBX-KO-4	Non-Human-Target-763-KO-141	233	326	288
BBX-KO-4	Non-Human-Target-784-KO-11	68	273	347
BBX-KO-4	Non-Human-Target-793-KO-22	112	240	188
BBX-KO-4	Non-Human-Target-805-KO-122	84	200	165
BBX-KO-4	Non-Human-Target-811-KO-125	83	197	168
BBX-KO-4	Non-Human-Target-818-KO-17	138	224	344
BBX-KO-4	Non-Human-Target-827-KO-123	101	256	288
BBX-KO-4	Non-Human-Target-837-KO-146	101	110	156
BBX-KO-4	Non-Human-Target-853-KO-130	147	281	224
BBX-KO-4	Non-Human-Target-872-KO-138	175	517	512
BBX-KO-4	Non-Human-Target-880-KO-143	124	237	201
BBX-KO-4	Non-Human-Target-898-KO-134	125	166	138
BBX-KO-4	Non-Human-Target-9-KO-14	164	278	256
BBX-KO-4	Non-Human-Target-903-KO-121	79	97	97
BBX-KO-4	Non-Human-Target-927-KO-40	114	336	174
BBX-KO-4	Non-Human-Target-93-KO-34	75	333	364
BBX-KO-4	Non-Human-Target-947-KO-18	158	401	400
BBX-KO-4	Non-Human-Target-953-KO-151	171	385	249
BBX-KO-4	Non-Human-Target-963-KO-132	113	335	320
BBX-KO-4	Non-Human-Target-965-KO-43	130	136	158
BBX-KO-4	Non-Human-Target-970-KO-35	91	277	225
BBX-KO-4	Non-Human-Target-99-KO-15	98	325	324
BBX-KO-4	TAOK1-KO-1	180	251	244
BBX-KO-4	TAOK1-KO-2	146	135	157
BBX-KO-4	TAOK1-KO-3	110	139	101
BBX-KO-4	TAOK1-KO-4	174	453	202
BBX-KO-4	TP53-KO-1	100	1729	1308
BBX-KO-4	TP53-KO-2	115	398	372
BBX-KO-4	TP53-KO-3	136	370	352
BBX-KO-4	TP53-KO-4	184	1369	1353
BBX-KO-4	XPO1-KO-1	116	53	83
BBX-KO-4	XPO1-KO-2	161	24	24
BBX-KO-4	XPO1-KO-3	98	11	16
BBX-KO-4	XPO1-KO-4	130	7	17
BBX-KO-4	XRN2-KO-1	141	35	86
BBX-KO-4	XRN2-KO-2	98	139	107
BBX-KO-4	XRN2-KO-3	118	14	12
BBX-KO-4	XRN2-KO-4	88	14	11
C3orf17-KO-1	AHR-KO-1	229	34	18
C3orf17-KO-1	AHR-KO-2	252	39	34
C3orf17-KO-1	AHR-KO-3	175	27	27
C3orf17-KO-1	AHR-KO-4	187	34	49
C3orf17-KO-1	ARNT-KO-1	180	24	32
C3orf17-KO-1	ARNT-KO-2	157	36	16
C3orf17-KO-1	ARNT-KO-3	229	18	25
C3orf17-KO-1	ARNT-KO-4	142	12	40
C3orf17-KO-1	BBX-KO-1	182	15	35
C3orf17-KO-1	BBX-KO-2	268	28	27
C3orf17-KO-1	BBX-KO-3	123	49	13
C3orf17-KO-1	BBX-KO-4	169	36	41
C3orf17-KO-1	C3orf17-KO-1	548	17	15
C3orf17-KO-1	C3orf17-KO-2	198	19	11
C3orf17-KO-1	C3orf17-KO-3	179	12	13
C3orf17-KO-1	C3orf17-KO-4	129	11	12
C3orf17-KO-1	CAND1-KO-1	201	20	30
C3orf17-KO-1	CAND1-KO-2	203	5	14
C3orf17-KO-1	CAND1-KO-3	128	24	11
C3orf17-KO-1	CAND1-KO-4	166	26	22
C3orf17-KO-1	CCT4-KO-1	50	0	0
C3orf17-KO-1	CCT4-KO-2	106	6	2
C3orf17-KO-1	CCT4-KO-3	123	9	4
C3orf17-KO-1	CCT4-KO-4	370	24	43
C3orf17-KO-1	DIMT1-KO-1	147	16	11
C3orf17-KO-1	DIMT1-KO-2	79	12	6
C3orf17-KO-1	DIMT1-KO-3	257	10	19
C3orf17-KO-1	DIMT1-KO-4	166	16	12
C3orf17-KO-1	EFTUD2-KO-1	180	14	5
C3orf17-KO-1	EFTUD2-KO-2	326	19	22
C3orf17-KO-1	EFTUD2-KO-3	191	31	22
C3orf17-KO-1	EFTUD2-KO-4	279	29	6
C3orf17-KO-1	EIF3B-KO-1	190	7	18
C3orf17-KO-1	EIF3B-KO-2	314	22	33
C3orf17-KO-1	EIF3B-KO-3	127	7	13
C3orf17-KO-1	EIF3B-KO-4	229	58	42
C3orf17-KO-1	FRYL-KO-1	189	12	25
C3orf17-KO-1	FRYL-KO-2	383	38	17
C3orf17-KO-1	FRYL-KO-3	207	47	44
C3orf17-KO-1	FRYL-KO-4	319	33	26
C3orf17-KO-1	IARS-KO-1	287	19	20
C3orf17-KO-1	IARS-KO-2	385	44	34
C3orf17-KO-1	IARS-KO-3	228	12	36
C3orf17-KO-1	IARS-KO-4	232	15	26
C3orf17-KO-1	KEAP1-KO-1	256	4	5
C3orf17-KO-1	KEAP1-KO-2	307	58	45
C3orf17-KO-1	KEAP1-KO-3	230	20	40
C3orf17-KO-1	KEAP1-KO-4	179	43	45
C3orf17-KO-1	KIRREL-KO-1	444	172	156
C3orf17-KO-1	KIRREL-KO-2	216	34	17
C3orf17-KO-1	KIRREL-KO-3	171	12	16
C3orf17-KO-1	KIRREL-KO-4	213	84	62
C3orf17-KO-1	NARS-KO-1	210	41	33
C3orf17-KO-1	NARS-KO-2	181	19	11
C3orf17-KO-1	NARS-KO-3	197	20	6
C3orf17-KO-1	NARS-KO-4	290	24	9
C3orf17-KO-1	NCL-KO-1	200	14	6
C3orf17-KO-1	NCL-KO-2	161	7	15
C3orf17-KO-1	NCL-KO-3	126	23	4
C3orf17-KO-1	NCL-KO-4	161	7	3
C3orf17-KO-1	NF2-KO-1	190	27	14
C3orf17-KO-1	NF2-KO-2	319	21	19
C3orf17-KO-1	NF2-KO-3	120	120	279
C3orf17-KO-1	NF2-KO-4	186	10	9
C3orf17-KO-1	Non-Human-Target-0-KO-20	115	17	15
C3orf17-KO-1	Non-Human-Target-105-KO-25	228	33	34
C3orf17-KO-1	Non-Human-Target-113-KO-8	188	26	29
C3orf17-KO-1	Non-Human-Target-128-KO-9	190	15	17
C3orf17-KO-1	Non-Human-Target-150-KO-26	175	38	31
C3orf17-KO-1	Non-Human-Target-151-KO-41	143	32	23
C3orf17-KO-1	Non-Human-Target-153-KO-44	179	8	36
C3orf17-KO-1	Non-Human-Target-165-KO-149	187	25	17
C3orf17-KO-1	Non-Human-Target-17-KO-5	260	39	28
C3orf17-KO-1	Non-Human-Target-171-KO-148	194	64	23
C3orf17-KO-1	Non-Human-Target-176-KO-16	141	12	5
C3orf17-KO-1	Non-Human-Target-179-KO-156	133	2	21
C3orf17-KO-1	Non-Human-Target-196-KO-4	94	6	10
C3orf17-KO-1	Non-Human-Target-211-KO-128	128	13	1
C3orf17-KO-1	Non-Human-Target-217-KO-19	182	21	12
[truncated: 23,601 more rows]

## Sheet: CHyMErA Library
Guide1	Guide2	Library read counts	Replicate 1 read counts	Replicate 2 read counts
AHR-KO-1	AHR-KO-1	262	254	271
AHR-KO-1	AHR-KO-2	175	513	500
AHR-KO-1	AHR-KO-3	259	583	456
AHR-KO-1	AHR-KO-4	101	177	171
AHR-KO-1	ARNT-KO-1	93	266	249
AHR-KO-1	ARNT-KO-2	278	551	504
AHR-KO-1	ARNT-KO-3	185	261	226
AHR-KO-1	ARNT-KO-4	122	216	197
AHR-KO-1	BBX-KO-1	160	165	157
AHR-KO-1	BBX-KO-2	382	508	486
AHR-KO-1	BBX-KO-3	124	234	164
AHR-KO-1	BBX-KO-4	237	518	550
AHR-KO-1	C3orf17-KO-1	222	158	94
AHR-KO-1	C3orf17-KO-2	120	146	158
AHR-KO-1	C3orf17-KO-3	171	221	198
AHR-KO-1	C3orf17-KO-4	155	141	145
AHR-KO-1	CAND1-KO-1	203	203	194
AHR-KO-1	CAND1-KO-2	134	333	275
AHR-KO-1	CAND1-KO-3	278	394	375
AHR-KO-1	CAND1-KO-4	100	207	202
AHR-KO-1	CCT4-KO-1	161	128	139
AHR-KO-1	CCT4-KO-2	323	270	325
AHR-KO-1	CCT4-KO-3	100	188	217
AHR-KO-1	CCT4-KO-4	201	255	179
AHR-KO-1	DIMT1-KO-1	261	267	263
AHR-KO-1	DIMT1-KO-2	260	185	185
AHR-KO-1	DIMT1-KO-3	149	121	131
AHR-KO-1	DIMT1-KO-4	188	176	191
AHR-KO-1	EFTUD2-KO-1	109	69	27
AHR-KO-1	EFTUD2-KO-2	148	88	90
AHR-KO-1	EFTUD2-KO-3	147	169	172
AHR-KO-1	EFTUD2-KO-4	220	234	221
AHR-KO-1	EIF3B-KO-1	209	124	116
AHR-KO-1	EIF3B-KO-2	344	261	243
AHR-KO-1	EIF3B-KO-3	199	220	221
AHR-KO-1	EIF3B-KO-4	229	227	174
AHR-KO-1	FRYL-KO-1	188	177	132
AHR-KO-1	FRYL-KO-2	272	288	268
AHR-KO-1	FRYL-KO-3	148	193	150
AHR-KO-1	FRYL-KO-4	170	255	256
AHR-KO-1	IARS-KO-1	256	217	273
AHR-KO-1	IARS-KO-2	228	171	112
AHR-KO-1	IARS-KO-3	135	148	145
AHR-KO-1	IARS-KO-4	517	417	308
AHR-KO-1	KEAP1-KO-1	149	186	134
AHR-KO-1	KEAP1-KO-2	437	855	657
AHR-KO-1	KEAP1-KO-3	262	639	610
AHR-KO-1	KEAP1-KO-4	153	211	182
AHR-KO-1	KIRREL-KO-1	155	192	197
AHR-KO-1	KIRREL-KO-2	162	279	322
AHR-KO-1	KIRREL-KO-3	170	276	223
AHR-KO-1	KIRREL-KO-4	193	354	298
AHR-KO-1	NARS-KO-1	340	712	432
AHR-KO-1	NARS-KO-2	87	190	122
AHR-KO-1	NARS-KO-3	216	197	158
AHR-KO-1	NARS-KO-4	137	103	120
AHR-KO-1	NCL-KO-1	171	97	62
AHR-KO-1	NCL-KO-2	113	157	87
AHR-KO-1	NCL-KO-3	124	214	224
AHR-KO-1	NCL-KO-4	135	165	157
AHR-KO-1	NF2-KO-1	173	323	286
AHR-KO-1	NF2-KO-2	170	253	143
AHR-KO-1	NF2-KO-3	181	216	200
AHR-KO-1	NF2-KO-4	263	579	467
AHR-KO-1	Non-Human-Target-0-KO-20	109	166	182
AHR-KO-1	Non-Human-Target-105-KO-25	181	1020	759
AHR-KO-1	Non-Human-Target-113-KO-8	144	505	423
AHR-KO-1	Non-Human-Target-128-KO-9	280	1108	802
AHR-KO-1	Non-Human-Target-150-KO-26	105	127	99
AHR-KO-1	Non-Human-Target-151-KO-41	91	200	180
AHR-KO-1	Non-Human-Target-153-KO-44	370	369	327
AHR-KO-1	Non-Human-Target-165-KO-149	343	600	501
AHR-KO-1	Non-Human-Target-17-KO-5	190	177	159
AHR-KO-1	Non-Human-Target-171-KO-148	124	438	390
AHR-KO-1	Non-Human-Target-176-KO-16	316	575	395
AHR-KO-1	Non-Human-Target-179-KO-156	116	269	260
AHR-KO-1	Non-Human-Target-196-KO-4	106	373	313
AHR-KO-1	Non-Human-Target-211-KO-128	232	791	642
AHR-KO-1	Non-Human-Target-217-KO-19	186	453	414
AHR-KO-1	Non-Human-Target-220-KO-152	208	233	201
AHR-KO-1	Non-Human-Target-226-KO-137	91	89	79
AHR-KO-1	Non-Human-Target-230-KO-38	79	281	246
AHR-KO-1	Non-Human-Target-258-KO-1	167	217	137
AHR-KO-1	Non-Human-Target-260-KO-12	118	205	129
AHR-KO-1	Non-Human-Target-269-KO-124	383	1331	1032
AHR-KO-1	Non-Human-Target-281-KO-135	229	718	627
AHR-KO-1	Non-Human-Target-284-KO-39	269	352	288
AHR-KO-1	Non-Human-Target-299-KO-23	172	609	567
AHR-KO-1	Non-Human-Target-310-KO-153	259	476	501
AHR-KO-1	Non-Human-Target-321-KO-24	174	246	193
AHR-KO-1	Non-Human-Target-340-KO-3	145	317	242
AHR-KO-1	Non-Human-Target-344-KO-36	503	1044	819
AHR-KO-1	Non-Human-Target-360-KO-154	109	120	125
AHR-KO-1	Non-Human-Target-386-KO-31	169	163	181
AHR-KO-1	Non-Human-Target-398-KO-150	264	528	412
AHR-KO-1	Non-Human-Target-427-KO-33	125	192	148
AHR-KO-1	Non-Human-Target-453-KO-139	195	623	555
AHR-KO-1	Non-Human-Target-455-KO-42	204	305	276
AHR-KO-1	Non-Human-Target-472-KO-142	230	534	425
AHR-KO-1	Non-Human-Target-541-KO-140	124	357	226
AHR-KO-1	Non-Human-Target-546-KO-136	169	341	378
AHR-KO-1	Non-Human-Target-555-KO-28	203	174	196
AHR-KO-1	Non-Human-Target-565-KO-29	236	404	326
AHR-KO-1	Non-Human-Target-569-KO-21	159	461	513
AHR-KO-1	Non-Human-Target-590-KO-126	457	851	888
AHR-KO-1	Non-Human-Target-594-KO-133	167	232	226
AHR-KO-1	Non-Human-Target-609-KO-30	432	954	804
AHR-KO-1	Non-Human-Target-617-KO-13	275	536	414
AHR-KO-1	Non-Human-Target-644-KO-7	124	331	256
AHR-KO-1	Non-Human-Target-662-KO-129	92	451	409
AHR-KO-1	Non-Human-Target-675-KO-37	273	525	507
AHR-KO-1	Non-Human-Target-679-KO-131	197	567	460
AHR-KO-1	Non-Human-Target-681-KO-32	529	796	625
AHR-KO-1	Non-Human-Target-683-KO-27	78	100	81
AHR-KO-1	Non-Human-Target-703-KO-147	182	203	200
AHR-KO-1	Non-Human-Target-705-KO-144	280	545	335
AHR-KO-1	Non-Human-Target-725-KO-10	270	240	259
AHR-KO-1	Non-Human-Target-727-KO-155	129	307	256
AHR-KO-1	Non-Human-Target-741-KO-145	297	703	639
AHR-KO-1	Non-Human-Target-745-KO-6	439	1047	839
AHR-KO-1	Non-Human-Target-754-KO-2	324	441	473
AHR-KO-1	Non-Human-Target-760-KO-127	385	1002	971
AHR-KO-1	Non-Human-Target-763-KO-141	224	200	142
AHR-KO-1	Non-Human-Target-784-KO-11	94	172	190
AHR-KO-1	Non-Human-Target-793-KO-22	190	422	416
AHR-KO-1	Non-Human-Target-805-KO-122	114	163	174
AHR-KO-1	Non-Human-Target-811-KO-125	241	688	577
AHR-KO-1	Non-Human-Target-818-KO-17	91	214	171
AHR-KO-1	Non-Human-Target-827-KO-123	138	283	274
AHR-KO-1	Non-Human-Target-837-KO-146	270	452	407
AHR-KO-1	Non-Human-Target-853-KO-130	112	198	215
AHR-KO-1	Non-Human-Target-872-KO-138	184	407	288
AHR-KO-1	Non-Human-Target-880-KO-143	182	280	253
AHR-KO-1	Non-Human-Target-898-KO-134	168	139	138
AHR-KO-1	Non-Human-Target-9-KO-14	167	328	295
AHR-KO-1	Non-Human-Target-903-KO-121	91	139	109
AHR-KO-1	Non-Human-Target-927-KO-40	283	286	288
AHR-KO-1	Non-Human-Target-93-KO-34	142	251	175
AHR-KO-1	Non-Human-Target-947-KO-18	177	528	470
AHR-KO-1	Non-Human-Target-953-KO-151	144	149	128
AHR-KO-1	Non-Human-Target-963-KO-132	269	590	504
AHR-KO-1	Non-Human-Target-965-KO-43	156	331	254
AHR-KO-1	Non-Human-Target-970-KO-35	154	561	598
AHR-KO-1	Non-Human-Target-99-KO-15	80	290	212
AHR-KO-1	TAOK1-KO-1	175	332	224
AHR-KO-1	TAOK1-KO-2	163	338	326
AHR-KO-1	TAOK1-KO-3	116	218	207
AHR-KO-1	TAOK1-KO-4	149	259	283
AHR-KO-1	TP53-KO-1	162	1653	1400
AHR-KO-1	TP53-KO-2	192	295	308
AHR-KO-1	TP53-KO-3	330	1399	1199
AHR-KO-1	TP53-KO-4	1100	4052	3291
AHR-KO-1	wildtype-PacI	14	171	159
AHR-KO-1	XPO1-KO-1	252	248	169
AHR-KO-1	XPO1-KO-2	273	124	72
AHR-KO-1	XPO1-KO-3	119	80	95
AHR-KO-1	XPO1-KO-4	117	292	292
AHR-KO-1	XRN2-KO-1	356	475	383
AHR-KO-1	XRN2-KO-2	347	167	126
AHR-KO-1	XRN2-KO-3	169	136	93
AHR-KO-1	XRN2-KO-4	104	304	254
AHR-KO-2	AHR-KO-1	410	280	216
AHR-KO-2	AHR-KO-2	252	435	348
AHR-KO-2	AHR-KO-3	319	313	248
AHR-KO-2	AHR-KO-4	140	310	235
AHR-KO-2	ARNT-KO-1	156	860	593
AHR-KO-2	ARNT-KO-2	441	393	329
AHR-KO-2	ARNT-KO-3	276	318	307
AHR-KO-2	ARNT-KO-4	177	420	312
AHR-KO-2	BBX-KO-1	259	765	629
AHR-KO-2	BBX-KO-2	555	519	536
AHR-KO-2	BBX-KO-3	170	656	504
AHR-KO-2	BBX-KO-4	302	133	140
AHR-KO-2	C3orf17-KO-1	401	146	113
AHR-KO-2	C3orf17-KO-2	148	312	262
AHR-KO-2	C3orf17-KO-3	239	206	160
AHR-KO-2	C3orf17-KO-4	288	237	230
AHR-KO-2	CAND1-KO-1	291	150	114
AHR-KO-2	CAND1-KO-2	201	385	323
AHR-KO-2	CAND1-KO-3	412	268	272
AHR-KO-2	CAND1-KO-4	150	134	142
AHR-KO-2	CCT4-KO-1	243	405	320
AHR-KO-2	CCT4-KO-2	542	334	255
AHR-KO-2	CCT4-KO-3	132	191	185
AHR-KO-2	CCT4-KO-4	326	326	320
AHR-KO-2	DIMT1-KO-1	383	337	253
AHR-KO-2	DIMT1-KO-2	358	190	153
AHR-KO-2	DIMT1-KO-3	224	186	154
AHR-KO-2	DIMT1-KO-4	211	98	136
AHR-KO-2	EFTUD2-KO-1	184	119	119
AHR-KO-2	EFTUD2-KO-2	200	260	320
AHR-KO-2	EFTUD2-KO-3	247	203	236
AHR-KO-2	EFTUD2-KO-4	257	129	138
AHR-KO-2	EIF3B-KO-1	321	372	357
AHR-KO-2	EIF3B-KO-2	502	276	222
AHR-KO-2	EIF3B-KO-3	247	366	272
AHR-KO-2	EIF3B-KO-4	371	444	364
AHR-KO-2	FRYL-KO-1	246	461	421
AHR-KO-2	FRYL-KO-2	374	364	326
AHR-KO-2	FRYL-KO-3	222	450	280
AHR-KO-2	FRYL-KO-4	240	290	235
AHR-KO-2	IARS-KO-1	400	204	221
AHR-KO-2	IARS-KO-2	306	146	141
AHR-KO-2	IARS-KO-3	256	494	476
AHR-KO-2	IARS-KO-4	811	562	577
AHR-KO-2	KEAP1-KO-1	254	1247	923
AHR-KO-2	KEAP1-KO-2	600	751	648
AHR-KO-2	KEAP1-KO-3	365	253	285
AHR-KO-2	KEAP1-KO-4	225	280	242
AHR-KO-2	KIRREL-KO-1	204	380	242
AHR-KO-2	KIRREL-KO-2	224	216	180
AHR-KO-2	KIRREL-KO-3	258	418	324
AHR-KO-2	KIRREL-KO-4	347	750	555
AHR-KO-2	NARS-KO-1	515	110	114
AHR-KO-2	NARS-KO-2	174	220	257
AHR-KO-2	NARS-KO-3	294	155	139
AHR-KO-2	NARS-KO-4	244	143	62
AHR-KO-2	NCL-KO-1	276	200	158
AHR-KO-2	NCL-KO-2	169	153	140
AHR-KO-2	NCL-KO-3	209	106	120
AHR-KO-2	NCL-KO-4	205	329	311
AHR-KO-2	NF2-KO-1	218	205	199
AHR-KO-2	NF2-KO-2	259	199	167
AHR-KO-2	NF2-KO-3	270	1141	855
AHR-KO-2	NF2-KO-4	337	636	532
AHR-KO-2	Non-Human-Target-0-KO-20	188	883	731
AHR-KO-2	Non-Human-Target-105-KO-25	291	501	497
AHR-KO-2	Non-Human-Target-113-KO-8	226	778	712
AHR-KO-2	Non-Human-Target-128-KO-9	419	158	200
AHR-KO-2	Non-Human-Target-150-KO-26	148	182	185
AHR-KO-2	Non-Human-Target-151-KO-41	164	1298	1193
AHR-KO-2	Non-Human-Target-153-KO-44	531	754	627
AHR-KO-2	Non-Human-Target-165-KO-149	513	214	183
AHR-KO-2	Non-Human-Target-17-KO-5	220	348	324
AHR-KO-2	Non-Human-Target-171-KO-148	211	892	793
AHR-KO-2	Non-Human-Target-176-KO-16	419	619	576
AHR-KO-2	Non-Human-Target-179-KO-156	150	297	289
AHR-KO-2	Non-Human-Target-196-KO-4	181	774	615
AHR-KO-2	Non-Human-Target-211-KO-128	362	396	284
AHR-KO-2	Non-Human-Target-217-KO-19	256	536	530
AHR-KO-2	Non-Human-Target-220-KO-152	346	132	141
AHR-KO-2	Non-Human-Target-226-KO-137	143	218	217
AHR-KO-2	Non-Human-Target-230-KO-38	141	435	366
AHR-KO-2	Non-Human-Target-258-KO-1	227	120	120
AHR-KO-2	Non-Human-Target-260-KO-12	125	832	626
AHR-KO-2	Non-Human-Target-269-KO-124	534	692	603
AHR-KO-2	Non-Human-Target-281-KO-135	354	546	385
AHR-KO-2	Non-Human-Target-284-KO-39	442	482	399
AHR-KO-2	Non-Human-Target-299-KO-23	250	693	627
AHR-KO-2	Non-Human-Target-310-KO-153	385	442	525
AHR-KO-2	Non-Human-Target-321-KO-24	221	449	413
AHR-KO-2	Non-Human-Target-340-KO-3	244	1118	996
AHR-KO-2	Non-Human-Target-344-KO-36	695	282	332
AHR-KO-2	Non-Human-Target-360-KO-154	178	397	327
AHR-KO-2	Non-Human-Target-386-KO-31	203	389	247
AHR-KO-2	Non-Human-Target-398-KO-150	341	141	157
AHR-KO-2	Non-Human-Target-427-KO-33	208	420	374
AHR-KO-2	Non-Human-Target-453-KO-139	237	919	767
AHR-KO-2	Non-Human-Target-455-KO-42	336	486	447
AHR-KO-2	Non-Human-Target-472-KO-142	333	390	356
AHR-KO-2	Non-Human-Target-541-KO-140	207	404	348
AHR-KO-2	Non-Human-Target-546-KO-136	282	242	195
AHR-KO-2	Non-Human-Target-555-KO-28	313	320	424
AHR-KO-2	Non-Human-Target-565-KO-29	375	731	524
AHR-KO-2	Non-Human-Target-569-KO-21	263	657	617
AHR-KO-2	Non-Human-Target-590-KO-126	753	276	219
AHR-KO-2	Non-Human-Target-594-KO-133	248	648	501
AHR-KO-2	Non-Human-Target-609-KO-30	713	592	498
AHR-KO-2	Non-Human-Target-617-KO-13	395	216	228
AHR-KO-2	Non-Human-Target-644-KO-7	201	330	425
AHR-KO-2	Non-Human-Target-662-KO-129	153	815	495
AHR-KO-2	Non-Human-Target-675-KO-37	399	565	459
AHR-KO-2	Non-Human-Target-679-KO-131	285	732	749
AHR-KO-2	Non-Human-Target-681-KO-32	817	199	150
AHR-KO-2	Non-Human-Target-683-KO-27	140	266	229
AHR-KO-2	Non-Human-Target-703-KO-147	245	807	741
AHR-KO-2	Non-Human-Target-705-KO-144	416	736	524
AHR-KO-2	Non-Human-Target-725-KO-10	394	366	377
AHR-KO-2	Non-Human-Target-727-KO-155	239	572	442
AHR-KO-2	Non-Human-Target-741-KO-145	413	1366	1137
AHR-KO-2	Non-Human-Target-745-KO-6	634	413	291
AHR-KO-2	Non-Human-Target-754-KO-2	455	1195	1169
AHR-KO-2	Non-Human-Target-760-KO-127	538	350	293
AHR-KO-2	Non-Human-Target-763-KO-141	372	281	289
AHR-KO-2	Non-Human-Target-784-KO-11	134	415	450
AHR-KO-2	Non-Human-Target-793-KO-22	305	286	253
AHR-KO-2	Non-Human-Target-805-KO-122	159	859	703
AHR-KO-2	Non-Human-Target-811-KO-125	387	597	529
AHR-KO-2	Non-Human-Target-818-KO-17	121	318	364
AHR-KO-2	Non-Human-Target-827-KO-123	181	873	824
AHR-KO-2	Non-Human-Target-837-KO-146	336	142	90
AHR-KO-2	Non-Human-Target-853-KO-130	198	541	425
AHR-KO-2	Non-Human-Target-872-KO-138	270	392	360
AHR-KO-2	Non-Human-Target-880-KO-143	252	291	243
AHR-KO-2	Non-Human-Target-898-KO-134	191	360	279
AHR-KO-2	Non-Human-Target-9-KO-14	223	295	181
AHR-KO-2	Non-Human-Target-903-KO-121	128	813	786
AHR-KO-2	Non-Human-Target-927-KO-40	451	544	432
AHR-KO-2	Non-Human-Target-93-KO-34	212	368	228
AHR-KO-2	Non-Human-Target-947-KO-18	296	257	244
AHR-KO-2	Non-Human-Target-953-KO-151	200	922	796
AHR-KO-2	Non-Human-Target-963-KO-132	400	187	177
AHR-KO-2	Non-Human-Target-965-KO-43	236	349	290
AHR-KO-2	Non-Human-Target-970-KO-35	221	342	314
AHR-KO-2	Non-Human-Target-99-KO-15	116	389	288
AHR-KO-2	TAOK1-KO-1	245	319	261
AHR-KO-2	TAOK1-KO-2	234	154	155
AHR-KO-2	TAOK1-KO-3	215	480	410
AHR-KO-2	TAOK1-KO-4	223	1448	1383
AHR-KO-2	TP53-KO-1	210	235	172
AHR-KO-2	TP53-KO-2	309	858	820
AHR-KO-2	TP53-KO-3	516	3641	3129
AHR-KO-2	TP53-KO-4	1539	194	220
AHR-KO-2	wildtype-PacI	26	336	226
AHR-KO-2	XPO1-KO-1	383	144	109
AHR-KO-2	XPO1-KO-2	479	120	130
AHR-KO-2	XPO1-KO-3	232	338	323
AHR-KO-2	XPO1-KO-4	188	702	523
AHR-KO-2	XRN2-KO-1	559	152	186
AHR-KO-2	XRN2-KO-2	532	126	100
AHR-KO-2	XRN2-KO-3	192	341	311
AHR-KO-2	XRN2-KO-4	156	221	183
AHR-KO-3	AHR-KO-1	252	283	227
AHR-KO-3	AHR-KO-2	181	194	196
AHR-KO-3	AHR-KO-3	234	174	128
AHR-KO-3	AHR-KO-4	91	677	608
AHR-KO-3	ARNT-KO-1	94	252	224
AHR-KO-3	ARNT-KO-2	343	263	261
AHR-KO-3	ARNT-KO-3	172	287	337
AHR-KO-3	ARNT-KO-4	115	521	410
AHR-KO-3	BBX-KO-1	155	281	294
AHR-KO-3	BBX-KO-2	344	679	545
AHR-KO-3	BBX-KO-3	119	237	167
AHR-KO-3	BBX-KO-4	257	196	173
AHR-KO-3	C3orf17-KO-1	243	160	167
AHR-KO-3	C3orf17-KO-2	88	204	183
AHR-KO-3	C3orf17-KO-3	156	337	378
AHR-KO-3	C3orf17-KO-4	164	213	139
AHR-KO-3	CAND1-KO-1	224	497	334
AHR-KO-3	CAND1-KO-2	126	267	246
AHR-KO-3	CAND1-KO-3	290	291	173
AHR-KO-3	CAND1-KO-4	93	533	505
AHR-KO-3	CCT4-KO-1	177	390	296
AHR-KO-3	CCT4-KO-2	325	449	401
AHR-KO-3	CCT4-KO-3	99	277	282
AHR-KO-3	CCT4-KO-4	235	253	205
AHR-KO-3	DIMT1-KO-1	261	156	147
AHR-KO-3	DIMT1-KO-2	220	213	178
AHR-KO-3	DIMT1-KO-3	162	87	66
AHR-KO-3	DIMT1-KO-4	147	229	148
AHR-KO-3	EFTUD2-KO-1	88	273	223
AHR-KO-3	EFTUD2-KO-2	129	238	165
AHR-KO-3	EFTUD2-KO-3	140	165	181
AHR-KO-3	EFTUD2-KO-4	193	266	241
AHR-KO-3	EIF3B-KO-1	200	304	235
AHR-KO-3	EIF3B-KO-2	353	585	444
AHR-KO-3	EIF3B-KO-3	204	373	331
AHR-KO-3	EIF3B-KO-4	208	409	347
AHR-KO-3	FRYL-KO-1	166	517	396
AHR-KO-3	FRYL-KO-2	262	424	332
AHR-KO-3	FRYL-KO-3	141	472	418
AHR-KO-3	FRYL-KO-4	155	223	220
AHR-KO-3	IARS-KO-1	253	224	186
AHR-KO-3	IARS-KO-2	223	1012	949
AHR-KO-3	IARS-KO-3	144	202	165
AHR-KO-3	IARS-KO-4	507	1363	1164
AHR-KO-3	KEAP1-KO-1	167	626	582
AHR-KO-3	KEAP1-KO-2	399	93	105
AHR-KO-3	KEAP1-KO-3	240	242	186
AHR-KO-3	KEAP1-KO-4	133	265	234
AHR-KO-3	KIRREL-KO-1	140	617	531
AHR-KO-3	KIRREL-KO-2	157	446	450
AHR-KO-3	KIRREL-KO-3	180	870	671
AHR-KO-3	KIRREL-KO-4	189	339	264
AHR-KO-3	NARS-KO-1	373	353	280
AHR-KO-3	NARS-KO-2	80	195	169
AHR-KO-3	NARS-KO-3	203	128	109
AHR-KO-3	NARS-KO-4	133	107	139
AHR-KO-3	NCL-KO-1	163	165	135
AHR-KO-3	NCL-KO-2	105	185	120
AHR-KO-3	NCL-KO-3	108	228	151
AHR-KO-3	NCL-KO-4	150	281	156
AHR-KO-3	NF2-KO-1	147	135	127
AHR-KO-3	NF2-KO-2	163	465	385
AHR-KO-3	NF2-KO-3	131	270	192
AHR-KO-3	NF2-KO-4	245	468	404
AHR-KO-3	Non-Human-Target-0-KO-20	130	434	400
AHR-KO-3	Non-Human-Target-105-KO-25	191	830	692
AHR-KO-3	Non-Human-Target-113-KO-8	171	201	224
AHR-KO-3	Non-Human-Target-128-KO-9	284	340	302
AHR-KO-3	Non-Human-Target-150-KO-26	100	883	797
AHR-KO-3	Non-Human-Target-151-KO-41	109	1068	790
AHR-KO-3	Non-Human-Target-153-KO-44	312	704	557
AHR-KO-3	Non-Human-Target-165-KO-149	361	237	289
AHR-KO-3	Non-Human-Target-17-KO-5	178	922	882
AHR-KO-3	Non-Human-Target-171-KO-148	130	84	127
AHR-KO-3	Non-Human-Target-176-KO-16	316	590	443
AHR-KO-3	Non-Human-Target-179-KO-156	124	822	579
AHR-KO-3	Non-Human-Target-196-KO-4	113	333	285
AHR-KO-3	Non-Human-Target-211-KO-128	222	414	339
AHR-KO-3	Non-Human-Target-217-KO-19	157	132	78
AHR-KO-3	Non-Human-Target-220-KO-152	216	144	161
AHR-KO-3	Non-Human-Target-226-KO-137	97	583	561
AHR-KO-3	Non-Human-Target-230-KO-38	89	134	122
AHR-KO-3	Non-Human-Target-258-KO-1	142	934	673
AHR-KO-3	Non-Human-Target-260-KO-12	82	647	536
AHR-KO-3	Non-Human-Target-269-KO-124	354	849	680
AHR-KO-3	Non-Human-Target-281-KO-135	194	637	542
AHR-KO-3	Non-Human-Target-284-KO-39	239	575	527
AHR-KO-3	Non-Human-Target-299-KO-23	166	271	292
AHR-KO-3	Non-Human-Target-310-KO-153	258	437	358
AHR-KO-3	Non-Human-Target-321-KO-24	157	1060	992
AHR-KO-3	Non-Human-Target-340-KO-3	163	206	147
AHR-KO-3	Non-Human-Target-344-KO-36	478	160	122
AHR-KO-3	Non-Human-Target-360-KO-154	105	814	729
AHR-KO-3	Non-Human-Target-386-KO-31	131	154	108
AHR-KO-3	Non-Human-Target-398-KO-150	250	618	578
AHR-KO-3	Non-Human-Target-427-KO-33	124	471	403
AHR-KO-3	Non-Human-Target-453-KO-139	151	818	734
AHR-KO-3	Non-Human-Target-455-KO-42	218	819	755
AHR-KO-3	Non-Human-Target-472-KO-142	209	425	390
AHR-KO-3	Non-Human-Target-541-KO-140	137	158	144
AHR-KO-3	Non-Human-Target-546-KO-136	143	434	329
AHR-KO-3	Non-Human-Target-555-KO-28	192	207	214
AHR-KO-3	Non-Human-Target-565-KO-29	236	1141	874
AHR-KO-3	Non-Human-Target-569-KO-21	151	313	296
AHR-KO-3	Non-Human-Target-590-KO-126	447	868	737
AHR-KO-3	Non-Human-Target-594-KO-133	131	646	672
AHR-KO-3	Non-Human-Target-609-KO-30	460	250	238
AHR-KO-3	Non-Human-Target-617-KO-13	247	287	239
AHR-KO-3	Non-Human-Target-644-KO-7	134	769	630
AHR-KO-3	Non-Human-Target-662-KO-129	78	270	230
AHR-KO-3	Non-Human-Target-675-KO-37	279	1545	1240
AHR-KO-3	Non-Human-Target-679-KO-131	179	163	152
AHR-KO-3	Non-Human-Target-681-KO-32	430	233	158
AHR-KO-3	Non-Human-Target-683-KO-27	73	557	464
AHR-KO-3	Non-Human-Target-703-KO-147	163	476	340
AHR-KO-3	Non-Human-Target-705-KO-144	262	429	269
AHR-KO-3	Non-Human-Target-725-KO-10	234	400	352
AHR-KO-3	Non-Human-Target-727-KO-155	116	684	560
AHR-KO-3	Non-Human-Target-741-KO-145	271	795	481
AHR-KO-3	Non-Human-Target-745-KO-6	426	1000	829
AHR-KO-3	Non-Human-Target-754-KO-2	326	762	590
AHR-KO-3	Non-Human-Target-760-KO-127	334	311	330
AHR-KO-3	Non-Human-Target-763-KO-141	226	191	228
AHR-KO-3	Non-Human-Target-784-KO-11	87	117	149
AHR-KO-3	Non-Human-Target-793-KO-22	171	878	705
AHR-KO-3	Non-Human-Target-805-KO-122	101	216	168
AHR-KO-3	Non-Human-Target-811-KO-125	234	252	202
AHR-KO-3	Non-Human-Target-818-KO-17	69	637	544
AHR-KO-3	Non-Human-Target-827-KO-123	146	137	133
AHR-KO-3	Non-Human-Target-837-KO-146	204	437	369
AHR-KO-3	Non-Human-Target-853-KO-130	109	941	770
AHR-KO-3	Non-Human-Target-872-KO-138	198	172	137
AHR-KO-3	Non-Human-Target-880-KO-143	202	393	253
AHR-KO-3	Non-Human-Target-898-KO-134	138	196	202
AHR-KO-3	Non-Human-Target-9-KO-14	160	538	366
AHR-KO-3	Non-Human-Target-903-KO-121	94	403	301
AHR-KO-3	Non-Human-Target-927-KO-40	284	739	638
AHR-KO-3	Non-Human-Target-93-KO-34	147	95	84
AHR-KO-3	Non-Human-Target-947-KO-18	182	830	684
AHR-KO-3	Non-Human-Target-953-KO-151	136	429	398
AHR-KO-3	Non-Human-Target-963-KO-132	288	399	427
AHR-KO-3	Non-Human-Target-965-KO-43	174	119	158
AHR-KO-3	Non-Human-Target-970-KO-35	122	411	324
AHR-KO-3	Non-Human-Target-99-KO-15	74	201	138
AHR-KO-3	TAOK1-KO-1	180	283	198
AHR-KO-3	TAOK1-KO-2	145	213	163
AHR-KO-3	TAOK1-KO-3	151	606	585
AHR-KO-3	TAOK1-KO-4	168	327	264
AHR-KO-3	TP53-KO-1	155	814	721
AHR-KO-3	TP53-KO-2	188	1915	1553
AHR-KO-3	TP53-KO-3	325	235	229
AHR-KO-3	TP53-KO-4	1103	517	445
AHR-KO-3	wildtype-PacI	14	255	188
AHR-KO-3	XPO1-KO-1	279	113	127
AHR-KO-3	XPO1-KO-2	317	474	454
AHR-KO-3	XPO1-KO-3	181	770	634
AHR-KO-3	XPO1-KO-4	105	153	112
AHR-KO-3	XRN2-KO-1	324	225	168
AHR-KO-3	XRN2-KO-2	366	314	244
AHR-KO-3	XRN2-KO-3	113	353	301
AHR-KO-3	XRN2-KO-4	97	173	245
AHR-KO-4	AHR-KO-1	213	251	200
AHR-KO-4	AHR-KO-2	163	274	203
AHR-KO-4	AHR-KO-3	211	492	298
AHR-KO-4	AHR-KO-4	109	336	336
AHR-KO-4	ARNT-KO-1	104	244	238
AHR-KO-4	ARNT-KO-2	279	328	251
AHR-KO-4	ARNT-KO-3	188	433	419
AHR-KO-4	ARNT-KO-4	130	184	109
AHR-KO-4	BBX-KO-1	153	459	419
AHR-KO-4	BBX-KO-2	343	104	89
AHR-KO-4	BBX-KO-3	114	305	156
AHR-KO-4	BBX-KO-4	203	136	134
AHR-KO-4	C3orf17-KO-1	229	155	99
AHR-KO-4	C3orf17-KO-2	120	292	254
AHR-KO-4	C3orf17-KO-3	140	190	171
AHR-KO-4	C3orf17-KO-4	152	432	377
AHR-KO-4	CAND1-KO-1	198	291	255
AHR-KO-4	CAND1-KO-2	127	95	141
AHR-KO-4	CAND1-KO-3	243	263	216
AHR-KO-4	CAND1-KO-4	98	128	148
AHR-KO-4	CCT4-KO-1	163	237	261
AHR-KO-4	CCT4-KO-2	345	163	186
AHR-KO-4	CCT4-KO-3	78	175	168
AHR-KO-4	CCT4-KO-4	215	132	124
AHR-KO-4	DIMT1-KO-1	222	160	147
AHR-KO-4	DIMT1-KO-2	251	57	32
AHR-KO-4	DIMT1-KO-3	147	96	53
AHR-KO-4	DIMT1-KO-4	172	260	168
AHR-KO-4	EFTUD2-KO-1	130	131	113
AHR-KO-4	EFTUD2-KO-2	152	111	174
AHR-KO-4	EFTUD2-KO-3	151	259	223
AHR-KO-4	EFTUD2-KO-4	204	171	154
AHR-KO-4	EIF3B-KO-1	192	373	415
AHR-KO-4	EIF3B-KO-2	330	453	353
AHR-KO-4	EIF3B-KO-3	164	453	361
AHR-KO-4	EIF3B-KO-4	211	160	141
AHR-KO-4	FRYL-KO-1	153	423	334
AHR-KO-4	FRYL-KO-2	271	174	182
AHR-KO-4	FRYL-KO-3	148	135	148
AHR-KO-4	FRYL-KO-4	184	84	97
AHR-KO-4	IARS-KO-1	225	345	248
AHR-KO-4	IARS-KO-2	214	235	224
AHR-KO-4	IARS-KO-3	170	760	571
AHR-KO-4	IARS-KO-4	463	408	340
AHR-KO-4	KEAP1-KO-1	172	107	139
AHR-KO-4	KEAP1-KO-2	408	116	79
AHR-KO-4	KEAP1-KO-3	261	215	210
AHR-KO-4	KEAP1-KO-4	150	210	208
AHR-KO-4	KIRREL-KO-1	146	494	495
AHR-KO-4	KIRREL-KO-2	161	663	564
AHR-KO-4	KIRREL-KO-3	178	90	67
AHR-KO-4	KIRREL-KO-4	243	138	140
AHR-KO-4	NARS-KO-1	327	142	77
AHR-KO-4	NARS-KO-2	137	98	56
AHR-KO-4	NARS-KO-3	227	168	131
AHR-KO-4	NARS-KO-4	142	199	205
AHR-KO-4	NCL-KO-1	159	96	82
AHR-KO-4	NCL-KO-2	118	293	305
AHR-KO-4	NCL-KO-3	133	166	174
AHR-KO-4	NCL-KO-4	121	199	141
AHR-KO-4	NF2-KO-1	137	488	502
AHR-KO-4	NF2-KO-2	165	387	289
AHR-KO-4	NF2-KO-3	152	600	524
AHR-KO-4	NF2-KO-4	233	454	340
AHR-KO-4	Non-Human-Target-0-KO-20	103	763	736
AHR-KO-4	Non-Human-Target-105-KO-25	186	108	127
AHR-KO-4	Non-Human-Target-113-KO-8	161	662	586
AHR-KO-4	Non-Human-Target-128-KO-9	285	857	645
AHR-KO-4	Non-Human-Target-150-KO-26	91	734	585
AHR-KO-4	Non-Human-Target-151-KO-41	96	295	233
AHR-KO-4	Non-Human-Target-153-KO-44	349	187	103
AHR-KO-4	Non-Human-Target-165-KO-149	341	636	497
AHR-KO-4	Non-Human-Target-17-KO-5	158	244	238
AHR-KO-4	Non-Human-Target-171-KO-148	126	213	149
AHR-KO-4	Non-Human-Target-176-KO-16	276	627	582
AHR-KO-4	Non-Human-Target-179-KO-156	110	374	377
AHR-KO-4	Non-Human-Target-196-KO-4	90	379	303
AHR-KO-4	Non-Human-Target-211-KO-128	206	99	111
AHR-KO-4	Non-Human-Target-217-KO-19	166	188	185
AHR-KO-4	Non-Human-Target-220-KO-152	210	146	172
AHR-KO-4	Non-Human-Target-226-KO-137	67	173	110
AHR-KO-4	Non-Human-Target-230-KO-38	72	535	365
AHR-KO-4	Non-Human-Target-258-KO-1	183	423	328
AHR-KO-4	Non-Human-Target-260-KO-12	88	348	288
AHR-KO-4	Non-Human-Target-269-KO-124	352	405	337
AHR-KO-4	Non-Human-Target-281-KO-135	230	697	551
AHR-KO-4	Non-Human-Target-284-KO-39	255	262	283
AHR-KO-4	Non-Human-Target-299-KO-23	151	215	258
AHR-KO-4	Non-Human-Target-310-KO-153	280	1054	1011
AHR-KO-4	Non-Human-Target-321-KO-24	132	221	191
AHR-KO-4	Non-Human-Target-340-KO-3	165	185	139
AHR-KO-4	Non-Human-Target-344-KO-36	485	608	494
AHR-KO-4	Non-Human-Target-360-KO-154	110	105	81
AHR-KO-4	Non-Human-Target-386-KO-31	141	205	232
AHR-KO-4	Non-Human-Target-398-KO-150	265	321	256
AHR-KO-4	Non-Human-Target-427-KO-33	151	1083	864
AHR-KO-4	Non-Human-Target-453-KO-139	162	369	323
AHR-KO-4	Non-Human-Target-455-KO-42	246	234	190
AHR-KO-4	Non-Human-Target-472-KO-142	203	379	346
AHR-KO-4	Non-Human-Target-541-KO-140	125	351	422
AHR-KO-4	Non-Human-Target-546-KO-136	158	232	149
AHR-KO-4	Non-Human-Target-555-KO-28	194	1445	1163
AHR-KO-4	Non-Human-Target-565-KO-29	243	200	205
AHR-KO-4	Non-Human-Target-569-KO-21	163	746	644
AHR-KO-4	Non-Human-Target-590-KO-126	484	236	216
AHR-KO-4	Non-Human-Target-594-KO-133	129	159	164
AHR-KO-4	Non-Human-Target-609-KO-30	410	245	179
AHR-KO-4	Non-Human-Target-617-KO-13	254	493	444
AHR-KO-4	Non-Human-Target-644-KO-7	149	513	512
AHR-KO-4	Non-Human-Target-662-KO-129	105	706	599
AHR-KO-4	Non-Human-Target-675-KO-37	262	292	265
AHR-KO-4	Non-Human-Target-679-KO-131	190	238	314
AHR-KO-4	Non-Human-Target-681-KO-32	444	387	304
AHR-KO-4	Non-Human-Target-683-KO-27	64	342	335
AHR-KO-4	Non-Human-Target-703-KO-147	143	162	177
AHR-KO-4	Non-Human-Target-705-KO-144	272	386	289
AHR-KO-4	Non-Human-Target-725-KO-10	238	807	645
AHR-KO-4	Non-Human-Target-727-KO-155	141	303	213
AHR-KO-4	Non-Human-Target-741-KO-145	279	514	480
AHR-KO-4	Non-Human-Target-745-KO-6	386	308	310
AHR-KO-4	Non-Human-Target-754-KO-2	282	290	248
AHR-KO-4	Non-Human-Target-760-KO-127	314	337	286
AHR-KO-4	Non-Human-Target-763-KO-141	227	110	127
AHR-KO-4	Non-Human-Target-784-KO-11	101	782	794
AHR-KO-4	Non-Human-Target-793-KO-22	196	217	175
AHR-KO-4	Non-Human-Target-805-KO-122	104	220	228
AHR-KO-4	Non-Human-Target-811-KO-125	253	700	707
AHR-KO-4	Non-Human-Target-818-KO-17	79	332	308
AHR-KO-4	Non-Human-Target-827-KO-123	123	301	277
AHR-KO-4	Non-Human-Target-837-KO-146	238	412	300
AHR-KO-4	Non-Human-Target-853-KO-130	110	143	97
AHR-KO-4	Non-Human-Target-872-KO-138	176	120	142
AHR-KO-4	Non-Human-Target-880-KO-143	171	117	89
AHR-KO-4	Non-Human-Target-898-KO-134	135	438	361
AHR-KO-4	Non-Human-Target-9-KO-14	155	399	436
AHR-KO-4	Non-Human-Target-903-KO-121	110	192	142
AHR-KO-4	Non-Human-Target-927-KO-40	244	149	104
AHR-KO-4	Non-Human-Target-93-KO-34	131	729	694
AHR-KO-4	Non-Human-Target-947-KO-18	183	499	431
AHR-KO-4	Non-Human-Target-953-KO-151	136	408	279
AHR-KO-4	Non-Human-Target-963-KO-132	270	285	265
AHR-KO-4	Non-Human-Target-965-KO-43	165	220	124
AHR-KO-4	Non-Human-Target-970-KO-35	187	311	253
AHR-KO-4	Non-Human-Target-99-KO-15	60	526	359
AHR-KO-4	TAOK1-KO-1	160	246	228
AHR-KO-4	TAOK1-KO-2	155	2588	2155
AHR-KO-4	TAOK1-KO-3	164	381	337
AHR-KO-4	TAOK1-KO-4	158	1213	984
AHR-KO-4	TP53-KO-1	156	5964	5481
AHR-KO-4	TP53-KO-2	174	123	114
AHR-KO-4	TP53-KO-3	336	261	253
AHR-KO-4	TP53-KO-4	1066	75	93
AHR-KO-4	wildtype-PacI	18	88	62
AHR-KO-4	XPO1-KO-1	258	120	176
AHR-KO-4	XPO1-KO-2	298	537	483
AHR-KO-4	XPO1-KO-3	148	130	90
AHR-KO-4	XPO1-KO-4	101	86	75
AHR-KO-4	XRN2-KO-1	340	805	647
AHR-KO-4	XRN2-KO-2	312	786	632
AHR-KO-4	XRN2-KO-3	141	457	359
AHR-KO-4	XRN2-KO-4	89	592	486
ARNT-KO-1	AHR-KO-1	438	307	337
ARNT-KO-1	AHR-KO-2	278	681	614
ARNT-KO-1	AHR-KO-3	409	675	549
ARNT-KO-1	AHR-KO-4	171	360	306
ARNT-KO-1	ARNT-KO-1	181	642	621
ARNT-KO-1	ARNT-KO-2	546	833	662
ARNT-KO-1	ARNT-KO-3	321	395	362
ARNT-KO-1	ARNT-KO-4	198	909	770
ARNT-KO-1	BBX-KO-1	320	284	236
ARNT-KO-1	BBX-KO-2	624	204	152
ARNT-KO-1	BBX-KO-3	214	310	208
ARNT-KO-1	BBX-KO-4	393	249	235
ARNT-KO-1	C3orf17-KO-1	410	427	405
ARNT-KO-1	C3orf17-KO-2	179	335	292
ARNT-KO-1	C3orf17-KO-3	254	519	460
ARNT-KO-1	C3orf17-KO-4	265	409	418
ARNT-KO-1	CAND1-KO-1	354	218	220
ARNT-KO-1	CAND1-KO-2	224	479	417
ARNT-KO-1	CAND1-KO-3	476	258	256
ARNT-KO-1	CAND1-KO-4	170	307	320
ARNT-KO-1	CCT4-KO-1	307	341	316
ARNT-KO-1	CCT4-KO-2	605	390	292
ARNT-KO-1	CCT4-KO-3	136	196	191
ARNT-KO-1	CCT4-KO-4	374	217	192
ARNT-KO-1	DIMT1-KO-1	462	120	72
ARNT-KO-1	DIMT1-KO-2	390	140	208
ARNT-KO-1	DIMT1-KO-3	241	282	280
ARNT-KO-1	DIMT1-KO-4	250	263	262
ARNT-KO-1	EFTUD2-KO-1	179	277	233
ARNT-KO-1	EFTUD2-KO-2	230	440	364
ARNT-KO-1	EFTUD2-KO-3	259	341	262
ARNT-KO-1	EFTUD2-KO-4	334	415	318
ARNT-KO-1	EIF3B-KO-1	384	602	448
ARNT-KO-1	EIF3B-KO-2	588	595	548
ARNT-KO-1	EIF3B-KO-3	287	668	428
ARNT-KO-1	EIF3B-KO-4	346	613	486
ARNT-KO-1	FRYL-KO-1	266	309	357
ARNT-KO-1	FRYL-KO-2	490	361	299
ARNT-KO-1	FRYL-KO-3	251	271	216
ARNT-KO-1	FRYL-KO-4	343	578	708
ARNT-KO-1	IARS-KO-1	423	531	546
ARNT-KO-1	IARS-KO-2	380	1018	830
ARNT-KO-1	IARS-KO-3	261	1098	988
ARNT-KO-1	IARS-KO-4	879	748	528
ARNT-KO-1	KEAP1-KO-1	309	665	642
ARNT-KO-1	KEAP1-KO-2	760	414	272
ARNT-KO-1	KEAP1-KO-3	464	407	426
ARNT-KO-1	KEAP1-KO-4	230	972	750
ARNT-KO-1	KIRREL-KO-1	246	1011	876
ARNT-KO-1	KIRREL-KO-2	274	179	168
ARNT-KO-1	KIRREL-KO-3	324	325	360
ARNT-KO-1	KIRREL-KO-4	367	229	172
ARNT-KO-1	NARS-KO-1	672	242	176
ARNT-KO-1	NARS-KO-2	183	235	243
ARNT-KO-1	NARS-KO-3	367	245	203
ARNT-KO-1	NARS-KO-4	260	189	223
ARNT-KO-1	NCL-KO-1	309	464	439
ARNT-KO-1	NCL-KO-2	210	438	425
ARNT-KO-1	NCL-KO-3	199	621	635
ARNT-KO-1	NCL-KO-4	261	1048	898
ARNT-KO-1	NF2-KO-1	249	414	460
ARNT-KO-1	NF2-KO-2	283	837	702
ARNT-KO-1	NF2-KO-3	254	892	649
ARNT-KO-1	NF2-KO-4	440	1115	885
ARNT-KO-1	Non-Human-Target-0-KO-20	217	410	368
ARNT-KO-1	Non-Human-Target-105-KO-25	365	575	506
ARNT-KO-1	Non-Human-Target-113-KO-8	278	1011	883
ARNT-KO-1	Non-Human-Target-128-KO-9	546	1038	1078
ARNT-KO-1	Non-Human-Target-150-KO-26	194	1073	914
ARNT-KO-1	Non-Human-Target-151-KO-41	201	385	265
ARNT-KO-1	Non-Human-Target-153-KO-44	671	1673	1343
ARNT-KO-1	Non-Human-Target-165-KO-149	604	340	307
ARNT-KO-1	Non-Human-Target-17-KO-5	276	387	316
ARNT-KO-1	Non-Human-Target-171-KO-148	215	1439	1111
ARNT-KO-1	Non-Human-Target-176-KO-16	514	529	381
ARNT-KO-1	Non-Human-Target-179-KO-156	176	493	405
ARNT-KO-1	Non-Human-Target-196-KO-4	190	357	231
ARNT-KO-1	Non-Human-Target-211-KO-128	413	446	335
ARNT-KO-1	Non-Human-Target-217-KO-19	314	268	203
ARNT-KO-1	Non-Human-Target-220-KO-152	409	313	256
ARNT-KO-1	Non-Human-Target-226-KO-137	136	1790	1581
ARNT-KO-1	Non-Human-Target-230-KO-38	156	988	815
ARNT-KO-1	Non-Human-Target-258-KO-1	291	1102	811
ARNT-KO-1	Non-Human-Target-260-KO-12	151	895	620
ARNT-KO-1	Non-Human-Target-269-KO-124	594	919	863
ARNT-KO-1	Non-Human-Target-281-KO-135	366	688	537
ARNT-KO-1	Non-Human-Target-284-KO-39	450	553	528
ARNT-KO-1	Non-Human-Target-299-KO-23	293	1849	1539
ARNT-KO-1	Non-Human-Target-310-KO-153	474	451	476
ARNT-KO-1	Non-Human-Target-321-KO-24	280	572	510
ARNT-KO-1	Non-Human-Target-340-KO-3	275	714	497
ARNT-KO-1	Non-Human-Target-344-KO-36	881	170	183
ARNT-KO-1	Non-Human-Target-360-KO-154	212	672	687
ARNT-KO-1	Non-Human-Target-386-KO-31	249	986	781
ARNT-KO-1	Non-Human-Target-398-KO-150	390	1069	857
ARNT-KO-1	Non-Human-Target-427-KO-33	255	378	334
ARNT-KO-1	Non-Human-Target-453-KO-139	279	369	251
ARNT-KO-1	Non-Human-Target-455-KO-42	407	560	451
ARNT-KO-1	Non-Human-Target-472-KO-142	381	784	663
ARNT-KO-1	Non-Human-Target-541-KO-140	221	623	480
ARNT-KO-1	Non-Human-Target-546-KO-136	269	1645	1367
ARNT-KO-1	Non-Human-Target-555-KO-28	351	315	332
ARNT-KO-1	Non-Human-Target-565-KO-29	412	1188	982
ARNT-KO-1	Non-Human-Target-569-KO-21	299	542	571
ARNT-KO-1	Non-Human-Target-590-KO-126	841	630	484
ARNT-KO-1	Non-Human-Target-594-KO-133	245	407	362
ARNT-KO-1	Non-Human-Target-609-KO-30	781	772	767
ARNT-KO-1	Non-Human-Target-617-KO-13	454	851	789
ARNT-KO-1	Non-Human-Target-644-KO-7	215	1049	797
ARNT-KO-1	Non-Human-Target-662-KO-129	180	594	562
ARNT-KO-1	Non-Human-Target-675-KO-37	492	482	459
ARNT-KO-1	Non-Human-Target-679-KO-131	358	830	704
ARNT-KO-1	Non-Human-Target-681-KO-32	866	875	872
ARNT-KO-1	Non-Human-Target-683-KO-27	122	283	252
ARNT-KO-1	Non-Human-Target-703-KO-147	264	598	607
ARNT-KO-1	Non-Human-Target-705-KO-144	485	1789	1427
ARNT-KO-1	Non-Human-Target-725-KO-10	435	716	444
ARNT-KO-1	Non-Human-Target-727-KO-155	242	1438	1288
ARNT-KO-1	Non-Human-Target-741-KO-145	452	482	393
ARNT-KO-1	Non-Human-Target-745-KO-6	669	191	212
ARNT-KO-1	Non-Human-Target-754-KO-2	550	670	660
ARNT-KO-1	Non-Human-Target-760-KO-127	633	435	469
ARNT-KO-1	Non-Human-Target-763-KO-141	397	1528	1422
ARNT-KO-1	Non-Human-Target-784-KO-11	146	317	302
ARNT-KO-1	Non-Human-Target-793-KO-22	301	1131	801
ARNT-KO-1	Non-Human-Target-805-KO-122	196	1017	860
ARNT-KO-1	Non-Human-Target-811-KO-125	430	489	366
ARNT-KO-1	Non-Human-Target-818-KO-17	137	697	673
ARNT-KO-1	Non-Human-Target-827-KO-123	272	692	665
ARNT-KO-1	Non-Human-Target-837-KO-146	426	310	312
ARNT-KO-1	Non-Human-Target-853-KO-130	217	445	394
ARNT-KO-1	Non-Human-Target-872-KO-138	306	389	305
ARNT-KO-1	Non-Human-Target-880-KO-143	322	928	750
ARNT-KO-1	Non-Human-Target-898-KO-134	265	553	466
ARNT-KO-1	Non-Human-Target-9-KO-14	301	1016	778
ARNT-KO-1	Non-Human-Target-903-KO-121	149	351	307
ARNT-KO-1	Non-Human-Target-927-KO-40	468	955	721
ARNT-KO-1	Non-Human-Target-93-KO-34	254	330	257
ARNT-KO-1	Non-Human-Target-947-KO-18	317	624	523
ARNT-KO-1	Non-Human-Target-953-KO-151	229	614	501
ARNT-KO-1	Non-Human-Target-963-KO-132	496	408	481
ARNT-KO-1	Non-Human-Target-965-KO-43	274	551	350
ARNT-KO-1	Non-Human-Target-970-KO-35	271	831	759
ARNT-KO-1	Non-Human-Target-99-KO-15	126	805	627
ARNT-KO-1	TAOK1-KO-1	299	2820	2479
ARNT-KO-1	TAOK1-KO-2	236	534	429
ARNT-KO-1	TAOK1-KO-3	234	1876	1431
ARNT-KO-1	TAOK1-KO-4	275	5671	5143
ARNT-KO-1	TP53-KO-1	299	354	260
ARNT-KO-1	TP53-KO-2	322	497	391
ARNT-KO-1	TP53-KO-3	623	155	139
ARNT-KO-1	TP53-KO-4	1950	162	141
ARNT-KO-1	wildtype-PacI	25	575	440
ARNT-KO-1	XPO1-KO-1	452	905	763
ARNT-KO-1	XPO1-KO-2	518	215	193
ARNT-KO-1	XPO1-KO-3	283	239	154
ARNT-KO-1	XPO1-KO-4	174	462	319
ARNT-KO-1	XRN2-KO-1	612	274	179
ARNT-KO-1	XRN2-KO-2	587	817	818
ARNT-KO-1	XRN2-KO-3	271	496	388
ARNT-KO-1	XRN2-KO-4	165	498	352
ARNT-KO-2	AHR-KO-1	269	702	585
ARNT-KO-2	AHR-KO-2	191	586	575
ARNT-KO-2	AHR-KO-3	241	1048	860
ARNT-KO-2	AHR-KO-4	113	223	280
ARNT-KO-2	ARNT-KO-1	92	556	412
ARNT-KO-2	ARNT-KO-2	297	311	220
ARNT-KO-2	ARNT-KO-3	181	667	478
ARNT-KO-2	ARNT-KO-4	95	180	200
ARNT-KO-2	BBX-KO-1	171	85	130
ARNT-KO-2	BBX-KO-2	326	192	140
ARNT-KO-2	BBX-KO-3	122	171	181
ARNT-KO-2	BBX-KO-4	233	489	491
ARNT-KO-2	C3orf17-KO-1	275	276	232
ARNT-KO-2	C3orf17-KO-2	110	296	389
ARNT-KO-2	C3orf17-KO-3	132	247	141
ARNT-KO-2	C3orf17-KO-4	156	155	147
ARNT-KO-2	CAND1-KO-1	214	304	314
ARNT-KO-2	CAND1-KO-2	123	181	129
ARNT-KO-2	CAND1-KO-3	295	236	158
ARNT-KO-2	CAND1-KO-4	111	292	266
ARNT-KO-2	CCT4-KO-1	169	244	230
ARNT-KO-2	CCT4-KO-2	372	199	166
ARNT-KO-2	CCT4-KO-3	86	267	214
ARNT-KO-2	CCT4-KO-4	212	67	64
ARNT-KO-2	DIMT1-KO-1	255	135	122
ARNT-KO-2	DIMT1-KO-2	235	170	165
ARNT-KO-2	DIMT1-KO-3	157	208	164
ARNT-KO-2	DIMT1-KO-4	171	109	133
ARNT-KO-2	EFTUD2-KO-1	113	333	309
ARNT-KO-2	EFTUD2-KO-2	152	181	185
ARNT-KO-2	EFTUD2-KO-3	173	240	220
ARNT-KO-2	EFTUD2-KO-4	209	169	162
ARNT-KO-2	EIF3B-KO-1	191	366	310
ARNT-KO-2	EIF3B-KO-2	374	108	172
ARNT-KO-2	EIF3B-KO-3	182	276	266
ARNT-KO-2	EIF3B-KO-4	224	210	215
ARNT-KO-2	FRYL-KO-1	194	180	131
ARNT-KO-2	FRYL-KO-2	306	111	101
ARNT-KO-2	FRYL-KO-3	131	506	387
ARNT-KO-2	FRYL-KO-4	199	257	174
ARNT-KO-2	IARS-KO-1	241	916	709
ARNT-KO-2	IARS-KO-2	233	256	271
ARNT-KO-2	IARS-KO-3	177	103	117
ARNT-KO-2	IARS-KO-4	539	206	160
ARNT-KO-2	KEAP1-KO-1	191	197	207
ARNT-KO-2	KEAP1-KO-2	425	362	403
ARNT-KO-2	KEAP1-KO-3	250	369	356
ARNT-KO-2	KEAP1-KO-4	165	492	536
ARNT-KO-2	KIRREL-KO-1	146	135	109
ARNT-KO-2	KIRREL-KO-2	168	199	180
ARNT-KO-2	KIRREL-KO-3	169	179	162
ARNT-KO-2	KIRREL-KO-4	227	103	131
ARNT-KO-2	NARS-KO-1	357	136	131
ARNT-KO-2	NARS-KO-2	134	115	92
ARNT-KO-2	NARS-KO-3	213	155	143
ARNT-KO-2	NARS-KO-4	153	308	304
ARNT-KO-2	NCL-KO-1	202	133	132
ARNT-KO-2	NCL-KO-2	114	194	173
ARNT-KO-2	NCL-KO-3	134	601	451
ARNT-KO-2	NCL-KO-4	153	321	274
ARNT-KO-2	NF2-KO-1	133	598	529
ARNT-KO-2	NF2-KO-2	170	255	216
ARNT-KO-2	NF2-KO-3	147	586	546
ARNT-KO-2	NF2-KO-4	223	181	124
ARNT-KO-2	Non-Human-Target-0-KO-20	120	313	230
ARNT-KO-2	Non-Human-Target-105-KO-25	225	716	639
ARNT-KO-2	Non-Human-Target-113-KO-8	155	718	679
ARNT-KO-2	Non-Human-Target-128-KO-9	325	208	179
ARNT-KO-2	Non-Human-Target-150-KO-26	87	419	302
ARNT-KO-2	Non-Human-Target-151-KO-41	102	548	564
ARNT-KO-2	Non-Human-Target-153-KO-44	373	175	121
ARNT-KO-2	Non-Human-Target-165-KO-149	332	270	261
ARNT-KO-2	Non-Human-Target-17-KO-5	170	652	498
ARNT-KO-2	Non-Human-Target-171-KO-148	136	314	217
ARNT-KO-2	Non-Human-Target-176-KO-16	261	336	277
ARNT-KO-2	Non-Human-Target-179-KO-156	86	123	138
ARNT-KO-2	Non-Human-Target-196-KO-4	104	137	134
ARNT-KO-2	Non-Human-Target-211-KO-128	230	206	151
ARNT-KO-2	Non-Human-Target-217-KO-19	194	278	287
ARNT-KO-2	Non-Human-Target-220-KO-152	249	908	816
ARNT-KO-2	Non-Human-Target-226-KO-137	84	544	574
ARNT-KO-2	Non-Human-Target-230-KO-38	90	336	281
ARNT-KO-2	Non-Human-Target-258-KO-1	174	658	502
ARNT-KO-2	Non-Human-Target-260-KO-12	82	1230	880
ARNT-KO-2	Non-Human-Target-269-KO-124	366	327	216
ARNT-KO-2	Non-Human-Target-281-KO-135	213	169	131
ARNT-KO-2	Non-Human-Target-284-KO-39	260	1245	972
ARNT-KO-2	Non-Human-Target-299-KO-23	192	214	238
ARNT-KO-2	Non-Human-Target-310-KO-153	283	428	358
ARNT-KO-2	Non-Human-Target-321-KO-24	177	636	464
ARNT-KO-2	Non-Human-Target-340-KO-3	178	159	128
ARNT-KO-2	Non-Human-Target-344-KO-36	506	365	320
ARNT-KO-2	Non-Human-Target-360-KO-154	135	356	264
ARNT-KO-2	Non-Human-Target-386-KO-31	140	348	326
ARNT-KO-2	Non-Human-Target-398-KO-150	259	508	413
ARNT-KO-2	Non-Human-Target-427-KO-33	135	234	233
ARNT-KO-2	Non-Human-Target-453-KO-139	138	245	187
ARNT-KO-2	Non-Human-Target-455-KO-42	224	389	297
ARNT-KO-2	Non-Human-Target-472-KO-142	244	781	651
ARNT-KO-2	Non-Human-Target-541-KO-140	141	919	786
ARNT-KO-2	Non-Human-Target-546-KO-136	162	177	117
ARNT-KO-2	Non-Human-Target-555-KO-28	213	1004	818
ARNT-KO-2	Non-Human-Target-565-KO-29	265	586	477
ARNT-KO-2	Non-Human-Target-569-KO-21	144	329	322
ARNT-KO-2	Non-Human-Target-590-KO-126	497	212	156
ARNT-KO-2	Non-Human-Target-594-KO-133	148	700	544
ARNT-KO-2	Non-Human-Target-609-KO-30	404	436	400
ARNT-KO-2	Non-Human-Target-617-KO-13	254	1261	1081
ARNT-KO-2	Non-Human-Target-644-KO-7	126	131	91
ARNT-KO-2	Non-Human-Target-662-KO-129	101	343	288
ARNT-KO-2	Non-Human-Target-675-KO-37	248	679	633
ARNT-KO-2	Non-Human-Target-679-KO-131	182	367	287
ARNT-KO-2	Non-Human-Target-681-KO-32	476	132	89
ARNT-KO-2	Non-Human-Target-683-KO-27	79	539	432
ARNT-KO-2	Non-Human-Target-703-KO-147	171	1144	945
ARNT-KO-2	Non-Human-Target-705-KO-144	271	569	531
ARNT-KO-2	Non-Human-Target-725-KO-10	239	527	491
ARNT-KO-2	Non-Human-Target-727-KO-155	135	350	184
ARNT-KO-2	Non-Human-Target-741-KO-145	282	298	215
ARNT-KO-2	Non-Human-Target-745-KO-6	451	383	350
ARNT-KO-2	Non-Human-Target-754-KO-2	304	380	280
ARNT-KO-2	Non-Human-Target-760-KO-127	367	810	718
ARNT-KO-2	Non-Human-Target-763-KO-141	219	265	231
ARNT-KO-2	Non-Human-Target-784-KO-11	106	283	295
ARNT-KO-2	Non-Human-Target-793-KO-22	187	394	370
ARNT-KO-2	Non-Human-Target-805-KO-122	109	283	274
ARNT-KO-2	Non-Human-Target-811-KO-125	235	349	315
ARNT-KO-2	Non-Human-Target-818-KO-17	82	207	157
ARNT-KO-2	Non-Human-Target-827-KO-123	149	237	230
ARNT-KO-2	Non-Human-Target-837-KO-146	224	264	284
ARNT-KO-2	Non-Human-Target-853-KO-130	132	138	103
ARNT-KO-2	Non-Human-Target-872-KO-138	171	272	255
ARNT-KO-2	Non-Human-Target-880-KO-143	173	252	197
ARNT-KO-2	Non-Human-Target-898-KO-134	170	260	252
ARNT-KO-2	Non-Human-Target-9-KO-14	160	208	181
ARNT-KO-2	Non-Human-Target-903-KO-121	76	988	761
ARNT-KO-2	Non-Human-Target-927-KO-40	262	263	228
ARNT-KO-2	Non-Human-Target-93-KO-34	146	311	291
ARNT-KO-2	Non-Human-Target-947-KO-18	188	174	154
ARNT-KO-2	Non-Human-Target-953-KO-151	132	284	203
ARNT-KO-2	Non-Human-Target-963-KO-132	277	127	138
ARNT-KO-2	Non-Human-Target-965-KO-43	147	159	113
ARNT-KO-2	Non-Human-Target-970-KO-35	164	219	196
ARNT-KO-2	Non-Human-Target-99-KO-15	83	1144	991
ARNT-KO-2	TAOK1-KO-1	165	200	152
ARNT-KO-2	TAOK1-KO-2	127	836	709
ARNT-KO-2	TAOK1-KO-3	129	4584	3901
ARNT-KO-2	TAOK1-KO-4	148	137	144
ARNT-KO-2	TP53-KO-1	183	286	190
ARNT-KO-2	TP53-KO-2	177	94	82
ARNT-KO-2	TP53-KO-3	355	115	84
ARNT-KO-2	TP53-KO-4	1111	321	236
ARNT-KO-2	wildtype-PacI	18	763	675
ARNT-KO-2	XPO1-KO-1	251	139	105
ARNT-KO-2	XPO1-KO-2	281	109	88
ARNT-KO-2	XPO1-KO-3	157	405	398
ARNT-KO-2	XPO1-KO-4	134	271	177
ARNT-KO-2	XRN2-KO-1	362	358	211
ARNT-KO-2	XRN2-KO-2	367	132	126
ARNT-KO-2	XRN2-KO-3	147	131	146
ARNT-KO-2	XRN2-KO-4	73	359	287
ARNT-KO-3	AHR-KO-1	229	990	845
ARNT-KO-3	AHR-KO-2	156	313	258
ARNT-KO-3	AHR-KO-3	192	180	117
ARNT-KO-3	AHR-KO-4	66	495	509
ARNT-KO-3	ARNT-KO-1	91	387	194
ARNT-KO-3	ARNT-KO-2	327	180	148
ARNT-KO-3	ARNT-KO-3	187	129	106
ARNT-KO-3	ARNT-KO-4	101	67	67
ARNT-KO-3	BBX-KO-1	156	113	131
ARNT-KO-3	BBX-KO-2	339	147	93
ARNT-KO-3	BBX-KO-3	107	172	93
ARNT-KO-3	BBX-KO-4	210	127	97
ARNT-KO-3	C3orf17-KO-1	239	238	200
ARNT-KO-3	C3orf17-KO-2	91	142	121
ARNT-KO-3	C3orf17-KO-3	153	70	55
ARNT-KO-3	C3orf17-KO-4	155	290	247
ARNT-KO-3	CAND1-KO-1	184	128	119
ARNT-KO-3	CAND1-KO-2	115	191	113
ARNT-KO-3	CAND1-KO-3	253	160	149
ARNT-KO-3	CAND1-KO-4	105	213	171
ARNT-KO-3	CCT4-KO-1	122	97	98
ARNT-KO-3	CCT4-KO-2	344	170	134
ARNT-KO-3	CCT4-KO-3	83	58	49
ARNT-KO-3	CCT4-KO-4	206	76	71
ARNT-KO-3	DIMT1-KO-1	247	169	153
ARNT-KO-3	DIMT1-KO-2	211	168	105
ARNT-KO-3	DIMT1-KO-3	119	129	105
ARNT-KO-3	DIMT1-KO-4	147	234	189
ARNT-KO-3	EFTUD2-KO-1	103	163	143
ARNT-KO-3	EFTUD2-KO-2	116	195	182
ARNT-KO-3	EFTUD2-KO-3	139	140	119
ARNT-KO-3	EFTUD2-KO-4	236	247	231
ARNT-KO-3	EIF3B-KO-1	174	217	211
ARNT-KO-3	EIF3B-KO-2	336	204	126
ARNT-KO-3	EIF3B-KO-3	145	157	158
ARNT-KO-3	EIF3B-KO-4	202	144	99
ARNT-KO-3	FRYL-KO-1	141	68	96
ARNT-KO-3	FRYL-KO-2	234	369	238
ARNT-KO-3	FRYL-KO-3	111	182	175
ARNT-KO-3	FRYL-KO-4	162	451	301
ARNT-KO-3	IARS-KO-1	191	188	186
ARNT-KO-3	IARS-KO-2	171	191	118
ARNT-KO-3	IARS-KO-3	142	120	115
ARNT-KO-3	IARS-KO-4	450	164	143
ARNT-KO-3	KEAP1-KO-1	165	157	119
ARNT-KO-3	KEAP1-KO-2	400	202	149
ARNT-KO-3	KEAP1-KO-3	245	390	310
ARNT-KO-3	KEAP1-KO-4	126	127	74
ARNT-KO-3	KIRREL-KO-1	96	137	136
ARNT-KO-3	KIRREL-KO-2	144	125	129
ARNT-KO-3	KIRREL-KO-3	160	51	66
ARNT-KO-3	KIRREL-KO-4	203	109	60
ARNT-KO-3	NARS-KO-1	299	50	59
ARNT-KO-3	NARS-KO-2	107	162	72
ARNT-KO-3	NARS-KO-3	193	257	114
ARNT-KO-3	NARS-KO-4	141	91	89
ARNT-KO-3	NCL-KO-1	172	47	76
ARNT-KO-3	NCL-KO-2	102	405	276
ARNT-KO-3	NCL-KO-3	94	231	238
ARNT-KO-3	NCL-KO-4	116	297	227
ARNT-KO-3	NF2-KO-1	110	192	149
ARNT-KO-3	NF2-KO-2	164	403	335
ARNT-KO-3	NF2-KO-3	141	358	215
ARNT-KO-3	NF2-KO-4	212	59	87
ARNT-KO-3	Non-Human-Target-0-KO-20	98	314	268
ARNT-KO-3	Non-Human-Target-105-KO-25	162	584	496
ARNT-KO-3	Non-Human-Target-113-KO-8	148	119	115
ARNT-KO-3	Non-Human-Target-128-KO-9	266	531	533
ARNT-KO-3	Non-Human-Target-150-KO-26	89	339	264
ARNT-KO-3	Non-Human-Target-151-KO-41	98	131	106
ARNT-KO-3	Non-Human-Target-153-KO-44	295	304	240
ARNT-KO-3	Non-Human-Target-165-KO-149	315	293	327
ARNT-KO-3	Non-Human-Target-17-KO-5	150	301	186
ARNT-KO-3	Non-Human-Target-171-KO-148	124	218	157
ARNT-KO-3	Non-Human-Target-176-KO-16	269	73	48
ARNT-KO-3	Non-Human-Target-179-KO-156	99	139	159
ARNT-KO-3	Non-Human-Target-196-KO-4	106	75	121
ARNT-KO-3	Non-Human-Target-211-KO-128	187	66	100
ARNT-KO-3	Non-Human-Target-217-KO-19	135	740	668
ARNT-KO-3	Non-Human-Target-220-KO-152	199	611	460
ARNT-KO-3	Non-Human-Target-226-KO-137	74	304	318
ARNT-KO-3	Non-Human-Target-230-KO-38	84	323	280
ARNT-KO-3	Non-Human-Target-258-KO-1	159	330	269
ARNT-KO-3	Non-Human-Target-260-KO-12	66	231	142
ARNT-KO-3	Non-Human-Target-269-KO-124	336	111	162
ARNT-KO-3	Non-Human-Target-281-KO-135	181	883	638
ARNT-KO-3	Non-Human-Target-284-KO-39	255	76	95
ARNT-KO-3	Non-Human-Target-299-KO-23	140	159	136
ARNT-KO-3	Non-Human-Target-310-KO-153	283	336	414
ARNT-KO-3	Non-Human-Target-321-KO-24	149	136	191
ARNT-KO-3	Non-Human-Target-340-KO-3	152	292	193
ARNT-KO-3	Non-Human-Target-344-KO-36	436	364	274
ARNT-KO-3	Non-Human-Target-360-KO-154	113	381	330
ARNT-KO-3	Non-Human-Target-386-KO-31	113	189	166
ARNT-KO-3	Non-Human-Target-398-KO-150	208	260	265
ARNT-KO-3	Non-Human-Target-427-KO-33	127	297	256
ARNT-KO-3	Non-Human-Target-453-KO-139	123	414	399
ARNT-KO-3	Non-Human-Target-455-KO-42	196	263	287
ARNT-KO-3	Non-Human-Target-472-KO-142	225	706	503
ARNT-KO-3	Non-Human-Target-541-KO-140	111	123	63
ARNT-KO-3	Non-Human-Target-546-KO-136	128	399	386
ARNT-KO-3	Non-Human-Target-555-KO-28	181	222	162
ARNT-KO-3	Non-Human-Target-565-KO-29	208	184	145
ARNT-KO-3	Non-Human-Target-569-KO-21	138	101	84
ARNT-KO-3	Non-Human-Target-590-KO-126	404	182	204
ARNT-KO-3	Non-Human-Target-594-KO-133	153	555	469
ARNT-KO-3	Non-Human-Target-609-KO-30	390	729	558
ARNT-KO-3	Non-Human-Target-617-KO-13	242	76	36
ARNT-KO-3	Non-Human-Target-644-KO-7	113	288	166
ARNT-KO-3	Non-Human-Target-662-KO-129	96	447	424
ARNT-KO-3	Non-Human-Target-675-KO-37	241	241	199
ARNT-KO-3	Non-Human-Target-679-KO-131	187	408	323
ARNT-KO-3	Non-Human-Target-681-KO-32	415	274	318
ARNT-KO-3	Non-Human-Target-683-KO-27	70	702	617
ARNT-KO-3	Non-Human-Target-703-KO-147	131	581	581
ARNT-KO-3	Non-Human-Target-705-KO-144	220	748	652
ARNT-KO-3	Non-Human-Target-725-KO-10	208	138	162
ARNT-KO-3	Non-Human-Target-727-KO-155	139	330	257
ARNT-KO-3	Non-Human-Target-741-KO-145	247	188	108
ARNT-KO-3	Non-Human-Target-745-KO-6	366	129	157
ARNT-KO-3	Non-Human-Target-754-KO-2	249	634	557
ARNT-KO-3	Non-Human-Target-760-KO-127	330	166	97
ARNT-KO-3	Non-Human-Target-763-KO-141	182	287	155
ARNT-KO-3	Non-Human-Target-784-KO-11	73	535	485
ARNT-KO-3	Non-Human-Target-793-KO-22	166	242	135
ARNT-KO-3	Non-Human-Target-805-KO-122	118	382	247
ARNT-KO-3	Non-Human-Target-811-KO-125	185	173	182
ARNT-KO-3	Non-Human-Target-818-KO-17	70	102	82
ARNT-KO-3	Non-Human-Target-827-KO-123	142	404	291
ARNT-KO-3	Non-Human-Target-837-KO-146	219	157	147
ARNT-KO-3	Non-Human-Target-853-KO-130	112	313	280
ARNT-KO-3	Non-Human-Target-872-KO-138	145	365	248
ARNT-KO-3	Non-Human-Target-880-KO-143	156	217	136
ARNT-KO-3	Non-Human-Target-898-KO-134	130	350	242
ARNT-KO-3	Non-Human-Target-9-KO-14	141	595	528
ARNT-KO-3	Non-Human-Target-903-KO-121	85	164	164
ARNT-KO-3	Non-Human-Target-927-KO-40	258	240	189
ARNT-KO-3	Non-Human-Target-93-KO-34	146	238	194
ARNT-KO-3	Non-Human-Target-947-KO-18	183	90	104
ARNT-KO-3	Non-Human-Target-953-KO-151	132	258	194
ARNT-KO-3	Non-Human-Target-963-KO-132	257	127	77
ARNT-KO-3	Non-Human-Target-965-KO-43	153	124	127
ARNT-KO-3	Non-Human-Target-970-KO-35	170	1635	1227
ARNT-KO-3	Non-Human-Target-99-KO-15	62	108	120
ARNT-KO-3	TAOK1-KO-1	122	376	399
ARNT-KO-3	TAOK1-KO-2	129	2784	2548
ARNT-KO-3	TAOK1-KO-3	140	155	81
ARNT-KO-3	TAOK1-KO-4	124	160	193
ARNT-KO-3	TP53-KO-1	174	76	66
ARNT-KO-3	TP53-KO-2	185	76	69
ARNT-KO-3	TP53-KO-3	289	424	382
ARNT-KO-3	TP53-KO-4	947	493	462
ARNT-KO-3	wildtype-PacI	15	81	93
ARNT-KO-3	XPO1-KO-1	230	91	75
ARNT-KO-3	XPO1-KO-2	262	490	401
ARNT-KO-3	XPO1-KO-3	140	251	252
ARNT-KO-3	XPO1-KO-4	98	1139	891
ARNT-KO-3	XRN2-KO-1	288	411	326
ARNT-KO-3	XRN2-KO-2	355	828	726
ARNT-KO-3	XRN2-KO-3	102	659	552
ARNT-KO-3	XRN2-KO-4	73	564	464
ARNT-KO-4	AHR-KO-1	481	420	371
ARNT-KO-4	AHR-KO-2	239	510	425
ARNT-KO-4	AHR-KO-3	385	847	774
ARNT-KO-4	AHR-KO-4	166	349	363
ARNT-KO-4	ARNT-KO-1	166	448	525
ARNT-KO-4	ARNT-KO-2	594	171	161
ARNT-KO-4	ARNT-KO-3	306	168	143
ARNT-KO-4	ARNT-KO-4	200	185	198
ARNT-KO-4	BBX-KO-1	278	309	221
ARNT-KO-4	BBX-KO-2	573	288	226
ARNT-KO-4	BBX-KO-3	226	278	238
ARNT-KO-4	BBX-KO-4	337	527	553
ARNT-KO-4	C3orf17-KO-1	366	449	326
ARNT-KO-4	C3orf17-KO-2	174	167	144
ARNT-KO-4	C3orf17-KO-3	254	373	331
ARNT-KO-4	C3orf17-KO-4	288	245	245
ARNT-KO-4	CAND1-KO-1	348	355	372
ARNT-KO-4	CAND1-KO-2	220	381	249
ARNT-KO-4	CAND1-KO-3	459	315	205
ARNT-KO-4	CAND1-KO-4	176	184	211
ARNT-KO-4	CCT4-KO-1	232	215	156
ARNT-KO-4	CCT4-KO-2	586	94	117
ARNT-KO-4	CCT4-KO-3	140	165	158
ARNT-KO-4	CCT4-KO-4	369	235	221
ARNT-KO-4	DIMT1-KO-1	403	294	281
ARNT-KO-4	DIMT1-KO-2	414	268	176
ARNT-KO-4	DIMT1-KO-3	220	534	419
ARNT-KO-4	DIMT1-KO-4	208	356	320
ARNT-KO-4	EFTUD2-KO-1	193	1131	1036
ARNT-KO-4	EFTUD2-KO-2	268	306	282
ARNT-KO-4	EFTUD2-KO-3	240	378	425
ARNT-KO-4	EFTUD2-KO-4	343	562	455
ARNT-KO-4	EIF3B-KO-1	325	411	305
ARNT-KO-4	EIF3B-KO-2	589	327	256
ARNT-KO-4	EIF3B-KO-3	328	252	253
ARNT-KO-4	EIF3B-KO-4	393	104	176
ARNT-KO-4	FRYL-KO-1	232	604	537
ARNT-KO-4	FRYL-KO-2	407	464	425
ARNT-KO-4	FRYL-KO-3	246	1162	949
ARNT-KO-4	FRYL-KO-4	297	485	432
ARNT-KO-4	IARS-KO-1	382	395	270
ARNT-KO-4	IARS-KO-2	343	372	407
ARNT-KO-4	IARS-KO-3	289	368	297
ARNT-KO-4	IARS-KO-4	820	371	289
ARNT-KO-4	KEAP1-KO-1	281	1565	1230
ARNT-KO-4	KEAP1-KO-2	671	893	735
ARNT-KO-4	KEAP1-KO-3	384	153	140
ARNT-KO-4	KEAP1-KO-4	266	240	231
ARNT-KO-4	KIRREL-KO-1	196	186	176
ARNT-KO-4	KIRREL-KO-2	264	129	95
ARNT-KO-4	KIRREL-KO-3	331	226	198
ARNT-KO-4	KIRREL-KO-4	405	260	226
ARNT-KO-4	NARS-KO-1	606	250	184
ARNT-KO-4	NARS-KO-2	192	609	390
ARNT-KO-4	NARS-KO-3	321	298	295
ARNT-KO-4	NARS-KO-4	224	286	229
ARNT-KO-4	NCL-KO-1	304	812	667
ARNT-KO-4	NCL-KO-2	169	609	462
ARNT-KO-4	NCL-KO-3	198	987	1003
ARNT-KO-4	NCL-KO-4	214	699	700
ARNT-KO-4	NF2-KO-1	258	634	537
ARNT-KO-4	NF2-KO-2	312	382	329
ARNT-KO-4	NF2-KO-3	275	603	435
ARNT-KO-4	NF2-KO-4	464	1471	1183
ARNT-KO-4	Non-Human-Target-0-KO-20	199	736	710
ARNT-KO-4	Non-Human-Target-105-KO-25	378	469	376
ARNT-KO-4	Non-Human-Target-113-KO-8	230	593	459
ARNT-KO-4	Non-Human-Target-128-KO-9	461	1029	830
ARNT-KO-4	Non-Human-Target-150-KO-26	167	226	270
ARNT-KO-4	Non-Human-Target-151-KO-41	176	394	307
ARNT-KO-4	Non-Human-Target-153-KO-44	556	728	562
ARNT-KO-4	Non-Human-Target-165-KO-149	567	414	390
ARNT-KO-4	Non-Human-Target-17-KO-5	305	416	404
ARNT-KO-4	Non-Human-Target-171-KO-148	194	176	233
ARNT-KO-4	Non-Human-Target-176-KO-16	485	489	471
ARNT-KO-4	Non-Human-Target-179-KO-156	190	377	290
ARNT-KO-4	Non-Human-Target-196-KO-4	189	561	506
ARNT-KO-4	Non-Human-Target-211-KO-128	413	1290	1129
ARNT-KO-4	Non-Human-Target-217-KO-19	269	842	840
ARNT-KO-4	Non-Human-Target-220-KO-152	349	1058	862
ARNT-KO-4	Non-Human-Target-226-KO-137	131	935	868
ARNT-KO-4	Non-Human-Target-230-KO-38	153	755	635
ARNT-KO-4	Non-Human-Target-258-KO-1	274	623	496
ARNT-KO-4	Non-Human-Target-260-KO-12	148	628	415
ARNT-KO-4	Non-Human-Target-269-KO-124	532	1589	1161
ARNT-KO-4	Non-Human-Target-281-KO-135	353	384	289
ARNT-KO-4	Non-Human-Target-284-KO-39	415	318	242
ARNT-KO-4	Non-Human-Target-299-KO-23	284	394	422
ARNT-KO-4	Non-Human-Target-310-KO-153	451	186	139
ARNT-KO-4	Non-Human-Target-321-KO-24	280	963	819
ARNT-KO-4	Non-Human-Target-340-KO-3	269	492	414
ARNT-KO-4	Non-Human-Target-344-KO-36	855	894	824
ARNT-KO-4	Non-Human-Target-360-KO-154	226	447	437
ARNT-KO-4	Non-Human-Target-386-KO-31	232	236	237
ARNT-KO-4	Non-Human-Target-398-KO-150	388	665	536
ARNT-KO-4	Non-Human-Target-427-KO-33	214	1588	1221
ARNT-KO-4	Non-Human-Target-453-KO-139	248	260	239
ARNT-KO-4	Non-Human-Target-455-KO-42	352	1310	1282
ARNT-KO-4	Non-Human-Target-472-KO-142	364	220	237
ARNT-KO-4	Non-Human-Target-541-KO-140	220	927	750
ARNT-KO-4	Non-Human-Target-546-KO-136	263	787	573
ARNT-KO-4	Non-Human-Target-555-KO-28	357	796	565
ARNT-KO-4	Non-Human-Target-565-KO-29	400	259	187
ARNT-KO-4	Non-Human-Target-569-KO-21	257	839	621
ARNT-KO-4	Non-Human-Target-590-KO-126	869	400	336
ARNT-KO-4	Non-Human-Target-594-KO-133	246	1731	1350
ARNT-KO-4	Non-Human-Target-609-KO-30	750	219	270
ARNT-KO-4	Non-Human-Target-617-KO-13	439	369	268
ARNT-KO-4	Non-Human-Target-644-KO-7	228	750	735
ARNT-KO-4	Non-Human-Target-662-KO-129	150	857	727
ARNT-KO-4	Non-Human-Target-675-KO-37	462	537	537
ARNT-KO-4	Non-Human-Target-679-KO-131	276	778	614
ARNT-KO-4	Non-Human-Target-681-KO-32	842	1138	1108
ARNT-KO-4	Non-Human-Target-683-KO-27	120	406	498
ARNT-KO-4	Non-Human-Target-703-KO-147	287	949	842
ARNT-KO-4	Non-Human-Target-705-KO-144	464	593	548
ARNT-KO-4	Non-Human-Target-725-KO-10	408	397	354
ARNT-KO-4	Non-Human-Target-727-KO-155	262	353	308
ARNT-KO-4	Non-Human-Target-741-KO-145	510	495	426
ARNT-KO-4	Non-Human-Target-745-KO-6	721	1236	975
ARNT-KO-4	Non-Human-Target-754-KO-2	505	544	478
ARNT-KO-4	Non-Human-Target-760-KO-127	561	581	455
ARNT-KO-4	Non-Human-Target-763-KO-141	374	1081	838
ARNT-KO-4	Non-Human-Target-784-KO-11	140	234	215
ARNT-KO-4	Non-Human-Target-793-KO-22	335	533	454
ARNT-KO-4	Non-Human-Target-805-KO-122	204	676	506
ARNT-KO-4	Non-Human-Target-811-KO-125	371	352	269
ARNT-KO-4	Non-Human-Target-818-KO-17	134	302	226
ARNT-KO-4	Non-Human-Target-827-KO-123	225	182	166
ARNT-KO-4	Non-Human-Target-837-KO-146	393	909	693
ARNT-KO-4	Non-Human-Target-853-KO-130	209	361	375
ARNT-KO-4	Non-Human-Target-872-KO-138	298	350	284
ARNT-KO-4	Non-Human-Target-880-KO-143	347	326	304
ARNT-KO-4	Non-Human-Target-898-KO-134	242	1086	912
ARNT-KO-4	Non-Human-Target-9-KO-14	258	770	635
ARNT-KO-4	Non-Human-Target-903-KO-121	160	259	270
ARNT-KO-4	Non-Human-Target-927-KO-40	394	571	464
ARNT-KO-4	Non-Human-Target-93-KO-34	207	272	236
ARNT-KO-4	Non-Human-Target-947-KO-18	308	394	278
ARNT-KO-4	Non-Human-Target-953-KO-151	216	521	498
ARNT-KO-4	Non-Human-Target-963-KO-132	472	503	441
ARNT-KO-4	Non-Human-Target-965-KO-43	279	4127	3563
ARNT-KO-4	Non-Human-Target-970-KO-35	253	1026	916
ARNT-KO-4	Non-Human-Target-99-KO-15	129	1111	1104
ARNT-KO-4	TAOK1-KO-1	276	4441	3797
ARNT-KO-4	TAOK1-KO-2	250	238	254
ARNT-KO-4	TAOK1-KO-3	221	278	295
ARNT-KO-4	TAOK1-KO-4	265	168	127
ARNT-KO-4	TP53-KO-1	273	140	131
ARNT-KO-4	TP53-KO-2	315	729	631
ARNT-KO-4	TP53-KO-3	605	732	573
ARNT-KO-4	TP53-KO-4	1767	157	144
ARNT-KO-4	wildtype-PacI	23	158	146
ARNT-KO-4	XPO1-KO-1	456	414	333
ARNT-KO-4	XPO1-KO-2	429	306	302
ARNT-KO-4	XPO1-KO-3	247	338	308
ARNT-KO-4	XPO1-KO-4	209	324	332
ARNT-KO-4	XRN2-KO-1	582	323	231
ARNT-KO-4	XRN2-KO-2	619	945	745
ARNT-KO-4	XRN2-KO-3	203	328	334
ARNT-KO-4	XRN2-KO-4	146	303	217
BBX-KO-1	AHR-KO-1	256	778	620
BBX-KO-1	AHR-KO-2	195	1240	1139
BBX-KO-1	AHR-KO-3	234	390	315
BBX-KO-1	AHR-KO-4	104	441	364
BBX-KO-1	ARNT-KO-1	117	162	170
BBX-KO-1	ARNT-KO-2	320	123	173
BBX-KO-1	ARNT-KO-3	163	152	197
BBX-KO-1	ARNT-KO-4	105	367	266
BBX-KO-1	BBX-KO-1	187	255	240
BBX-KO-1	BBX-KO-2	332	314	275
BBX-KO-1	BBX-KO-3	123	513	369
BBX-KO-1	BBX-KO-4	214	351	300
BBX-KO-1	C3orf17-KO-1	259	166	150
BBX-KO-1	C3orf17-KO-2	107	604	508
BBX-KO-1	C3orf17-KO-3	145	321	351
BBX-KO-1	C3orf17-KO-4	174	366	390
BBX-KO-1	CAND1-KO-1	207	236	301
BBX-KO-1	CAND1-KO-2	121	353	295
BBX-KO-1	CAND1-KO-3	250	126	147
BBX-KO-1	CAND1-KO-4	102	190	108
BBX-KO-1	CCT4-KO-1	149	183	118
BBX-KO-1	CCT4-KO-2	382	184	183
BBX-KO-1	CCT4-KO-3	96	240	280
BBX-KO-1	CCT4-KO-4	225	288	280
BBX-KO-1	DIMT1-KO-1	262	147	177
BBX-KO-1	DIMT1-KO-2	273	638	491
BBX-KO-1	DIMT1-KO-3	151	619	577
BBX-KO-1	DIMT1-KO-4	144	623	524
BBX-KO-1	EFTUD2-KO-1	81	276	212
BBX-KO-1	EFTUD2-KO-2	152	495	404
BBX-KO-1	EFTUD2-KO-3	132	373	297
BBX-KO-1	EFTUD2-KO-4	220	841	671
BBX-KO-1	EIF3B-KO-1	224	415	327
BBX-KO-1	EIF3B-KO-2	345	235	217
BBX-KO-1	EIF3B-KO-3	182	146	139
BBX-KO-1	EIF3B-KO-4	228	632	535
BBX-KO-1	FRYL-KO-1	165	268	197
BBX-KO-1	FRYL-KO-2	275	1305	961
BBX-KO-1	FRYL-KO-3	133	446	362
BBX-KO-1	FRYL-KO-4	195	342	273
BBX-KO-1	IARS-KO-1	251	195	169
BBX-KO-1	IARS-KO-2	227	353	378
BBX-KO-1	IARS-KO-3	144	368	233
BBX-KO-1	IARS-KO-4	507	785	673
BBX-KO-1	KEAP1-KO-1	201	893	731
BBX-KO-1	KEAP1-KO-2	424	265	173
BBX-KO-1	KEAP1-KO-3	233	223	208
BBX-KO-1	KEAP1-KO-4	142	344	227
BBX-KO-1	KIRREL-KO-1	155	130	123
BBX-KO-1	KIRREL-KO-2	162	207	161
BBX-KO-1	KIRREL-KO-3	151	269	235
BBX-KO-1	KIRREL-KO-4	238	228	170
BBX-KO-1	NARS-KO-1	352	421	270
BBX-KO-1	NARS-KO-2	105	195	170
BBX-KO-1	NARS-KO-3	213	124	114
BBX-KO-1	NARS-KO-4	154	988	914
BBX-KO-1	NCL-KO-1	198	417	491
BBX-KO-1	NCL-KO-2	113	703	734
BBX-KO-1	NCL-KO-3	109	391	444
BBX-KO-1	NCL-KO-4	155	1292	1018
BBX-KO-1	NF2-KO-1	164	318	265
BBX-KO-1	NF2-KO-2	181	190	138
BBX-KO-1	NF2-KO-3	174	834	554
BBX-KO-1	NF2-KO-4	249	721	684
BBX-KO-1	Non-Human-Target-0-KO-20	124	368	288
BBX-KO-1	Non-Human-Target-105-KO-25	238	251	283
BBX-KO-1	Non-Human-Target-113-KO-8	170	556	541
BBX-KO-1	Non-Human-Target-128-KO-9	326	299	209
BBX-KO-1	Non-Human-Target-150-KO-26	95	338	297
BBX-KO-1	Non-Human-Target-151-KO-41	95	572	506
BBX-KO-1	Non-Human-Target-153-KO-44	364	611	489
BBX-KO-1	Non-Human-Target-165-KO-149	367	440	370
BBX-KO-1	Non-Human-Target-17-KO-5	153	59	50
BBX-KO-1	Non-Human-Target-171-KO-148	132	328	269
BBX-KO-1	Non-Human-Target-176-KO-16	338	462	322
BBX-KO-1	Non-Human-Target-179-KO-156	114	384	325
BBX-KO-1	Non-Human-Target-196-KO-4	125	1046	915
BBX-KO-1	Non-Human-Target-211-KO-128	233	1271	1125
BBX-KO-1	Non-Human-Target-217-KO-19	176	957	894
BBX-KO-1	Non-Human-Target-220-KO-152	273	531	537
BBX-KO-1	Non-Human-Target-226-KO-137	77	1636	1417
BBX-KO-1	Non-Human-Target-230-KO-38	102	574	451
BBX-KO-1	Non-Human-Target-258-KO-1	186	247	175
BBX-KO-1	Non-Human-Target-260-KO-12	92	1349	1435
BBX-KO-1	Non-Human-Target-269-KO-124	347	390	339
BBX-KO-1	Non-Human-Target-281-KO-135	243	242	215
BBX-KO-1	Non-Human-Target-284-KO-39	281	552	425
BBX-KO-1	Non-Human-Target-299-KO-23	159	206	185
BBX-KO-1	Non-Human-Target-310-KO-153	294	722	508
BBX-KO-1	Non-Human-Target-321-KO-24	161	371	414
BBX-KO-1	Non-Human-Target-340-KO-3	187	1024	844
BBX-KO-1	Non-Human-Target-344-KO-36	509	441	393
BBX-KO-1	Non-Human-Target-360-KO-154	135	453	441
BBX-KO-1	Non-Human-Target-386-KO-31	153	375	320
BBX-KO-1	Non-Human-Target-398-KO-150	255	488	414
BBX-KO-1	Non-Human-Target-427-KO-33	132	551	444
BBX-KO-1	Non-Human-Target-453-KO-139	167	1644	1513
BBX-KO-1	Non-Human-Target-455-KO-42	244	212	164
BBX-KO-1	Non-Human-Target-472-KO-142	263	823	829
BBX-KO-1	Non-Human-Target-541-KO-140	137	469	427
BBX-KO-1	Non-Human-Target-546-KO-136	155	228	182
BBX-KO-1	Non-Human-Target-555-KO-28	203	451	396
BBX-KO-1	Non-Human-Target-565-KO-29	240	1151	818
BBX-KO-1	Non-Human-Target-569-KO-21	155	321	331
BBX-KO-1	Non-Human-Target-590-KO-126	488	893	834
BBX-KO-1	Non-Human-Target-594-KO-133	147	132	136
BBX-KO-1	Non-Human-Target-609-KO-30	471	311	239
BBX-KO-1	Non-Human-Target-617-KO-13	269	503	516
BBX-KO-1	Non-Human-Target-644-KO-7	143	390	328
BBX-KO-1	Non-Human-Target-662-KO-129	116	173	153
BBX-KO-1	Non-Human-Target-675-KO-37	292	629	464
BBX-KO-1	Non-Human-Target-679-KO-131	194	1271	995
BBX-KO-1	Non-Human-Target-681-KO-32	494	715	534
BBX-KO-1	Non-Human-Target-683-KO-27	84	1172	1063
BBX-KO-1	Non-Human-Target-703-KO-147	173	406	290
BBX-KO-1	Non-Human-Target-705-KO-144	241	438	407
BBX-KO-1	Non-Human-Target-725-KO-10	265	302	271
BBX-KO-1	Non-Human-Target-727-KO-155	146	248	273
BBX-KO-1	Non-Human-Target-741-KO-145	274	680	659
BBX-KO-1	Non-Human-Target-745-KO-6	424	186	266
BBX-KO-1	Non-Human-Target-754-KO-2	291	271	328
BBX-KO-1	Non-Human-Target-760-KO-127	392	837	817
BBX-KO-1	Non-Human-Target-763-KO-141	210	285	220
BBX-KO-1	Non-Human-Target-784-KO-11	104	763	533
BBX-KO-1	Non-Human-Target-793-KO-22	187	406	292
BBX-KO-1	Non-Human-Target-805-KO-122	124	283	230
BBX-KO-1	Non-Human-Target-811-KO-125	279	332	200
BBX-KO-1	Non-Human-Target-818-KO-17	74	176	155
BBX-KO-1	Non-Human-Target-827-KO-123	128	417	369
BBX-KO-1	Non-Human-Target-837-KO-146	235	434	316
BBX-KO-1	Non-Human-Target-853-KO-130	115	593	553
BBX-KO-1	Non-Human-Target-872-KO-138	212	372	351
BBX-KO-1	Non-Human-Target-880-KO-143	199	913	771
BBX-KO-1	Non-Human-Target-898-KO-134	154	684	519
BBX-KO-1	Non-Human-Target-9-KO-14	182	468	388
BBX-KO-1	Non-Human-Target-903-KO-121	87	133	140
BBX-KO-1	Non-Human-Target-927-KO-40	272	319	325
BBX-KO-1	Non-Human-Target-93-KO-34	145	284	228
BBX-KO-1	Non-Human-Target-947-KO-18	170	388	384
BBX-KO-1	Non-Human-Target-953-KO-151	153	407	446
BBX-KO-1	Non-Human-Target-963-KO-132	297	421	417
BBX-KO-1	Non-Human-Target-965-KO-43	161	438	406
BBX-KO-1	Non-Human-Target-970-KO-35	190	853	755
BBX-KO-1	Non-Human-Target-99-KO-15	71	2786	2608
BBX-KO-1	TAOK1-KO-1	173	335	283
BBX-KO-1	TAOK1-KO-2	154	386	310
BBX-KO-1	TAOK1-KO-3	169	139	136
BBX-KO-1	TAOK1-KO-4	161	141	120
BBX-KO-1	TP53-KO-1	184	345	334
BBX-KO-1	TP53-KO-2	213	646	496
BBX-KO-1	TP53-KO-3	352	143	181
BBX-KO-1	TP53-KO-4	1164	298	240
BBX-KO-1	wildtype-PacI	11	113	69
BBX-KO-1	XPO1-KO-1	239	219	122
BBX-KO-1	XPO1-KO-2	278	123	172
BBX-KO-1	XPO1-KO-3	183	105	74
BBX-KO-1	XPO1-KO-4	116	78	73
BBX-KO-1	XRN2-KO-1	343	350	299
BBX-KO-1	XRN2-KO-2	333	488	298
BBX-KO-1	XRN2-KO-3	140	71	74
BBX-KO-1	XRN2-KO-4	90	117	82
BBX-KO-2	AHR-KO-1	152	480	397
BBX-KO-2	AHR-KO-2	73	136	104
BBX-KO-2	AHR-KO-3	124	402	285
BBX-KO-2	AHR-KO-4	61	215	242
BBX-KO-2	ARNT-KO-1	49	49	47
BBX-KO-2	ARNT-KO-2	154	95	137
BBX-KO-2	ARNT-KO-3	79	106	98
BBX-KO-2	ARNT-KO-4	67	91	122
BBX-KO-2	BBX-KO-1	82	132	107
BBX-KO-2	BBX-KO-2	180	173	168
BBX-KO-2	BBX-KO-3	66	134	104
BBX-KO-2	BBX-KO-4	128	91	55
BBX-KO-2	C3orf17-KO-1	160	193	160
BBX-KO-2	C3orf17-KO-2	53	71	67
BBX-KO-2	C3orf17-KO-3	77	87	77
BBX-KO-2	C3orf17-KO-4	88	102	73
BBX-KO-2	CAND1-KO-1	93	136	131
BBX-KO-2	CAND1-KO-2	60	72	56
BBX-KO-2	CAND1-KO-3	131	98	51
BBX-KO-2	CAND1-KO-4	67	43	33
BBX-KO-2	CCT4-KO-1	93	74	38
BBX-KO-2	CCT4-KO-2	183	91	110
BBX-KO-2	CCT4-KO-3	48	129	78
BBX-KO-2	CCT4-KO-4	125	85	74
BBX-KO-2	DIMT1-KO-1	119	220	193
BBX-KO-2	DIMT1-KO-2	115	124	110
BBX-KO-2	DIMT1-KO-3	60	110	117
BBX-KO-2	DIMT1-KO-4	105	333	258
BBX-KO-2	EFTUD2-KO-1	52	248	239
BBX-KO-2	EFTUD2-KO-2	73	55	61
BBX-KO-2	EFTUD2-KO-3	73	259	281
BBX-KO-2	EFTUD2-KO-4	102	84	94
BBX-KO-2	EIF3B-KO-1	90	96	65
BBX-KO-2	EIF3B-KO-2	184	80	47
BBX-KO-2	EIF3B-KO-3	92	189	148
BBX-KO-2	EIF3B-KO-4	120	123	100
BBX-KO-2	FRYL-KO-1	102	391	436
BBX-KO-2	FRYL-KO-2	151	182	166
BBX-KO-2	FRYL-KO-3	97	152	72
BBX-KO-2	FRYL-KO-4	94	164	149
BBX-KO-2	IARS-KO-1	150	399	250
BBX-KO-2	IARS-KO-2	118	258	131
BBX-KO-2	IARS-KO-3	99	452	487
BBX-KO-2	IARS-KO-4	250	479	422
BBX-KO-2	KEAP1-KO-1	90	72	71
BBX-KO-2	KEAP1-KO-2	205	62	98
BBX-KO-2	KEAP1-KO-3	143	65	53
BBX-KO-2	KEAP1-KO-4	86	32	29
BBX-KO-2	KIRREL-KO-1	60	93	51
BBX-KO-2	KIRREL-KO-2	82	87	84
BBX-KO-2	KIRREL-KO-3	95	78	70
BBX-KO-2	KIRREL-KO-4	111	95	85
BBX-KO-2	NARS-KO-1	187	85	63
BBX-KO-2	NARS-KO-2	59	188	169
BBX-KO-2	NARS-KO-3	116	442	424
BBX-KO-2	NARS-KO-4	61	133	143
BBX-KO-2	NCL-KO-1	92	619	455
BBX-KO-2	NCL-KO-2	69	190	190
BBX-KO-2	NCL-KO-3	58	290	195
BBX-KO-2	NCL-KO-4	57	58	81
BBX-KO-2	NF2-KO-1	79	93	114
BBX-KO-2	NF2-KO-2	93	313	263
BBX-KO-2	NF2-KO-3	66	587	555
BBX-KO-2	NF2-KO-4	118	91	97
BBX-KO-2	Non-Human-Target-0-KO-20	57	229	170
BBX-KO-2	Non-Human-Target-105-KO-25	121	222	233
BBX-KO-2	Non-Human-Target-113-KO-8	79	44	49
BBX-KO-2	Non-Human-Target-128-KO-9	172	91	61
BBX-KO-2	Non-Human-Target-150-KO-26	44	318	289
BBX-KO-2	Non-Human-Target-151-KO-41	55	326	408
BBX-KO-2	Non-Human-Target-153-KO-44	173	78	73
BBX-KO-2	Non-Human-Target-165-KO-149	189	42	43
BBX-KO-2	Non-Human-Target-17-KO-5	95	128	123
BBX-KO-2	Non-Human-Target-171-KO-148	64	165	129
BBX-KO-2	Non-Human-Target-176-KO-16	126	37	63
BBX-KO-2	Non-Human-Target-179-KO-156	46	438	423
BBX-KO-2	Non-Human-Target-196-KO-4	67	254	118
BBX-KO-2	Non-Human-Target-211-KO-128	117	361	354
BBX-KO-2	Non-Human-Target-217-KO-19	90	579	460
BBX-KO-2	Non-Human-Target-220-KO-152	127	247	196
BBX-KO-2	Non-Human-Target-226-KO-137	36	162	120
BBX-KO-2	Non-Human-Target-230-KO-38	63	195	171
BBX-KO-2	Non-Human-Target-258-KO-1	83	1268	1013
BBX-KO-2	Non-Human-Target-260-KO-12	41	284	255
BBX-KO-2	Non-Human-Target-269-KO-124	166	116	79
BBX-KO-2	Non-Human-Target-281-KO-135	118	423	392
BBX-KO-2	Non-Human-Target-284-KO-39	144	143	52
BBX-KO-2	Non-Human-Target-299-KO-23	84	181	141
BBX-KO-2	Non-Human-Target-310-KO-153	158	318	267
BBX-KO-2	Non-Human-Target-321-KO-24	87	234	242
BBX-KO-2	Non-Human-Target-340-KO-3	79	60	90
BBX-KO-2	Non-Human-Target-344-KO-36	240	59	48
BBX-KO-2	Non-Human-Target-360-KO-154	70	266	222
BBX-KO-2	Non-Human-Target-386-KO-31	71	191	178
BBX-KO-2	Non-Human-Target-398-KO-150	120	126	83
BBX-KO-2	Non-Human-Target-427-KO-33	66	800	637
BBX-KO-2	Non-Human-Target-453-KO-139	85	178	87
BBX-KO-2	Non-Human-Target-455-KO-42	113	411	359
BBX-KO-2	Non-Human-Target-472-KO-142	129	129	140
BBX-KO-2	Non-Human-Target-541-KO-140	73	192	121
BBX-KO-2	Non-Human-Target-546-KO-136	85	209	161
BBX-KO-2	Non-Human-Target-555-KO-28	91	309	267
BBX-KO-2	Non-Human-Target-565-KO-29	127	215	129
BBX-KO-2	Non-Human-Target-569-KO-21	65	494	402
BBX-KO-2	Non-Human-Target-590-KO-126	238	54	59
BBX-KO-2	Non-Human-Target-594-KO-133	60	65	101
BBX-KO-2	Non-Human-Target-609-KO-30	203	420	399
BBX-KO-2	Non-Human-Target-617-KO-13	108	578	477
BBX-KO-2	Non-Human-Target-644-KO-7	80	197	167
BBX-KO-2	Non-Human-Target-662-KO-129	65	295	270
BBX-KO-2	Non-Human-Target-675-KO-37	130	550	449
BBX-KO-2	Non-Human-Target-679-KO-131	101	310	276
BBX-KO-2	Non-Human-Target-681-KO-32	236	398	294
BBX-KO-2	Non-Human-Target-683-KO-27	36	73	88
BBX-KO-2	Non-Human-Target-703-KO-147	93	103	63
BBX-KO-2	Non-Human-Target-705-KO-144	145	192	112
BBX-KO-2	Non-Human-Target-725-KO-10	132	281	310
BBX-KO-2	Non-Human-Target-727-KO-155	70	390	423
BBX-KO-2	Non-Human-Target-741-KO-145	140	231	227
BBX-KO-2	Non-Human-Target-745-KO-6	230	219	180
BBX-KO-2	Non-Human-Target-754-KO-2	169	373	413
BBX-KO-2	Non-Human-Target-760-KO-127	189	91	33
BBX-KO-2	Non-Human-Target-763-KO-141	101	146	108
BBX-KO-2	Non-Human-Target-784-KO-11	48	132	152
BBX-KO-2	Non-Human-Target-793-KO-22	95	252	151
BBX-KO-2	Non-Human-Target-805-KO-122	63	79	78
BBX-KO-2	Non-Human-Target-811-KO-125	144	115	135
BBX-KO-2	Non-Human-Target-818-KO-17	50	144	151
BBX-KO-2	Non-Human-Target-827-KO-123	71	95	70
BBX-KO-2	Non-Human-Target-837-KO-146	133	334	278
BBX-KO-2	Non-Human-Target-853-KO-130	64	73	39
BBX-KO-2	Non-Human-Target-872-KO-138	96	554	455
BBX-KO-2	Non-Human-Target-880-KO-143	94	332	245
BBX-KO-2	Non-Human-Target-898-KO-134	69	102	117
BBX-KO-2	Non-Human-Target-9-KO-14	74	89	84
BBX-KO-2	Non-Human-Target-903-KO-121	55	79	74
BBX-KO-2	Non-Human-Target-927-KO-40	132	72	68
BBX-KO-2	Non-Human-Target-93-KO-34	70	141	147
BBX-KO-2	Non-Human-Target-947-KO-18	94	88	57
BBX-KO-2	Non-Human-Target-953-KO-151	69	709	552
BBX-KO-2	Non-Human-Target-963-KO-132	144	411	342
BBX-KO-2	Non-Human-Target-965-KO-43	78	638	480
BBX-KO-2	Non-Human-Target-970-KO-35	87	2316	1768
BBX-KO-2	Non-Human-Target-99-KO-15	39	93	99
BBX-KO-2	TAOK1-KO-1	84	174	129
BBX-KO-2	TAOK1-KO-2	77	72	53
BBX-KO-2	TAOK1-KO-3	80	71	31
BBX-KO-2	TAOK1-KO-4	86	202	140
BBX-KO-2	TP53-KO-1	81	266	238
BBX-KO-2	TP53-KO-2	92	82	42
BBX-KO-2	TP53-KO-3	194	22	64
BBX-KO-2	TP53-KO-4	599	202	191
BBX-KO-2	wildtype-PacI	9	243	257
BBX-KO-2	XPO1-KO-1	125	843	766
BBX-KO-2	XPO1-KO-2	135	108	92
BBX-KO-2	XPO1-KO-3	92	184	115
BBX-KO-2	XPO1-KO-4	62	365	401
BBX-KO-2	XRN2-KO-1	168	221	240
BBX-KO-2	XRN2-KO-2	216	315	332
BBX-KO-2	XRN2-KO-3	68	263	300
BBX-KO-2	XRN2-KO-4	46	535	363
BBX-KO-3	AHR-KO-1	236	299	275
BBX-KO-3	AHR-KO-2	143	574	584
BBX-KO-3	AHR-KO-3	207	101	129
BBX-KO-3	AHR-KO-4	72	96	85
BBX-KO-3	ARNT-KO-1	110	91	113
BBX-KO-3	ARNT-KO-2	266	174	151
BBX-KO-3	ARNT-KO-3	165	209	206
BBX-KO-3	ARNT-KO-4	129	101	85
BBX-KO-3	BBX-KO-1	145	332	216
BBX-KO-3	BBX-KO-2	316	396	395
BBX-KO-3	BBX-KO-3	121	102	136
BBX-KO-3	BBX-KO-4	206	227	222
BBX-KO-3	C3orf17-KO-1	233	162	136
BBX-KO-3	C3orf17-KO-2	90	229	212
BBX-KO-3	C3orf17-KO-3	139	231	201
BBX-KO-3	C3orf17-KO-4	156	237	209
BBX-KO-3	CAND1-KO-1	210	138	101
BBX-KO-3	CAND1-KO-2	115	176	199
BBX-KO-3	CAND1-KO-3	251	71	123
BBX-KO-3	CAND1-KO-4	113	141	65
BBX-KO-3	CCT4-KO-1	143	142	110
BBX-KO-3	CCT4-KO-2	299	215	232
BBX-KO-3	CCT4-KO-3	90	70	88
BBX-KO-3	CCT4-KO-4	234	132	226
BBX-KO-3	DIMT1-KO-1	213	295	322
BBX-KO-3	DIMT1-KO-2	238	220	224
BBX-KO-3	DIMT1-KO-3	138	561	412
BBX-KO-3	DIMT1-KO-4	159	699	586
BBX-KO-3	EFTUD2-KO-1	108	171	179
BBX-KO-3	EFTUD2-KO-2	125	429	420
BBX-KO-3	EFTUD2-KO-3	134	231	248
BBX-KO-3	EFTUD2-KO-4	200	210	244
BBX-KO-3	EIF3B-KO-1	186	64	121
BBX-KO-3	EIF3B-KO-2	333	305	345
BBX-KO-3	EIF3B-KO-3	164	283	211
BBX-KO-3	EIF3B-KO-4	216	659	697
BBX-KO-3	FRYL-KO-1	135	523	449
BBX-KO-3	FRYL-KO-2	255	143	116
BBX-KO-3	FRYL-KO-3	116	120	75
BBX-KO-3	FRYL-KO-4	167	259	299
BBX-KO-3	IARS-KO-1	225	153	164
BBX-KO-3	IARS-KO-2	214	238	198
BBX-KO-3	IARS-KO-3	132	414	404
BBX-KO-3	IARS-KO-4	505	119	95
BBX-KO-3	KEAP1-KO-1	158	165	141
BBX-KO-3	KEAP1-KO-2	409	191	128
BBX-KO-3	KEAP1-KO-3	251	51	43
BBX-KO-3	KEAP1-KO-4	142	112	99
BBX-KO-3	KIRREL-KO-1	156	101	113
BBX-KO-3	KIRREL-KO-2	132	143	92
BBX-KO-3	KIRREL-KO-3	155	241	236
BBX-KO-3	KIRREL-KO-4	174	721	562
BBX-KO-3	NARS-KO-1	297	245	252
BBX-KO-3	NARS-KO-2	91	676	593
BBX-KO-3	NARS-KO-3	209	241	250
BBX-KO-3	NARS-KO-4	132	381	395
BBX-KO-3	NCL-KO-1	193	968	934
BBX-KO-3	NCL-KO-2	116	422	300
BBX-KO-3	NCL-KO-3	131	394	227
BBX-KO-3	NCL-KO-4	133	147	123
BBX-KO-3	NF2-KO-1	142	667	549
BBX-KO-3	NF2-KO-2	157	1083	928
BBX-KO-3	NF2-KO-3	151	216	161
BBX-KO-3	NF2-KO-4	211	398	308
BBX-KO-3	Non-Human-Target-0-KO-20	112	893	726
BBX-KO-3	Non-Human-Target-105-KO-25	200	171	143
BBX-KO-3	Non-Human-Target-113-KO-8	154	275	216
BBX-KO-3	Non-Human-Target-128-KO-9	283	665	554
BBX-KO-3	Non-Human-Target-150-KO-26	91	382	291
BBX-KO-3	Non-Human-Target-151-KO-41	100	326	263
BBX-KO-3	Non-Human-Target-153-KO-44	306	86	127
BBX-KO-3	Non-Human-Target-165-KO-149	319	145	115
BBX-KO-3	Non-Human-Target-17-KO-5	153	239	237
BBX-KO-3	Non-Human-Target-171-KO-148	121	293	268
BBX-KO-3	Non-Human-Target-176-KO-16	270	443	457
BBX-KO-3	Non-Human-Target-179-KO-156	127	529	495
BBX-KO-3	Non-Human-Target-196-KO-4	112	547	379
BBX-KO-3	Non-Human-Target-211-KO-128	204	614	496
BBX-KO-3	Non-Human-Target-217-KO-19	150	568	461
BBX-KO-3	Non-Human-Target-220-KO-152	205	298	246
BBX-KO-3	Non-Human-Target-226-KO-137	69	326	324
BBX-KO-3	Non-Human-Target-230-KO-38	78	978	827
BBX-KO-3	Non-Human-Target-258-KO-1	133	314	286
BBX-KO-3	Non-Human-Target-260-KO-12	79	282	218
BBX-KO-3	Non-Human-Target-269-KO-124	290	417	322
BBX-KO-3	Non-Human-Target-281-KO-135	181	183	109
BBX-KO-3	Non-Human-Target-284-KO-39	243	240	194
BBX-KO-3	Non-Human-Target-299-KO-23	161	288	264
BBX-KO-3	Non-Human-Target-310-KO-153	229	904	650
BBX-KO-3	Non-Human-Target-321-KO-24	163	569	520
BBX-KO-3	Non-Human-Target-340-KO-3	149	284	201
BBX-KO-3	Non-Human-Target-344-KO-36	421	286	272
BBX-KO-3	Non-Human-Target-360-KO-154	113	270	214
BBX-KO-3	Non-Human-Target-386-KO-31	118	407	331
BBX-KO-3	Non-Human-Target-398-KO-150	228	978	764
BBX-KO-3	Non-Human-Target-427-KO-33	119	227	224
BBX-KO-3	Non-Human-Target-453-KO-139	145	768	621
BBX-KO-3	Non-Human-Target-455-KO-42	202	463	455
BBX-KO-3	Non-Human-Target-472-KO-142	210	220	186
BBX-KO-3	Non-Human-Target-541-KO-140	104	130	150
BBX-KO-3	Non-Human-Target-546-KO-136	158	850	619
BBX-KO-3	Non-Human-Target-555-KO-28	173	540	464
BBX-KO-3	Non-Human-Target-565-KO-29	232	935	803
BBX-KO-3	Non-Human-Target-569-KO-21	143	129	112
BBX-KO-3	Non-Human-Target-590-KO-126	428	517	484
BBX-KO-3	Non-Human-Target-594-KO-133	130	232	315
BBX-KO-3	Non-Human-Target-609-KO-30	376	259	244
BBX-KO-3	Non-Human-Target-617-KO-13	249	151	128
BBX-KO-3	Non-Human-Target-644-KO-7	106	342	363
BBX-KO-3	Non-Human-Target-662-KO-129	87	654	579
BBX-KO-3	Non-Human-Target-675-KO-37	260	343	318
BBX-KO-3	Non-Human-Target-679-KO-131	183	626	602
BBX-KO-3	Non-Human-Target-681-KO-32	441	322	228
BBX-KO-3	Non-Human-Target-683-KO-27	61	305	291
BBX-KO-3	Non-Human-Target-703-KO-147	133	375	289
BBX-KO-3	Non-Human-Target-705-KO-144	230	731	474
BBX-KO-3	Non-Human-Target-725-KO-10	202	492	432
BBX-KO-3	Non-Human-Target-727-KO-155	132	244	196
BBX-KO-3	Non-Human-Target-741-KO-145	268	281	331
BBX-KO-3	Non-Human-Target-745-KO-6	362	373	429
BBX-KO-3	Non-Human-Target-754-KO-2	297	218	156
BBX-KO-3	Non-Human-Target-760-KO-127	307	727	588
BBX-KO-3	Non-Human-Target-763-KO-141	187	275	303
BBX-KO-3	Non-Human-Target-784-KO-11	82	336	246
BBX-KO-3	Non-Human-Target-793-KO-22	184	199	187
BBX-KO-3	Non-Human-Target-805-KO-122	129	119	88
BBX-KO-3	Non-Human-Target-811-KO-125	247	1091	873
BBX-KO-3	Non-Human-Target-818-KO-17	67	454	415
BBX-KO-3	Non-Human-Target-827-KO-123	130	232	216
BBX-KO-3	Non-Human-Target-837-KO-146	254	119	149
BBX-KO-3	Non-Human-Target-853-KO-130	97	691	529
BBX-KO-3	Non-Human-Target-872-KO-138	169	481	438
BBX-KO-3	Non-Human-Target-880-KO-143	154	226	236
BBX-KO-3	Non-Human-Target-898-KO-134	126	374	347
BBX-KO-3	Non-Human-Target-9-KO-14	133	197	175
BBX-KO-3	Non-Human-Target-903-KO-121	72	323	295
BBX-KO-3	Non-Human-Target-927-KO-40	261	172	193
BBX-KO-3	Non-Human-Target-93-KO-34	157	299	266
BBX-KO-3	Non-Human-Target-947-KO-18	166	1031	752
BBX-KO-3	Non-Human-Target-953-KO-151	94	468	398
BBX-KO-3	Non-Human-Target-963-KO-132	259	1167	1077
BBX-KO-3	Non-Human-Target-965-KO-43	160	2962	2700
BBX-KO-3	Non-Human-Target-970-KO-35	154	148	156
BBX-KO-3	Non-Human-Target-99-KO-15	69	170	230
BBX-KO-3	TAOK1-KO-1	160	96	84
BBX-KO-3	TAOK1-KO-2	130	60	81
BBX-KO-3	TAOK1-KO-3	104	300	238
BBX-KO-3	TAOK1-KO-4	163	461	355
BBX-KO-3	TP53-KO-1	144	106	117
BBX-KO-3	TP53-KO-2	183	94	96
BBX-KO-3	TP53-KO-3	307	381	274
BBX-KO-3	TP53-KO-4	1021	237	267
BBX-KO-3	wildtype-PacI	19	333	235
BBX-KO-3	XPO1-KO-1	228	375	281
BBX-KO-3	XPO1-KO-2	277	167	162
BBX-KO-3	XPO1-KO-3	132	683	546
BBX-KO-3	XPO1-KO-4	128	576	579
BBX-KO-3	XRN2-KO-1	318	1031	730
BBX-KO-3	XRN2-KO-2	333	222	197
BBX-KO-3	XRN2-KO-3	147	558	488
BBX-KO-3	XRN2-KO-4	93	366	352
BBX-KO-4	AHR-KO-1	352	665	698
BBX-KO-4	AHR-KO-2	216	169	124
BBX-KO-4	AHR-KO-3	292	78	118
BBX-KO-4	AHR-KO-4	100	134	109
BBX-KO-4	ARNT-KO-1	129	173	107
BBX-KO-4	ARNT-KO-2	393	279	260
BBX-KO-4	ARNT-KO-3	235	169	160
BBX-KO-4	ARNT-KO-4	135	591	423
BBX-KO-4	BBX-KO-1	213	250	212
BBX-KO-4	BBX-KO-2	430	118	128
BBX-KO-4	BBX-KO-3	137	295	279
BBX-KO-4	BBX-KO-4	263	139	150
BBX-KO-4	C3orf17-KO-1	317	246	183
BBX-KO-4	C3orf17-KO-2	126	271	230
BBX-KO-4	C3orf17-KO-3	203	294	259
BBX-KO-4	C3orf17-KO-4	207	157	153
BBX-KO-4	CAND1-KO-1	231	133	185
BBX-KO-4	CAND1-KO-2	161	91	75
BBX-KO-4	CAND1-KO-3	315	93	98
BBX-KO-4	CAND1-KO-4	115	203	156
BBX-KO-4	CCT4-KO-1	188	236	218
BBX-KO-4	CCT4-KO-2	411	132	122
BBX-KO-4	CCT4-KO-3	112	347	333
BBX-KO-4	CCT4-KO-4	267	239	184
BBX-KO-4	DIMT1-KO-1	315	318	300
BBX-KO-4	DIMT1-KO-2	299	154	187
BBX-KO-4	DIMT1-KO-3	183	1065	909
BBX-KO-4	DIMT1-KO-4	220	121	175
BBX-KO-4	EFTUD2-KO-1	120	356	282
BBX-KO-4	EFTUD2-KO-2	197	206	205
BBX-KO-4	EFTUD2-KO-3	179	211	158
BBX-KO-4	EFTUD2-KO-4	237	132	87
BBX-KO-4	EIF3B-KO-1	255	622	665
BBX-KO-4	EIF3B-KO-2	389	163	180
BBX-KO-4	EIF3B-KO-3	224	795	724
BBX-KO-4	EIF3B-KO-4	296	506	319
BBX-KO-4	FRYL-KO-1	205	195	103
BBX-KO-4	FRYL-KO-2	326	240	208
BBX-KO-4	FRYL-KO-3	175	299	236
BBX-KO-4	FRYL-KO-4	234	413	281
BBX-KO-4	IARS-KO-1	319	298	287
BBX-KO-4	IARS-KO-2	282	541	389
BBX-KO-4	IARS-KO-3	189	120	130
BBX-KO-4	IARS-KO-4	614	192	185
BBX-KO-4	KEAP1-KO-1	197	107	103
BBX-KO-4	KEAP1-KO-2	541	89	89
BBX-KO-4	KEAP1-KO-3	323	121	157
BBX-KO-4	KEAP1-KO-4	170	155	158
BBX-KO-4	KIRREL-KO-1	139	129	104
BBX-KO-4	KIRREL-KO-2	193	169	140
BBX-KO-4	KIRREL-KO-3	225	286	280
BBX-KO-4	KIRREL-KO-4	275	211	157
BBX-KO-4	NARS-KO-1	456	811	593
BBX-KO-4	NARS-KO-2	107	356	259
BBX-KO-4	NARS-KO-3	254	894	666
BBX-KO-4	NARS-KO-4	182	590	510
BBX-KO-4	NCL-KO-1	211	868	729
BBX-KO-4	NCL-KO-2	144	224	139
BBX-KO-4	NCL-KO-3	128	217	148
BBX-KO-4	NCL-KO-4	186	466	425
BBX-KO-4	NF2-KO-1	176	463	549
BBX-KO-4	NF2-KO-2	182	475	354
BBX-KO-4	NF2-KO-3	208	218	123
BBX-KO-4	NF2-KO-4	290	788	648
BBX-KO-4	Non-Human-Target-0-KO-20	121	341	268
BBX-KO-4	Non-Human-Target-105-KO-25	264	170	167
BBX-KO-4	Non-Human-Target-113-KO-8	196	444	329
BBX-KO-4	Non-Human-Target-128-KO-9	381	329	232
BBX-KO-4	Non-Human-Target-150-KO-26	115	1013	850
BBX-KO-4	Non-Human-Target-151-KO-41	130	180	197
BBX-KO-4	Non-Human-Target-153-KO-44	386	477	371
BBX-KO-4	Non-Human-Target-165-KO-149	426	768	639
BBX-KO-4	Non-Human-Target-17-KO-5	236	80	94
BBX-KO-4	Non-Human-Target-171-KO-148	143	1043	745
BBX-KO-4	Non-Human-Target-176-KO-16	380	415	384
BBX-KO-4	Non-Human-Target-179-KO-156	125	780	675
BBX-KO-4	Non-Human-Target-196-KO-4	123	311	287
BBX-KO-4	Non-Human-Target-211-KO-128	261	429	339
BBX-KO-4	Non-Human-Target-217-KO-19	205	531	457
BBX-KO-4	Non-Human-Target-220-KO-152	264	690	519
BBX-KO-4	Non-Human-Target-226-KO-137	98	1104	1039
BBX-KO-4	Non-Human-Target-230-KO-38	121	424	323
BBX-KO-4	Non-Human-Target-258-KO-1	197	324	288
BBX-KO-4	Non-Human-Target-260-KO-12	119	279	217
BBX-KO-4	Non-Human-Target-269-KO-124	407	128	70
BBX-KO-4	Non-Human-Target-281-KO-135	261	222	286
BBX-KO-4	Non-Human-Target-284-KO-39	327	306	271
BBX-KO-4	Non-Human-Target-299-KO-23	211	364	313
BBX-KO-4	Non-Human-Target-310-KO-153	319	336	301
BBX-KO-4	Non-Human-Target-321-KO-24	195	318	197
BBX-KO-4	Non-Human-Target-340-KO-3	192	339	232
BBX-KO-4	Non-Human-Target-344-KO-36	616	602	496
BBX-KO-4	Non-Human-Target-360-KO-154	138	185	148
BBX-KO-4	Non-Human-Target-386-KO-31	195	1089	814
BBX-KO-4	Non-Human-Target-398-KO-150	298	135	89
BBX-KO-4	Non-Human-Target-427-KO-33	175	985	617
BBX-KO-4	Non-Human-Target-453-KO-139	209	280	213
BBX-KO-4	Non-Human-Target-455-KO-42	287	323	413
BBX-KO-4	Non-Human-Target-472-KO-142	286	323	257
BBX-KO-4	Non-Human-Target-541-KO-140	162	649	666
BBX-KO-4	Non-Human-Target-546-KO-136	211	261	237
BBX-KO-4	Non-Human-Target-555-KO-28	252	841	807
BBX-KO-4	Non-Human-Target-565-KO-29	287	248	192
BBX-KO-4	Non-Human-Target-569-KO-21	186	231	192
BBX-KO-4	Non-Human-Target-590-KO-126	570	399	438
BBX-KO-4	Non-Human-Target-594-KO-133	223	1116	892
BBX-KO-4	Non-Human-Target-609-KO-30	561	175	191
BBX-KO-4	Non-Human-Target-617-KO-13	319	1073	855
BBX-KO-4	Non-Human-Target-644-KO-7	166	924	754
BBX-KO-4	Non-Human-Target-662-KO-129	118	788	564
BBX-KO-4	Non-Human-Target-675-KO-37	310	767	597
BBX-KO-4	Non-Human-Target-679-KO-131	246	453	367
BBX-KO-4	Non-Human-Target-681-KO-32	599	268	212
BBX-KO-4	Non-Human-Target-683-KO-27	87	350	345
BBX-KO-4	Non-Human-Target-703-KO-147	202	492	393
BBX-KO-4	Non-Human-Target-705-KO-144	311	399	457
BBX-KO-4	Non-Human-Target-725-KO-10	292	220	177
BBX-KO-4	Non-Human-Target-727-KO-155	163	206	214
BBX-KO-4	Non-Human-Target-741-KO-145	341	573	476
BBX-KO-4	Non-Human-Target-745-KO-6	459	285	192
BBX-KO-4	Non-Human-Target-754-KO-2	384	896	740
BBX-KO-4	Non-Human-Target-760-KO-127	406	468	387
BBX-KO-4	Non-Human-Target-763-KO-141	277	121	152
BBX-KO-4	Non-Human-Target-784-KO-11	120	177	179
BBX-KO-4	Non-Human-Target-793-KO-22	242	241	255
BBX-KO-4	Non-Human-Target-805-KO-122	140	539	537
BBX-KO-4	Non-Human-Target-811-KO-125	265	263	245
BBX-KO-4	Non-Human-Target-818-KO-17	96	346	265
BBX-KO-4	Non-Human-Target-827-KO-123	204	184	203
BBX-KO-4	Non-Human-Target-837-KO-146	298	488	459
BBX-KO-4	Non-Human-Target-853-KO-130	158	329	264
BBX-KO-4	Non-Human-Target-872-KO-138	224	330	304
BBX-KO-4	Non-Human-Target-880-KO-143	191	230	191
BBX-KO-4	Non-Human-Target-898-KO-134	197	265	159
BBX-KO-4	Non-Human-Target-9-KO-14	190	260	189
BBX-KO-4	Non-Human-Target-903-KO-121	127	198	190
BBX-KO-4	Non-Human-Target-927-KO-40	314	217	169
BBX-KO-4	Non-Human-Target-93-KO-34	186	1248	1015
BBX-KO-4	Non-Human-Target-947-KO-18	225	327	302
BBX-KO-4	Non-Human-Target-953-KO-151	147	811	570
BBX-KO-4	Non-Human-Target-963-KO-132	318	2702	2404
BBX-KO-4	Non-Human-Target-965-KO-43	234	176	145
BBX-KO-4	Non-Human-Target-970-KO-35	187	253	227
BBX-KO-4	Non-Human-Target-99-KO-15	98	110	129
BBX-KO-4	TAOK1-KO-1	198	81	74
BBX-KO-4	TAOK1-KO-2	185	372	251
BBX-KO-4	TAOK1-KO-3	174	614	659
BBX-KO-4	TAOK1-KO-4	191	118	72
BBX-KO-4	TP53-KO-1	204	154	85
BBX-KO-4	TP53-KO-2	236	399	446
BBX-KO-4	TP53-KO-3	441	225	142
BBX-KO-4	TP53-KO-4	1375	265	221
BBX-KO-4	wildtype-PacI	15	244	197
BBX-KO-4	XPO1-KO-1	293	423	335
BBX-KO-4	XPO1-KO-2	380	701	574
BBX-KO-4	XPO1-KO-3	198	682	490
BBX-KO-4	XPO1-KO-4	125	370	309
BBX-KO-4	XRN2-KO-1	406	535	312
BBX-KO-4	XRN2-KO-2	469	570	460
BBX-KO-4	XRN2-KO-3	145	367	329
BBX-KO-4	XRN2-KO-4	121	800	511
C3orf17-KO-1	AHR-KO-1	457	185	151
C3orf17-KO-1	AHR-KO-2	283	186	161
C3orf17-KO-1	AHR-KO-3	433	263	209
C3orf17-KO-1	AHR-KO-4	185	280	190
C3orf17-KO-1	ARNT-KO-1	177	296	289
C3orf17-KO-1	ARNT-KO-2	558	202	161
C3orf17-KO-1	ARNT-KO-3	376	609	610
C3orf17-KO-1	ARNT-KO-4	204	369	272
C3orf17-KO-1	BBX-KO-1	306	154	164
C3orf17-KO-1	BBX-KO-2	660	380	319
C3orf17-KO-1	BBX-KO-3	248	310	179
C3orf17-KO-1	BBX-KO-4	403	279	351
C3orf17-KO-1	C3orf17-KO-1	458	297	258
C3orf17-KO-1	C3orf17-KO-2	207	258	224
C3orf17-KO-1	C3orf17-KO-3	320	164	136
C3orf17-KO-1	C3orf17-KO-4	304	226	188
C3orf17-KO-1	CAND1-KO-1	370	110	82
C3orf17-KO-1	CAND1-KO-2	221	179	158
C3orf17-KO-1	CAND1-KO-3	523	309	240
C3orf17-KO-1	CAND1-KO-4	202	299	246
C3orf17-KO-1	CCT4-KO-1	260	226	186
C3orf17-KO-1	CCT4-KO-2	627	452	354
C3orf17-KO-1	CCT4-KO-3	149	251	255
C3orf17-KO-1	CCT4-KO-4	411	734	613
C3orf17-KO-1	DIMT1-KO-1	502	390	324
C3orf17-KO-1	DIMT1-KO-2	443	291	293
C3orf17-KO-1	DIMT1-KO-3	282	447	522
C3orf17-KO-1	DIMT1-KO-4	288	412	287
C3orf17-KO-1	EFTUD2-KO-1	200	249	250
C3orf17-KO-1	EFTUD2-KO-2	291	398	280
C3orf17-KO-1	EFTUD2-KO-3	272	145	132
C3orf17-KO-1	EFTUD2-KO-4	396	450	403
C3orf17-KO-1	EIF3B-KO-1	355	779	640
C3orf17-KO-1	EIF3B-KO-2	597	1235	1005
C3orf17-KO-1	EIF3B-KO-3	362	459	307
C3orf17-KO-1	EIF3B-KO-4	429	528	483
C3orf17-KO-1	FRYL-KO-1	275	118	124
C3orf17-KO-1	FRYL-KO-2	529	260	208
C3orf17-KO-1	FRYL-KO-3	274	272	285
C3orf17-KO-1	FRYL-KO-4	334	238	347
C3orf17-KO-1	IARS-KO-1	426	680	503
C3orf17-KO-1	IARS-KO-2	434	174	110
C3orf17-KO-1	IARS-KO-3	324	213	165
C3orf17-KO-1	IARS-KO-4	988	200	160
C3orf17-KO-1	KEAP1-KO-1	296	121	94
C3orf17-KO-1	KEAP1-KO-2	805	189	165
C3orf17-KO-1	KEAP1-KO-3	460	241	171
C3orf17-KO-1	KEAP1-KO-4	293	211	103
C3orf17-KO-1	KIRREL-KO-1	252	282	227
C3orf17-KO-1	KIRREL-KO-2	286	187	150
C3orf17-KO-1	KIRREL-KO-3	342	210	294
C3orf17-KO-1	KIRREL-KO-4	396	1263	968
C3orf17-KO-1	NARS-KO-1	609	278	251
C3orf17-KO-1	NARS-KO-2	174	698	566
C3orf17-KO-1	NARS-KO-3	346	534	375
C3orf17-KO-1	NARS-KO-4	280	815	775
C3orf17-KO-1	NCL-KO-1	363	187	195
C3orf17-KO-1	NCL-KO-2	201	234	165
C3orf17-KO-1	NCL-KO-3	200	928	652
C3orf17-KO-1	NCL-KO-4	238	1129	1041
C3orf17-KO-1	NF2-KO-1	264	279	197
C3orf17-KO-1	NF2-KO-2	343	285	209
C3orf17-KO-1	NF2-KO-3	292	799	618
C3orf17-KO-1	NF2-KO-4	444	154	201
C3orf17-KO-1	Non-Human-Target-0-KO-20	243	641	373
C3orf17-KO-1	Non-Human-Target-105-KO-25	379	724	590
C3orf17-KO-1	Non-Human-Target-113-KO-8	274	259	296
[truncated: 23,922 more rows]

## Sheet: enAsCas12a(dual-sgRNA)
Guide1	Guide2	Library read counts	Replicate 1 read counts	Replicate 2 read counts
AHR_1	AHR_1	385	41	15
AHR_1	AHR_2	79	9	40
AHR_1	ARNT_1	305	107	47
AHR_1	ARNT_2	72	25	11
AHR_1	BBX_1	66	3	4
AHR_1	BBX_2	95	34	42
AHR_1	C3orf17_1	127	7	6
AHR_1	C3orf17_2	101	5	6
AHR_1	CAND1_1	75	29	21
AHR_1	CAND1_2	103	19	21
AHR_1	CCT4_1	75	6	7
AHR_1	CCT4_2	147	9	10
AHR_1	DIMT1_1	285	11	4
AHR_1	DIMT1_2	154	1	9
AHR_1	EFTUD2_1	101	9	5
AHR_1	EFTUD2_2	155	32	51
AHR_1	EIF3B_1	242	23	11
AHR_1	EIF3B_2	140	10	3
AHR_1	FRYL_1	35	19	52
AHR_1	FRYL_2	432	28	29
AHR_1	IARS_1	296	77	88
AHR_1	IARS_2	198	8	20
AHR_1	KEAP1_1	356	142	103
AHR_1	KEAP1_2	140	81	19
AHR_1	KIRREL_1	218	38	52
AHR_1	KIRREL_2	258	35	65
AHR_1	NARS_1	103	28	16
AHR_1	NARS_2	54	0	2
AHR_1	NCL_1	67	3	3
AHR_1	NCL_2	40	4	4
AHR_1	NF2_1	142	60	75
AHR_1	NF2_2	93	42	40
AHR_1	NHT_1	410	96	48
AHR_1	NHT_10	402	110	66
AHR_1	NHT_11	163	16	58
AHR_1	NHT_12	158	52	34
AHR_1	NHT_13	109	28	19
AHR_1	NHT_14	202	82	59
AHR_1	NHT_15	207	145	75
AHR_1	NHT_16	259	49	65
AHR_1	NHT_17	240	20	29
AHR_1	NHT_18	260	100	45
AHR_1	NHT_19	116	15	24
AHR_1	NHT_2	156	1	13
AHR_1	NHT_20	398	55	50
AHR_1	NHT_21	425	95	105
AHR_1	NHT_22	216	48	55
AHR_1	NHT_23	479	54	26
AHR_1	NHT_24	276	25	43
AHR_1	NHT_25	139	99	57
AHR_1	NHT_26	275	112	170
AHR_1	NHT_27	169	69	103
AHR_1	NHT_28	315	47	48
AHR_1	NHT_29	222	50	27
AHR_1	NHT_3	128	133	144
AHR_1	NHT_30	139	62	46
AHR_1	NHT_31	453	64	64
AHR_1	NHT_32	200	16	9
AHR_1	NHT_33	422	97	106
AHR_1	NHT_34	348	105	59
AHR_1	NHT_35	197	35	14
AHR_1	NHT_36	410	119	131
AHR_1	NHT_37	214	33	14
AHR_1	NHT_38	164	93	44
AHR_1	NHT_39	479	67	60
AHR_1	NHT_4	203	55	69
AHR_1	NHT_40	156	35	12
AHR_1	NHT_5	215	99	109
AHR_1	NHT_6	97	6	17
AHR_1	NHT_7	189	16	31
AHR_1	NHT_8	274	48	41
AHR_1	NHT_9	404	183	155
AHR_1	TAOK1_1	126	11	4
AHR_1	TAOK1_2	78	43	39
AHR_1	TP53_1	128	61	44
AHR_1	TP53_2	302	143	120
AHR_1	XPO1_1	91	4	7
AHR_1	XPO1_2	86	1	3
AHR_1	XRN2_1	47	8	2
AHR_1	XRN2_2	97	2	0
AHR_2	AHR_1	76	12	29
AHR_2	AHR_2	373	87	49
AHR_2	ARNT_1	339	117	131
AHR_2	ARNT_2	102	35	44
AHR_2	BBX_1	39	7	15
AHR_2	BBX_2	142	81	63
AHR_2	C3orf17_1	116	9	4
AHR_2	C3orf17_2	101	13	4
AHR_2	CAND1_1	97	15	5
AHR_2	CAND1_2	105	14	10
AHR_2	CCT4_1	93	9	2
AHR_2	CCT4_2	193	11	4
AHR_2	DIMT1_1	292	24	37
AHR_2	DIMT1_2	150	0	8
AHR_2	EFTUD2_1	116	7	9
AHR_2	EFTUD2_2	187	13	44
AHR_2	EIF3B_1	287	13	20
AHR_2	EIF3B_2	171	9	11
AHR_2	FRYL_1	46	2	4
AHR_2	FRYL_2	521	162	79
AHR_2	IARS_1	298	17	18
AHR_2	IARS_2	173	7	9
AHR_2	KEAP1_1	404	84	88
AHR_2	KEAP1_2	160	54	57
AHR_2	KIRREL_1	271	112	38
AHR_2	KIRREL_2	300	102	60
AHR_2	NARS_1	141	9	6
AHR_2	NARS_2	44	3	9
AHR_2	NCL_1	92	4	0
AHR_2	NCL_2	43	1	7
AHR_2	NF2_1	136	115	30
AHR_2	NF2_2	110	106	58
AHR_2	NHT_1	411	54	50
AHR_2	NHT_10	413	83	58
AHR_2	NHT_11	203	43	55
AHR_2	NHT_12	155	32	52
AHR_2	NHT_13	125	9	18
AHR_2	NHT_14	221	35	50
AHR_2	NHT_15	264	96	79
AHR_2	NHT_16	272	52	57
AHR_2	NHT_17	256	55	76
AHR_2	NHT_18	341	81	84
AHR_2	NHT_19	158	13	7
AHR_2	NHT_2	150	32	45
AHR_2	NHT_20	417	65	70
AHR_2	NHT_21	579	123	55
AHR_2	NHT_22	258	109	105
AHR_2	NHT_23	480	77	87
AHR_2	NHT_24	392	36	64
AHR_2	NHT_25	151	25	30
AHR_2	NHT_26	323	82	55
AHR_2	NHT_27	174	48	33
AHR_2	NHT_28	314	29	12
AHR_2	NHT_29	270	96	58
AHR_2	NHT_3	123	24	20
AHR_2	NHT_30	140	3	6
AHR_2	NHT_31	492	225	391
AHR_2	NHT_32	286	128	166
AHR_2	NHT_33	396	153	224
AHR_2	NHT_34	391	85	117
AHR_2	NHT_35	216	47	22
AHR_2	NHT_36	501	127	137
AHR_2	NHT_37	234	33	28
AHR_2	NHT_38	165	99	87
AHR_2	NHT_39	560	35	67
AHR_2	NHT_4	266	17	21
AHR_2	NHT_40	227	18	49
AHR_2	NHT_5	193	61	108
AHR_2	NHT_6	120	45	37
AHR_2	NHT_7	213	145	73
AHR_2	NHT_8	384	77	87
AHR_2	NHT_9	512	100	66
AHR_2	TAOK1_1	155	64	52
AHR_2	TAOK1_2	96	7	7
AHR_2	TP53_1	150	61	76
AHR_2	TP53_2	354	207	213
AHR_2	XPO1_1	98	4	6
AHR_2	XPO1_2	81	1	6
AHR_2	XRN2_1	67	3	7
AHR_2	XRN2_2	125	2	6
ARNT_1	AHR_1	144	32	64
ARNT_1	AHR_2	216	49	25
ARNT_1	ARNT_1	7836	600	523
ARNT_1	ARNT_2	155	59	44
ARNT_1	BBX_1	96	22	32
ARNT_1	BBX_2	216	171	139
ARNT_1	C3orf17_1	220	27	6
ARNT_1	C3orf17_2	205	7	10
ARNT_1	CAND1_1	156	11	28
ARNT_1	CAND1_2	182	43	43
ARNT_1	CCT4_1	163	7	12
ARNT_1	CCT4_2	336	10	15
ARNT_1	DIMT1_1	498	28	41
ARNT_1	DIMT1_2	373	17	33
ARNT_1	EFTUD2_1	264	3	8
ARNT_1	EFTUD2_2	298	5	7
ARNT_1	EIF3B_1	511	30	47
ARNT_1	EIF3B_2	295	20	37
ARNT_1	FRYL_1	104	89	30
ARNT_1	FRYL_2	904	258	298
ARNT_1	IARS_1	664	49	45
ARNT_1	IARS_2	342	48	49
ARNT_1	KEAP1_1	772	281	117
ARNT_1	KEAP1_2	303	28	60
ARNT_1	KIRREL_1	502	124	140
ARNT_1	KIRREL_2	565	103	87
ARNT_1	NARS_1	209	22	5
ARNT_1	NARS_2	92	9	12
ARNT_1	NCL_1	187	64	44
ARNT_1	NCL_2	63	6	9
ARNT_1	NF2_1	284	61	61
ARNT_1	NF2_2	199	80	60
ARNT_1	NHT_1	893	202	201
ARNT_1	NHT_10	913	240	192
ARNT_1	NHT_11	334	120	91
ARNT_1	NHT_12	320	51	42
ARNT_1	NHT_13	229	64	79
ARNT_1	NHT_14	462	173	277
ARNT_1	NHT_15	410	234	204
ARNT_1	NHT_16	506	266	132
ARNT_1	NHT_17	500	174	169
ARNT_1	NHT_18	664	373	204
ARNT_1	NHT_19	261	149	98
ARNT_1	NHT_2	278	54	53
ARNT_1	NHT_20	802	242	169
ARNT_1	NHT_21	926	642	569
ARNT_1	NHT_22	452	97	83
ARNT_1	NHT_23	1049	288	323
ARNT_1	NHT_24	730	235	340
ARNT_1	NHT_25	292	250	170
ARNT_1	NHT_26	552	227	171
ARNT_1	NHT_27	351	70	88
ARNT_1	NHT_28	586	182	130
ARNT_1	NHT_29	475	191	189
ARNT_1	NHT_3	308	288	209
ARNT_1	NHT_30	312	128	155
ARNT_1	NHT_31	1026	268	163
ARNT_1	NHT_32	430	127	137
ARNT_1	NHT_33	650	153	270
ARNT_1	NHT_34	736	170	184
ARNT_1	NHT_35	492	222	231
ARNT_1	NHT_36	885	390	222
ARNT_1	NHT_37	474	153	57
ARNT_1	NHT_38	271	111	116
ARNT_1	NHT_39	1135	94	119
ARNT_1	NHT_4	457	95	50
ARNT_1	NHT_40	358	148	131
ARNT_1	NHT_5	393	88	99
ARNT_1	NHT_6	211	136	76
ARNT_1	NHT_7	366	137	111
ARNT_1	NHT_8	658	170	163
ARNT_1	NHT_9	782	340	274
ARNT_1	TAOK1_1	234	85	58
ARNT_1	TAOK1_2	161	43	41
ARNT_1	TP53_1	241	139	147
ARNT_1	TP53_2	803	397	451
ARNT_1	XPO1_1	191	8	9
ARNT_1	XPO1_2	161	4	3
ARNT_1	XRN2_1	103	15	11
ARNT_1	XRN2_2	184	4	8
ARNT_2	AHR_1	58	50	58
ARNT_2	AHR_2	77	32	36
ARNT_2	ARNT_1	164	94	81
ARNT_2	ARNT_2	344	81	62
ARNT_2	BBX_1	48	37	23
ARNT_2	BBX_2	86	33	24
ARNT_2	C3orf17_1	84	10	4
ARNT_2	C3orf17_2	70	8	12
ARNT_2	CAND1_1	56	7	7
ARNT_2	CAND1_2	47	15	18
ARNT_2	CCT4_1	62	5	6
ARNT_2	CCT4_2	125	10	3
ARNT_2	DIMT1_1	177	26	17
ARNT_2	DIMT1_2	146	13	5
ARNT_2	EFTUD2_1	78	2	1
ARNT_2	EFTUD2_2	128	7	7
ARNT_2	EIF3B_1	183	29	54
ARNT_2	EIF3B_2	115	4	9
ARNT_2	FRYL_1	34	17	14
ARNT_2	FRYL_2	308	151	107
ARNT_2	IARS_1	262	36	64
ARNT_2	IARS_2	136	13	41
ARNT_2	KEAP1_1	216	68	52
ARNT_2	KEAP1_2	97	54	27
ARNT_2	KIRREL_1	179	27	37
ARNT_2	KIRREL_2	194	95	39
ARNT_2	NARS_1	88	5	9
ARNT_2	NARS_2	31	2	13
ARNT_2	NCL_1	77	8	2
ARNT_2	NCL_2	20	0	0
ARNT_2	NF2_1	79	31	16
ARNT_2	NF2_2	72	25	85
ARNT_2	NHT_1	325	106	112
ARNT_2	NHT_10	295	59	92
ARNT_2	NHT_11	133	26	11
ARNT_2	NHT_12	137	75	80
ARNT_2	NHT_13	91	22	48
ARNT_2	NHT_14	162	61	42
ARNT_2	NHT_15	193	34	39
ARNT_2	NHT_16	203	45	41
ARNT_2	NHT_17	200	12	8
ARNT_2	NHT_18	236	112	74
ARNT_2	NHT_19	81	14	4
ARNT_2	NHT_2	113	96	69
ARNT_2	NHT_20	306	90	123
ARNT_2	NHT_21	373	86	57
ARNT_2	NHT_22	163	27	46
ARNT_2	NHT_23	315	256	298
ARNT_2	NHT_24	267	60	48
ARNT_2	NHT_25	100	122	135
ARNT_2	NHT_26	240	117	74
ARNT_2	NHT_27	115	26	46
ARNT_2	NHT_28	226	106	58
ARNT_2	NHT_29	208	103	97
ARNT_2	NHT_3	100	30	27
ARNT_2	NHT_30	89	10	9
ARNT_2	NHT_31	340	94	107
ARNT_2	NHT_32	163	58	60
ARNT_2	NHT_33	280	243	255
ARNT_2	NHT_34	228	26	21
ARNT_2	NHT_35	152	139	93
ARNT_2	NHT_36	384	123	143
ARNT_2	NHT_37	166	41	28
ARNT_2	NHT_38	133	78	128
ARNT_2	NHT_39	356	118	100
ARNT_2	NHT_4	157	25	69
ARNT_2	NHT_40	144	43	28
ARNT_2	NHT_5	112	82	54
ARNT_2	NHT_6	81	15	20
ARNT_2	NHT_7	124	94	55
ARNT_2	NHT_8	241	122	81
ARNT_2	NHT_9	294	37	21
ARNT_2	TAOK1_1	77	3	8
ARNT_2	TAOK1_2	51	45	29
ARNT_2	TP53_1	84	84	43
ARNT_2	TP53_2	266	229	216
ARNT_2	XPO1_1	71	2	8
ARNT_2	XPO1_2	50	6	1
ARNT_2	XRN2_1	49	4	5
ARNT_2	XRN2_2	64	3	2
BBX_1	AHR_1	83	33	27
BBX_1	AHR_2	139	14	45
BBX_1	ARNT_1	354	108	148
BBX_1	ARNT_2	91	101	88
BBX_1	BBX_1	343	66	91
BBX_1	BBX_2	112	76	18
BBX_1	C3orf17_1	132	14	1
BBX_1	C3orf17_2	116	4	3
BBX_1	CAND1_1	82	6	3
BBX_1	CAND1_2	120	27	30
BBX_1	CCT4_1	82	3	3
BBX_1	CCT4_2	172	12	2
BBX_1	DIMT1_1	270	4	3
BBX_1	DIMT1_2	182	9	1
BBX_1	EFTUD2_1	132	7	1
BBX_1	EFTUD2_2	168	6	7
BBX_1	EIF3B_1	297	33	19
BBX_1	EIF3B_2	178	2	12
BBX_1	FRYL_1	44	56	40
BBX_1	FRYL_2	468	197	251
BBX_1	IARS_1	307	17	35
BBX_1	IARS_2	198	2	5
BBX_1	KEAP1_1	368	78	41
BBX_1	KEAP1_2	169	38	22
BBX_1	KIRREL_1	267	117	121
BBX_1	KIRREL_2	288	128	152
BBX_1	NARS_1	138	6	7
BBX_1	NARS_2	58	4	7
BBX_1	NCL_1	97	4	7
BBX_1	NCL_2	40	27	22
BBX_1	NF2_1	137	91	59
BBX_1	NF2_2	130	5	10
BBX_1	NHT_1	504	107	69
BBX_1	NHT_10	407	57	42
BBX_1	NHT_11	211	73	66
BBX_1	NHT_12	127	69	57
BBX_1	NHT_13	135	15	11
BBX_1	NHT_14	241	81	99
BBX_1	NHT_15	272	99	114
BBX_1	NHT_16	296	104	94
BBX_1	NHT_17	230	102	82
BBX_1	NHT_18	321	131	151
BBX_1	NHT_19	142	7	12
BBX_1	NHT_2	153	15	12
BBX_1	NHT_20	423	103	138
BBX_1	NHT_21	510	308	177
BBX_1	NHT_22	245	188	100
BBX_1	NHT_23	505	60	39
BBX_1	NHT_24	369	46	91
BBX_1	NHT_25	140	86	41
BBX_1	NHT_26	290	177	143
BBX_1	NHT_27	174	17	7
BBX_1	NHT_28	362	25	32
BBX_1	NHT_29	258	102	133
BBX_1	NHT_3	146	85	96
BBX_1	NHT_30	160	29	25
BBX_1	NHT_31	405	143	190
BBX_1	NHT_32	243	72	39
BBX_1	NHT_33	429	187	99
BBX_1	NHT_34	341	79	122
BBX_1	NHT_35	249	78	39
BBX_1	NHT_36	497	251	145
BBX_1	NHT_37	211	24	62
BBX_1	NHT_38	158	80	60
BBX_1	NHT_39	510	168	155
BBX_1	NHT_4	245	55	86
BBX_1	NHT_40	197	161	70
BBX_1	NHT_5	175	91	103
BBX_1	NHT_6	124	42	12
BBX_1	NHT_7	211	114	164
BBX_1	NHT_8	323	99	97
BBX_1	NHT_9	403	178	171
BBX_1	TAOK1_1	115	49	52
BBX_1	TAOK1_2	77	12	9
BBX_1	TP53_1	136	60	62
BBX_1	TP53_2	327	241	157
BBX_1	XPO1_1	87	4	4
BBX_1	XPO1_2	84	3	1
BBX_1	XRN2_1	63	2	5
BBX_1	XRN2_2	122	4	2
BBX_2	AHR_1	54	5	7
BBX_2	AHR_2	108	54	68
BBX_2	ARNT_1	307	110	137
BBX_2	ARNT_2	98	67	56
BBX_2	BBX_1	52	8	6
BBX_2	BBX_2	552	69	39
BBX_2	C3orf17_1	118	2	1
BBX_2	C3orf17_2	93	11	5
BBX_2	CAND1_1	55	10	7
BBX_2	CAND1_2	99	7	11
BBX_2	CCT4_1	75	3	4
BBX_2	CCT4_2	157	20	29
BBX_2	DIMT1_1	238	16	16
BBX_2	DIMT1_2	143	9	6
BBX_2	EFTUD2_1	97	5	5
BBX_2	EFTUD2_2	162	6	10
BBX_2	EIF3B_1	233	30	12
BBX_2	EIF3B_2	136	5	2
BBX_2	FRYL_1	49	3	32
BBX_2	FRYL_2	357	70	77
BBX_2	IARS_1	290	15	6
BBX_2	IARS_2	185	7	5
BBX_2	KEAP1_1	305	172	85
BBX_2	KEAP1_2	147	131	101
BBX_2	KIRREL_1	225	48	24
BBX_2	KIRREL_2	257	23	30
BBX_2	NARS_1	94	2	7
BBX_2	NARS_2	49	2	0
BBX_2	NCL_1	77	16	6
BBX_2	NCL_2	24	2	4
BBX_2	NF2_1	134	51	17
BBX_2	NF2_2	97	36	21
BBX_2	NHT_1	413	70	72
BBX_2	NHT_10	370	199	264
BBX_2	NHT_11	154	40	23
BBX_2	NHT_12	150	30	53
BBX_2	NHT_13	95	39	36
BBX_2	NHT_14	166	63	49
BBX_2	NHT_15	224	235	214
BBX_2	NHT_16	214	98	71
BBX_2	NHT_17	216	49	106
BBX_2	NHT_18	308	50	59
BBX_2	NHT_19	114	16	12
BBX_2	NHT_2	134	107	126
BBX_2	NHT_20	404	75	107
BBX_2	NHT_21	460	142	154
BBX_2	NHT_22	206	82	85
BBX_2	NHT_23	435	69	66
BBX_2	NHT_24	333	62	59
BBX_2	NHT_25	164	51	78
BBX_2	NHT_26	286	41	53
BBX_2	NHT_27	147	48	58
BBX_2	NHT_28	311	17	35
BBX_2	NHT_29	234	62	76
BBX_2	NHT_3	131	36	53
BBX_2	NHT_30	127	19	18
BBX_2	NHT_31	423	83	88
BBX_2	NHT_32	192	89	76
BBX_2	NHT_33	359	86	98
BBX_2	NHT_34	285	231	275
BBX_2	NHT_35	197	26	50
BBX_2	NHT_36	407	38	68
BBX_2	NHT_37	199	42	7
BBX_2	NHT_38	151	33	37
BBX_2	NHT_39	430	141	143
BBX_2	NHT_4	204	48	50
BBX_2	NHT_40	185	20	6
BBX_2	NHT_5	142	80	41
BBX_2	NHT_6	97	1	10
BBX_2	NHT_7	178	143	83
BBX_2	NHT_8	292	98	86
BBX_2	NHT_9	365	73	49
BBX_2	TAOK1_1	96	21	7
BBX_2	TAOK1_2	83	16	29
BBX_2	TP53_1	134	83	66
BBX_2	TP53_2	310	158	164
BBX_2	XPO1_1	62	12	14
BBX_2	XPO1_2	75	8	0
BBX_2	XRN2_1	48	0	906
BBX_2	XRN2_2	87	4	3
C3orf17_1	AHR_1	97	12	5
C3orf17_1	AHR_2	165	101	87
C3orf17_1	ARNT_1	362	74	75
C3orf17_1	ARNT_2	116	18	20
C3orf17_1	BBX_1	75	5	7
C3orf17_1	BBX_2	136	51	36
C3orf17_1	C3orf17_1	1150	10	10
C3orf17_1	C3orf17_2	157	8	11
C3orf17_1	CAND1_1	97	3	12
C3orf17_1	CAND1_2	125	9	11
C3orf17_1	CCT4_1	100	11	11
C3orf17_1	CCT4_2	241	21	12
C3orf17_1	DIMT1_1	381	30	14
C3orf17_1	DIMT1_2	217	12	9
C3orf17_1	EFTUD2_1	157	1	21
C3orf17_1	EFTUD2_2	261	6	17
C3orf17_1	EIF3B_1	333	29	83
C3orf17_1	EIF3B_2	248	16	9
C3orf17_1	FRYL_1	51	5	4
C3orf17_1	FRYL_2	606	70	66
C3orf17_1	IARS_1	442	71	41
C3orf17_1	IARS_2	256	12	11
C3orf17_1	KEAP1_1	477	46	41
C3orf17_1	KEAP1_2	185	41	22
C3orf17_1	KIRREL_1	300	25	24
C3orf17_1	KIRREL_2	407	133	87
C3orf17_1	NARS_1	168	9	8
C3orf17_1	NARS_2	75	6	4
C3orf17_1	NCL_1	137	21	15
C3orf17_1	NCL_2	46	5	7
C3orf17_1	NF2_1	187	60	50
C3orf17_1	NF2_2	154	10	8
C3orf17_1	NHT_1	512	52	45
C3orf17_1	NHT_10	552	54	39
C3orf17_1	NHT_11	201	72	87
C3orf17_1	NHT_12	204	75	49
C3orf17_1	NHT_13	155	11	10
C3orf17_1	NHT_14	294	22	35
C3orf17_1	NHT_15	334	23	17
C3orf17_1	NHT_16	311	22	58
C3orf17_1	NHT_17	335	28	21
C3orf17_1	NHT_18	407	20	31
C3orf17_1	NHT_19	150	8	13
C3orf17_1	NHT_2	194	17	20
C3orf17_1	NHT_20	568	43	42
C3orf17_1	NHT_21	656	33	18
C3orf17_1	NHT_22	335	48	47
C3orf17_1	NHT_23	671	29	20
C3orf17_1	NHT_24	488	23	27
C3orf17_1	NHT_25	182	29	13
C3orf17_1	NHT_26	428	32	43
C3orf17_1	NHT_27	235	45	56
C3orf17_1	NHT_28	419	48	28
C3orf17_1	NHT_29	326	16	14
C3orf17_1	NHT_3	213	14	23
C3orf17_1	NHT_30	175	11	6
C3orf17_1	NHT_31	545	27	34
C3orf17_1	NHT_32	263	14	23
C3orf17_1	NHT_33	605	74	68
C3orf17_1	NHT_34	440	33	26
C3orf17_1	NHT_35	284	58	45
C3orf17_1	NHT_36	646	40	44
C3orf17_1	NHT_37	337	133	90
C3orf17_1	NHT_38	208	26	17
C3orf17_1	NHT_39	691	44	58
C3orf17_1	NHT_4	328	18	6
C3orf17_1	NHT_40	275	11	36
C3orf17_1	NHT_5	237	11	20
C3orf17_1	NHT_6	159	3	12
C3orf17_1	NHT_7	241	30	22
C3orf17_1	NHT_8	426	49	34
C3orf17_1	NHT_9	565	38	26
C3orf17_1	TAOK1_1	140	15	12
C3orf17_1	TAOK1_2	114	19	19
C3orf17_1	TP53_1	185	84	76
C3orf17_1	TP53_2	429	34	38
C3orf17_1	XPO1_1	132	6	8
C3orf17_1	XPO1_2	109	6	6
C3orf17_1	XRN2_1	66	1	10
C3orf17_1	XRN2_2	146	3	6
C3orf17_2	AHR_1	50	4	12
C3orf17_2	AHR_2	107	4	4
C3orf17_2	ARNT_1	240	17	21
C3orf17_2	ARNT_2	66	4	6
C3orf17_2	BBX_1	34	7	5
C3orf17_2	BBX_2	74	4	6
C3orf17_2	C3orf17_1	76	1	11
C3orf17_2	C3orf17_2	341	7	9
C3orf17_2	CAND1_1	52	5	17
C3orf17_2	CAND1_2	74	8	15
C3orf17_2	CCT4_1	56	10	10
C3orf17_2	CCT4_2	125	2	7
C3orf17_2	DIMT1_1	218	17	8
C3orf17_2	DIMT1_2	136	42	20
C3orf17_2	EFTUD2_1	91	1	4
C3orf17_2	EFTUD2_2	112	54	30
C3orf17_2	EIF3B_1	194	10	7
C3orf17_2	EIF3B_2	103	4	3
C3orf17_2	FRYL_1	28	2	2
C3orf17_2	FRYL_2	350	60	71
C3orf17_2	IARS_1	226	10	8
C3orf17_2	IARS_2	149	18	20
C3orf17_2	KEAP1_1	263	26	21
C3orf17_2	KEAP1_2	115	5	5
C3orf17_2	KIRREL_1	162	24	12
C3orf17_2	KIRREL_2	213	11	12
C3orf17_2	NARS_1	103	1	10
C3orf17_2	NARS_2	44	1	3
C3orf17_2	NCL_1	74	6	5
C3orf17_2	NCL_2	28	5	0
C3orf17_2	NF2_1	101	17	16
C3orf17_2	NF2_2	80	24	16
C3orf17_2	NHT_1	267	10	39
C3orf17_2	NHT_10	277	8	18
C3orf17_2	NHT_11	149	7	10
C3orf17_2	NHT_12	96	15	31
C3orf17_2	NHT_13	95	4	6
C3orf17_2	NHT_14	182	24	37
C3orf17_2	NHT_15	206	9	12
C3orf17_2	NHT_16	214	10	16
C3orf17_2	NHT_17	179	10	15
C3orf17_2	NHT_18	242	16	24
C3orf17_2	NHT_19	73	3	5
C3orf17_2	NHT_2	127	7	7
C3orf17_2	NHT_20	354	14	18
C3orf17_2	NHT_21	366	16	19
C3orf17_2	NHT_22	181	7	13
C3orf17_2	NHT_23	419	51	53
C3orf17_2	NHT_24	262	15	14
C3orf17_2	NHT_25	130	7	5
C3orf17_2	NHT_26	224	11	26
C3orf17_2	NHT_27	117	3	2
C3orf17_2	NHT_28	264	113	37
C3orf17_2	NHT_29	165	9	9
C3orf17_2	NHT_3	100	7	12
C3orf17_2	NHT_30	92	9	11
C3orf17_2	NHT_31	344	9	13
C3orf17_2	NHT_32	164	37	26
C3orf17_2	NHT_33	342	25	33
C3orf17_2	NHT_34	261	20	12
C3orf17_2	NHT_35	152	6	10
C3orf17_2	NHT_36	347	20	20
C3orf17_2	NHT_37	152	5	3
C3orf17_2	NHT_38	95	52	28
C3orf17_2	NHT_39	383	15	19
C3orf17_2	NHT_4	168	14	28
C3orf17_2	NHT_40	123	2	2
C3orf17_2	NHT_5	125	15	10
C3orf17_2	NHT_6	96	8	9
C3orf17_2	NHT_7	156	21	31
C3orf17_2	NHT_8	249	20	26
C3orf17_2	NHT_9	294	24	13
C3orf17_2	TAOK1_1	72	3	7
C3orf17_2	TAOK1_2	63	5	8
C3orf17_2	TP53_1	106	10	11
C3orf17_2	TP53_2	297	37	27
C3orf17_2	XPO1_1	70	3	9
C3orf17_2	XPO1_2	71	5	9
C3orf17_2	XRN2_1	32	2	4
C3orf17_2	XRN2_2	86	9	7
CAND1_1	AHR_1	86	8	2
CAND1_1	AHR_2	110	1	1
CAND1_1	ARNT_1	320	31	24
CAND1_1	ARNT_2	103	7	3
CAND1_1	BBX_1	58	14	19
CAND1_1	BBX_2	122	1	6
CAND1_1	C3orf17_1	113	0	3
CAND1_1	C3orf17_2	114	6	0
CAND1_1	CAND1_1	562	16	5
CAND1_1	CAND1_2	133	7	5
CAND1_1	CCT4_1	89	70	51
CAND1_1	CCT4_2	177	3	1
CAND1_1	DIMT1_1	264	6	3
CAND1_1	DIMT1_2	180	6	3
CAND1_1	EFTUD2_1	149	0	1
CAND1_1	EFTUD2_2	189	4	7
CAND1_1	EIF3B_1	329	5	13
CAND1_1	EIF3B_2	204	4	1
CAND1_1	FRYL_1	43	6	2
CAND1_1	FRYL_2	518	24	35
CAND1_1	IARS_1	348	13	14
CAND1_1	IARS_2	187	4	2
CAND1_1	KEAP1_1	428	26	18
CAND1_1	KEAP1_2	140	13	22
CAND1_1	KIRREL_1	288	26	28
CAND1_1	KIRREL_2	319	20	28
CAND1_1	NARS_1	107	3	6
CAND1_1	NARS_2	50	2	0
CAND1_1	NCL_1	114	4	1
CAND1_1	NCL_2	45	14	10
CAND1_1	NF2_1	148	64	67
CAND1_1	NF2_2	115	9	2
CAND1_1	NHT_1	534	28	34
CAND1_1	NHT_10	371	36	38
CAND1_1	NHT_11	237	15	13
CAND1_1	NHT_12	193	11	7
CAND1_1	NHT_13	125	4	1
CAND1_1	NHT_14	265	57	26
CAND1_1	NHT_15	283	21	18
CAND1_1	NHT_16	337	14	11
CAND1_1	NHT_17	263	5	3
CAND1_1	NHT_18	322	27	15
CAND1_1	NHT_19	112	17	4
CAND1_1	NHT_2	168	7	13
CAND1_1	NHT_20	464	56	28
CAND1_1	NHT_21	479	32	30
CAND1_1	NHT_22	251	23	17
CAND1_1	NHT_23	562	36	31
CAND1_1	NHT_24	378	15	10
CAND1_1	NHT_25	182	22	40
CAND1_1	NHT_26	339	13	7
CAND1_1	NHT_27	168	12	17
CAND1_1	NHT_28	327	18	15
CAND1_1	NHT_29	279	11	13
CAND1_1	NHT_3	124	6	9
CAND1_1	NHT_30	155	7	21
CAND1_1	NHT_31	433	29	20
CAND1_1	NHT_32	248	30	24
CAND1_1	NHT_33	446	81	68
CAND1_1	NHT_34	321	42	33
CAND1_1	NHT_35	246	4	17
CAND1_1	NHT_36	492	55	44
CAND1_1	NHT_37	262	50	37
CAND1_1	NHT_38	162	19	14
CAND1_1	NHT_39	551	13	13
CAND1_1	NHT_4	223	25	13
CAND1_1	NHT_40	210	3	15
CAND1_1	NHT_5	218	55	61
CAND1_1	NHT_6	104	7	8
CAND1_1	NHT_7	216	10	17
CAND1_1	NHT_8	350	25	42
CAND1_1	NHT_9	491	20	34
CAND1_1	TAOK1_1	122	8	5
CAND1_1	TAOK1_2	78	2	4
CAND1_1	TP53_1	142	25	24
CAND1_1	TP53_2	393	53	51
CAND1_1	XPO1_1	109	3	5
CAND1_1	XPO1_2	79	1	4
CAND1_1	XRN2_1	78	1	28
CAND1_1	XRN2_2	112	3	4
CAND1_2	AHR_1	93	19	26
CAND1_2	AHR_2	143	7	5
CAND1_2	ARNT_1	425	92	83
CAND1_2	ARNT_2	147	53	24
CAND1_2	BBX_1	78	9	11
CAND1_2	BBX_2	150	38	69
CAND1_2	C3orf17_1	157	16	6
CAND1_2	C3orf17_2	165	13	15
CAND1_2	CAND1_1	121	9	8
CAND1_2	CAND1_2	1345	32	12
CAND1_2	CCT4_1	102	5	10
CAND1_2	CCT4_2	265	42	22
CAND1_2	DIMT1_1	367	18	23
CAND1_2	DIMT1_2	235	71	52
CAND1_2	EFTUD2_1	173	26	31
CAND1_2	EFTUD2_2	238	18	14
CAND1_2	EIF3B_1	327	20	37
CAND1_2	EIF3B_2	193	17	13
CAND1_2	FRYL_1	61	4	10
CAND1_2	FRYL_2	638	60	62
CAND1_2	IARS_1	444	28	29
CAND1_2	IARS_2	245	6	7
CAND1_2	KEAP1_1	496	289	270
CAND1_2	KEAP1_2	190	12	40
CAND1_2	KIRREL_1	302	65	58
CAND1_2	KIRREL_2	426	132	55
CAND1_2	NARS_1	175	52	31
CAND1_2	NARS_2	79	2	3
CAND1_2	NCL_1	129	4	4
CAND1_2	NCL_2	39	8	5
CAND1_2	NF2_1	222	42	31
CAND1_2	NF2_2	149	39	30
CAND1_2	NHT_1	472	79	118
CAND1_2	NHT_10	543	79	188
CAND1_2	NHT_11	289	20	59
CAND1_2	NHT_12	228	70	67
CAND1_2	NHT_13	163	27	13
CAND1_2	NHT_14	314	100	76
CAND1_2	NHT_15	357	46	34
CAND1_2	NHT_16	409	77	76
CAND1_2	NHT_17	309	41	50
CAND1_2	NHT_18	437	52	74
CAND1_2	NHT_19	187	18	42
CAND1_2	NHT_2	234	40	36
CAND1_2	NHT_20	589	47	69
CAND1_2	NHT_21	673	80	67
CAND1_2	NHT_22	330	49	63
CAND1_2	NHT_23	715	53	58
CAND1_2	NHT_24	506	47	69
CAND1_2	NHT_25	172	26	16
CAND1_2	NHT_26	455	187	127
CAND1_2	NHT_27	232	27	43
CAND1_2	NHT_28	432	145	97
CAND1_2	NHT_29	374	72	82
CAND1_2	NHT_3	222	51	49
CAND1_2	NHT_30	190	16	28
CAND1_2	NHT_31	678	86	88
CAND1_2	NHT_32	324	33	24
CAND1_2	NHT_33	545	77	65
CAND1_2	NHT_34	430	55	58
CAND1_2	NHT_35	303	22	13
CAND1_2	NHT_36	654	66	51
CAND1_2	NHT_37	330	36	23
CAND1_2	NHT_38	237	53	38
CAND1_2	NHT_39	770	72	43
CAND1_2	NHT_4	311	29	25
CAND1_2	NHT_40	228	13	11
CAND1_2	NHT_5	219	26	42
CAND1_2	NHT_6	173	55	9
CAND1_2	NHT_7	286	35	38
CAND1_2	NHT_8	456	91	100
CAND1_2	NHT_9	580	236	137
CAND1_2	TAOK1_1	171	26	30
CAND1_2	TAOK1_2	122	31	23
CAND1_2	TP53_1	197	74	71
CAND1_2	TP53_2	449	147	158
CAND1_2	XPO1_1	135	7	12
CAND1_2	XPO1_2	94	7	2
CAND1_2	XRN2_1	98	7	4
CAND1_2	XRN2_2	156	7	6
CCT4_1	AHR_1	44	6	7
CCT4_1	AHR_2	76	6	4
CCT4_1	ARNT_1	199	36	44
CCT4_1	ARNT_2	62	7	12
CCT4_1	BBX_1	25	6	5
CCT4_1	BBX_2	77	18	20
CCT4_1	C3orf17_1	64	3	2
CCT4_1	C3orf17_2	67	1	4
CCT4_1	CAND1_1	45	7	11
CCT4_1	CAND1_2	64	9	1
CCT4_1	CCT4_1	268	4	8
CCT4_1	CCT4_2	95	7	16
CCT4_1	DIMT1_1	198	6	21
CCT4_1	DIMT1_2	124	4	2
CCT4_1	EFTUD2_1	60	6	13
CCT4_1	EFTUD2_2	116	17	7
CCT4_1	EIF3B_1	161	13	10
CCT4_1	EIF3B_2	94	8	8
CCT4_1	FRYL_1	26	1	3
CCT4_1	FRYL_2	261	44	35
CCT4_1	IARS_1	186	11	16
CCT4_1	IARS_2	129	8	4
CCT4_1	KEAP1_1	267	163	76
CCT4_1	KEAP1_2	81	16	18
CCT4_1	KIRREL_1	130	95	89
CCT4_1	KIRREL_2	212	22	44
CCT4_1	NARS_1	77	2	0
CCT4_1	NARS_2	35	0	3
CCT4_1	NCL_1	55	2	7
CCT4_1	NCL_2	29	6	2
CCT4_1	NF2_1	102	9	6
CCT4_1	NF2_2	67	5	7
CCT4_1	NHT_1	317	26	22
CCT4_1	NHT_10	259	84	107
CCT4_1	NHT_11	113	5	6
CCT4_1	NHT_12	97	10	11
CCT4_1	NHT_13	73	13	4
CCT4_1	NHT_14	139	19	19
CCT4_1	NHT_15	147	11	10
CCT4_1	NHT_16	187	38	19
CCT4_1	NHT_17	155	19	15
CCT4_1	NHT_18	187	28	23
CCT4_1	NHT_19	75	4	10
CCT4_1	NHT_2	91	10	4
CCT4_1	NHT_20	246	15	12
CCT4_1	NHT_21	288	16	17
CCT4_1	NHT_22	147	13	27
CCT4_1	NHT_23	304	28	12
CCT4_1	NHT_24	232	39	17
CCT4_1	NHT_25	67	11	6
CCT4_1	NHT_26	163	15	33
CCT4_1	NHT_27	101	10	8
CCT4_1	NHT_28	191	20	8
CCT4_1	NHT_29	170	19	22
CCT4_1	NHT_3	100	21	39
CCT4_1	NHT_30	75	7	10
CCT4_1	NHT_31	254	20	8
CCT4_1	NHT_32	117	11	16
CCT4_1	NHT_33	244	87	49
CCT4_1	NHT_34	219	105	79
CCT4_1	NHT_35	112	11	15
CCT4_1	NHT_36	301	18	20
CCT4_1	NHT_37	138	8	13
CCT4_1	NHT_38	112	14	44
CCT4_1	NHT_39	319	19	16
CCT4_1	NHT_4	136	14	20
CCT4_1	NHT_40	136	7	7
CCT4_1	NHT_5	97	12	16
CCT4_1	NHT_6	77	9	2
CCT4_1	NHT_7	129	8	18
CCT4_1	NHT_8	176	18	24
CCT4_1	NHT_9	264	30	38
CCT4_1	TAOK1_1	70	9	6
CCT4_1	TAOK1_2	52	4	12
CCT4_1	TP53_1	82	19	20
CCT4_1	TP53_2	193	27	22
CCT4_1	XPO1_1	63	23	23
CCT4_1	XPO1_2	56	3	0
CCT4_1	XRN2_1	41	4	1
CCT4_1	XRN2_2	65	12	9
CCT4_2	AHR_1	91	7	7
CCT4_2	AHR_2	113	6	16
CCT4_2	ARNT_1	337	43	32
CCT4_2	ARNT_2	108	19	22
CCT4_2	BBX_1	56	7	4
CCT4_2	BBX_2	152	34	25
CCT4_2	C3orf17_1	152	10	14
CCT4_2	C3orf17_2	127	134	71
CCT4_2	CAND1_1	96	3	26
CCT4_2	CAND1_2	99	9	7
CCT4_2	CCT4_1	105	4	2
CCT4_2	CCT4_2	875	24	11
CCT4_2	DIMT1_1	300	9	8
CCT4_2	DIMT1_2	198	11	3
CCT4_2	EFTUD2_1	155	10	15
CCT4_2	EFTUD2_2	226	13	1
CCT4_2	EIF3B_1	326	10	14
CCT4_2	EIF3B_2	183	9	14
CCT4_2	FRYL_1	56	4	4
CCT4_2	FRYL_2	531	29	29
CCT4_2	IARS_1	347	32	17
CCT4_2	IARS_2	187	27	17
CCT4_2	KEAP1_1	394	17	23
CCT4_2	KEAP1_2	164	9	16
CCT4_2	KIRREL_1	312	16	37
CCT4_2	KIRREL_2	372	19	23
CCT4_2	NARS_1	124	7	12
CCT4_2	NARS_2	67	2	5
CCT4_2	NCL_1	102	1	5
CCT4_2	NCL_2	44	32	26
CCT4_2	NF2_1	142	3	4
CCT4_2	NF2_2	118	11	4
CCT4_2	NHT_1	518	14	27
CCT4_2	NHT_10	449	16	26
CCT4_2	NHT_11	209	22	23
CCT4_2	NHT_12	156	20	17
CCT4_2	NHT_13	143	19	16
CCT4_2	NHT_14	272	16	14
CCT4_2	NHT_15	256	16	24
CCT4_2	NHT_16	291	21	27
CCT4_2	NHT_17	287	18	3
CCT4_2	NHT_18	354	29	25
CCT4_2	NHT_19	138	1	4
CCT4_2	NHT_2	201	4	7
CCT4_2	NHT_20	473	56	74
CCT4_2	NHT_21	540	24	45
CCT4_2	NHT_22	225	60	29
CCT4_2	NHT_23	596	148	123
CCT4_2	NHT_24	382	17	8
CCT4_2	NHT_25	170	13	9
CCT4_2	NHT_26	320	148	133
CCT4_2	NHT_27	159	11	10
CCT4_2	NHT_28	433	17	17
CCT4_2	NHT_29	290	24	17
CCT4_2	NHT_3	147	10	5
CCT4_2	NHT_30	169	4	5
CCT4_2	NHT_31	487	17	23
CCT4_2	NHT_32	279	13	22
CCT4_2	NHT_33	424	46	24
CCT4_2	NHT_34	371	18	3
CCT4_2	NHT_35	260	14	15
CCT4_2	NHT_36	474	31	28
CCT4_2	NHT_37	228	9	13
CCT4_2	NHT_38	194	10	14
CCT4_2	NHT_39	582	18	33
CCT4_2	NHT_4	255	9	18
CCT4_2	NHT_40	214	7	2
CCT4_2	NHT_5	219	23	20
CCT4_2	NHT_6	122	15	3
CCT4_2	NHT_7	229	6	5
CCT4_2	NHT_8	338	26	25
CCT4_2	NHT_9	506	19	44
CCT4_2	TAOK1_1	159	8	5
CCT4_2	TAOK1_2	96	12	10
CCT4_2	TP53_1	152	14	17
CCT4_2	TP53_2	387	44	45
CCT4_2	XPO1_1	105	4	8
CCT4_2	XPO1_2	110	6	4
CCT4_2	XRN2_1	68	4	7
CCT4_2	XRN2_2	112	3	3
DIMT1_1	AHR_1	93	13	7
DIMT1_1	AHR_2	165	3	3
DIMT1_1	ARNT_1	443	31	32
DIMT1_1	ARNT_2	146	24	11
DIMT1_1	BBX_1	99	232	139
DIMT1_1	BBX_2	164	8	14
DIMT1_1	C3orf17_1	171	13	8
DIMT1_1	C3orf17_2	166	2	10
DIMT1_1	CAND1_1	110	2	6
DIMT1_1	CAND1_2	141	9	7
DIMT1_1	CCT4_1	125	1	7
DIMT1_1	CCT4_2	215	10	9
DIMT1_1	DIMT1_1	2617	27	17
DIMT1_1	DIMT1_2	254	4	14
DIMT1_1	EFTUD2_1	176	22	19
DIMT1_1	EFTUD2_2	193	4	6
DIMT1_1	EIF3B_1	346	17	33
DIMT1_1	EIF3B_2	234	31	27
DIMT1_1	FRYL_1	72	11	4
DIMT1_1	FRYL_2	701	90	32
DIMT1_1	IARS_1	446	22	22
DIMT1_1	IARS_2	278	10	26
DIMT1_1	KEAP1_1	566	69	36
DIMT1_1	KEAP1_2	212	8	7
DIMT1_1	KIRREL_1	367	177	166
DIMT1_1	KIRREL_2	411	34	20
DIMT1_1	NARS_1	213	11	10
DIMT1_1	NARS_2	59	5	8
DIMT1_1	NCL_1	134	24	23
DIMT1_1	NCL_2	48	6	10
DIMT1_1	NF2_1	216	17	12
DIMT1_1	NF2_2	170	4	13
DIMT1_1	NHT_1	489	23	29
DIMT1_1	NHT_10	632	29	27
DIMT1_1	NHT_11	260	21	18
DIMT1_1	NHT_12	181	36	37
DIMT1_1	NHT_13	198	14	11
DIMT1_1	NHT_14	302	24	24
DIMT1_1	NHT_15	417	12	18
DIMT1_1	NHT_16	405	55	43
DIMT1_1	NHT_17	398	22	17
DIMT1_1	NHT_18	448	18	20
DIMT1_1	NHT_19	190	15	3
DIMT1_1	NHT_2	215	17	14
DIMT1_1	NHT_20	616	25	35
DIMT1_1	NHT_21	612	75	99
DIMT1_1	NHT_22	401	28	28
DIMT1_1	NHT_23	717	43	74
DIMT1_1	NHT_24	562	65	23
DIMT1_1	NHT_25	199	9	18
DIMT1_1	NHT_26	422	37	52
DIMT1_1	NHT_27	239	15	10
DIMT1_1	NHT_28	518	12	21
DIMT1_1	NHT_29	368	40	53
DIMT1_1	NHT_3	216	19	31
DIMT1_1	NHT_30	194	11	10
DIMT1_1	NHT_31	712	27	36
DIMT1_1	NHT_32	331	14	18
DIMT1_1	NHT_33	572	125	130
DIMT1_1	NHT_34	796	27	31
DIMT1_1	NHT_35	424	11	21
DIMT1_1	NHT_36	691	30	44
DIMT1_1	NHT_37	354	15	9
DIMT1_1	NHT_38	239	14	21
DIMT1_1	NHT_39	800	36	16
DIMT1_1	NHT_4	276	6	21
DIMT1_1	NHT_40	305	7	15
DIMT1_1	NHT_5	282	15	15
DIMT1_1	NHT_6	175	37	23
DIMT1_1	NHT_7	282	3	30
DIMT1_1	NHT_8	476	33	15
DIMT1_1	NHT_9	588	74	51
DIMT1_1	TAOK1_1	140	17	6
DIMT1_1	TAOK1_2	98	12	4
DIMT1_1	TP53_1	201	28	29
DIMT1_1	TP53_2	525	40	28
DIMT1_1	XPO1_1	125	10	3
DIMT1_1	XPO1_2	97	2	6
DIMT1_1	XRN2_1	77	85	48
DIMT1_1	XRN2_2	134	1	10
DIMT1_2	AHR_1	179	18	11
DIMT1_2	AHR_2	238	12	3
DIMT1_2	ARNT_1	736	117	74
DIMT1_2	ARNT_2	225	94	120
DIMT1_2	BBX_1	124	5	2
DIMT1_2	BBX_2	263	13	11
DIMT1_2	C3orf17_1	243	30	12
DIMT1_2	C3orf17_2	222	2	2
DIMT1_2	CAND1_1	169	15	13
DIMT1_2	CAND1_2	222	21	16
DIMT1_2	CCT4_1	192	20	21
DIMT1_2	CCT4_2	346	16	16
DIMT1_2	DIMT1_1	555	33	12
DIMT1_2	DIMT1_2	2256	21	23
DIMT1_2	EFTUD2_1	285	10	3
DIMT1_2	EFTUD2_2	367	5	28
DIMT1_2	EIF3B_1	560	46	102
DIMT1_2	EIF3B_2	331	9	50
DIMT1_2	FRYL_1	97	5	0
DIMT1_2	FRYL_2	981	26	36
DIMT1_2	IARS_1	703	62	67
DIMT1_2	IARS_2	476	45	37
DIMT1_2	KEAP1_1	857	49	43
DIMT1_2	KEAP1_2	381	18	10
DIMT1_2	KIRREL_1	608	42	35
DIMT1_2	KIRREL_2	680	204	204
DIMT1_2	NARS_1	268	15	18
DIMT1_2	NARS_2	135	5	7
DIMT1_2	NCL_1	205	7	5
DIMT1_2	NCL_2	80	5	4
DIMT1_2	NF2_1	337	45	38
DIMT1_2	NF2_2	239	14	13
DIMT1_2	NHT_1	952	34	64
DIMT1_2	NHT_10	943	27	32
DIMT1_2	NHT_11	399	24	12
DIMT1_2	NHT_12	385	19	10
DIMT1_2	NHT_13	307	7	14
DIMT1_2	NHT_14	484	20	17
DIMT1_2	NHT_15	514	54	44
DIMT1_2	NHT_16	583	27	37
DIMT1_2	NHT_17	558	98	36
DIMT1_2	NHT_18	694	20	25
DIMT1_2	NHT_19	291	20	7
DIMT1_2	NHT_2	341	29	20
DIMT1_2	NHT_20	893	126	132
DIMT1_2	NHT_21	998	62	30
DIMT1_2	NHT_22	505	20	26
DIMT1_2	NHT_23	1135	43	56
DIMT1_2	NHT_24	883	24	25
DIMT1_2	NHT_25	305	24	25
DIMT1_2	NHT_26	641	124	134
DIMT1_2	NHT_27	349	18	15
DIMT1_2	NHT_28	687	46	40
DIMT1_2	NHT_29	574	26	19
DIMT1_2	NHT_3	292	17	16
DIMT1_2	NHT_30	344	18	12
DIMT1_2	NHT_31	1002	42	37
DIMT1_2	NHT_32	479	24	30
DIMT1_2	NHT_33	883	53	34
DIMT1_2	NHT_34	770	14	26
DIMT1_2	NHT_35	495	26	49
DIMT1_2	NHT_36	1050	123	70
DIMT1_2	NHT_37	499	13	20
DIMT1_2	NHT_38	358	26	24
DIMT1_2	NHT_39	1109	55	59
DIMT1_2	NHT_4	516	32	28
DIMT1_2	NHT_40	449	6	8
DIMT1_2	NHT_5	405	22	16
DIMT1_2	NHT_6	263	6	11
DIMT1_2	NHT_7	467	27	39
DIMT1_2	NHT_8	695	35	26
DIMT1_2	NHT_9	916	54	24
DIMT1_2	TAOK1_1	229	24	20
DIMT1_2	TAOK1_2	203	30	26
DIMT1_2	TP53_1	280	55	61
DIMT1_2	TP53_2	756	124	108
DIMT1_2	XPO1_1	191	9	15
DIMT1_2	XPO1_2	177	3	3
DIMT1_2	XRN2_1	167	1	12
DIMT1_2	XRN2_2	242	3	9
EFTUD2_1	AHR_1	39	8	6
EFTUD2_1	AHR_2	72	5	4
EFTUD2_1	ARNT_1	214	12	18
EFTUD2_1	ARNT_2	64	13	10
EFTUD2_1	BBX_1	27	5	2
EFTUD2_1	BBX_2	89	13	22
EFTUD2_1	C3orf17_1	70	0	7
EFTUD2_1	C3orf17_2	60	2	2
EFTUD2_1	CAND1_1	50	19	21
EFTUD2_1	CAND1_2	63	4	3
EFTUD2_1	CCT4_1	40	0	1
EFTUD2_1	CCT4_2	115	18	20
EFTUD2_1	DIMT1_1	138	3	11
EFTUD2_1	DIMT1_2	91	2	7
EFTUD2_1	EFTUD2_1	621	15	10
EFTUD2_1	EFTUD2_2	117	29	23
EFTUD2_1	EIF3B_1	118	10	3
EFTUD2_1	EIF3B_2	84	6	8
EFTUD2_1	FRYL_1	22	2	6
EFTUD2_1	FRYL_2	286	21	25
EFTUD2_1	IARS_1	167	6	3
EFTUD2_1	IARS_2	101	6	3
EFTUD2_1	KEAP1_1	201	18	10
EFTUD2_1	KEAP1_2	90	4	6
EFTUD2_1	KIRREL_1	129	55	52
EFTUD2_1	KIRREL_2	167	38	21
EFTUD2_1	NARS_1	51	6	3
EFTUD2_1	NARS_2	29	2	0
EFTUD2_1	NCL_1	55	11	9
EFTUD2_1	NCL_2	25	5	1
EFTUD2_1	NF2_1	73	23	14
EFTUD2_1	NF2_2	57	7	7
EFTUD2_1	NHT_1	278	23	16
EFTUD2_1	NHT_10	212	56	34
EFTUD2_1	NHT_11	91	16	31
EFTUD2_1	NHT_12	95	11	9
EFTUD2_1	NHT_13	83	4	5
EFTUD2_1	NHT_14	116	23	24
EFTUD2_1	NHT_15	131	21	8
EFTUD2_1	NHT_16	145	13	22
EFTUD2_1	NHT_17	158	4	8
EFTUD2_1	NHT_18	218	20	13
EFTUD2_1	NHT_19	69	4	2
EFTUD2_1	NHT_2	76	8	7
EFTUD2_1	NHT_20	248	11	18
EFTUD2_1	NHT_21	322	18	16
EFTUD2_1	NHT_22	148	7	6
EFTUD2_1	NHT_23	254	29	15
EFTUD2_1	NHT_24	220	3	11
EFTUD2_1	NHT_25	82	6	9
EFTUD2_1	NHT_26	188	17	49
EFTUD2_1	NHT_27	96	19	18
EFTUD2_1	NHT_28	197	4	3
EFTUD2_1	NHT_29	150	9	14
EFTUD2_1	NHT_3	86	5	9
EFTUD2_1	NHT_30	88	3	13
EFTUD2_1	NHT_31	244	173	117
EFTUD2_1	NHT_32	126	13	9
EFTUD2_1	NHT_33	250	62	50
EFTUD2_1	NHT_34	280	11	21
EFTUD2_1	NHT_35	120	5	11
EFTUD2_1	NHT_36	297	77	81
EFTUD2_1	NHT_37	110	8	9
EFTUD2_1	NHT_38	111	10	4
EFTUD2_1	NHT_39	320	23	16
EFTUD2_1	NHT_4	128	9	9
EFTUD2_1	NHT_40	109	5	6
EFTUD2_1	NHT_5	105	13	19
EFTUD2_1	NHT_6	54	2	6
EFTUD2_1	NHT_7	105	10	10
EFTUD2_1	NHT_8	195	19	18
EFTUD2_1	NHT_9	233	35	49
EFTUD2_1	TAOK1_1	81	1	2
EFTUD2_1	TAOK1_2	50	2	5
EFTUD2_1	TP53_1	82	14	22
EFTUD2_1	TP53_2	190	29	44
EFTUD2_1	XPO1_1	71	1	10
EFTUD2_1	XPO1_2	53	1	9
EFTUD2_1	XRN2_1	32	1	0
EFTUD2_1	XRN2_2	58	0	9
EFTUD2_2	AHR_1	86	4	7
EFTUD2_2	AHR_2	122	7	2
EFTUD2_2	ARNT_1	297	108	69
EFTUD2_2	ARNT_2	117	11	8
EFTUD2_2	BBX_1	58	1	2
EFTUD2_2	BBX_2	100	6	6
EFTUD2_2	C3orf17_1	107	10	2
EFTUD2_2	C3orf17_2	90	8	3
EFTUD2_2	CAND1_1	79	5	4
EFTUD2_2	CAND1_2	96	3	1
EFTUD2_2	CCT4_1	75	8	3
EFTUD2_2	CCT4_2	183	17	10
EFTUD2_2	DIMT1_1	327	12	16
EFTUD2_2	DIMT1_2	163	42	55
EFTUD2_2	EFTUD2_1	134	3	7
EFTUD2_2	EFTUD2_2	770	15	1
EFTUD2_2	EIF3B_1	271	23	38
EFTUD2_2	EIF3B_2	154	6	5
EFTUD2_2	FRYL_1	52	4	8
EFTUD2_2	FRYL_2	481	16	16
EFTUD2_2	IARS_1	311	24	30
EFTUD2_2	IARS_2	181	26	32
EFTUD2_2	KEAP1_1	400	57	37
EFTUD2_2	KEAP1_2	131	6	9
EFTUD2_2	KIRREL_1	258	20	36
EFTUD2_2	KIRREL_2	327	20	57
EFTUD2_2	NARS_1	91	10	3
EFTUD2_2	NARS_2	46	2	15
EFTUD2_2	NCL_1	86	3	3
EFTUD2_2	NCL_2	28	7	7
EFTUD2_2	NF2_1	119	10	6
EFTUD2_2	NF2_2	98	2	9
EFTUD2_2	NHT_1	431	40	24
EFTUD2_2	NHT_10	419	33	48
EFTUD2_2	NHT_11	176	13	2
EFTUD2_2	NHT_12	170	16	19
EFTUD2_2	NHT_13	132	2	5
EFTUD2_2	NHT_14	248	17	22
EFTUD2_2	NHT_15	265	22	11
EFTUD2_2	NHT_16	270	13	14
EFTUD2_2	NHT_17	255	4	9
EFTUD2_2	NHT_18	300	20	22
EFTUD2_2	NHT_19	119	8	2
EFTUD2_2	NHT_2	159	5	9
EFTUD2_2	NHT_20	409	34	23
EFTUD2_2	NHT_21	451	27	39
EFTUD2_2	NHT_22	231	13	8
EFTUD2_2	NHT_23	473	17	14
EFTUD2_2	NHT_24	326	6	8
EFTUD2_2	NHT_25	151	4	4
EFTUD2_2	NHT_26	311	14	7
EFTUD2_2	NHT_27	182	9	4
EFTUD2_2	NHT_28	288	11	2
EFTUD2_2	NHT_29	264	7	10
EFTUD2_2	NHT_3	178	41	39
EFTUD2_2	NHT_30	151	11	4
EFTUD2_2	NHT_31	486	12	15
EFTUD2_2	NHT_32	268	20	11
EFTUD2_2	NHT_33	401	16	26
EFTUD2_2	NHT_34	347	17	3
EFTUD2_2	NHT_35	225	11	10
EFTUD2_2	NHT_36	448	14	33
EFTUD2_2	NHT_37	248	5	10
EFTUD2_2	NHT_38	177	55	52
EFTUD2_2	NHT_39	468	15	41
EFTUD2_2	NHT_4	213	4	15
EFTUD2_2	NHT_40	172	8	15
EFTUD2_2	NHT_5	162	5	10
EFTUD2_2	NHT_6	156	7	5
EFTUD2_2	NHT_7	231	11	16
EFTUD2_2	NHT_8	315	27	20
EFTUD2_2	NHT_9	397	40	78
EFTUD2_2	TAOK1_1	98	5	3
EFTUD2_2	TAOK1_2	67	20	15
EFTUD2_2	TP53_1	164	7	6
EFTUD2_2	TP53_2	338	39	43
EFTUD2_2	XPO1_1	95	5	6
EFTUD2_2	XPO1_2	82	1	6
EFTUD2_2	XRN2_1	48	16	18
EFTUD2_2	XRN2_2	97	4	9
EIF3B_1	AHR_1	66	5	11
EIF3B_1	AHR_2	76	28	9
EIF3B_1	ARNT_1	303	20	42
EIF3B_1	ARNT_2	102	6	4
EIF3B_1	BBX_1	42	3	6
EIF3B_1	BBX_2	144	12	3
EIF3B_1	C3orf17_1	137	4	2
EIF3B_1	C3orf17_2	88	5	2
EIF3B_1	CAND1_1	70	10	7
EIF3B_1	CAND1_2	91	7	9
EIF3B_1	CCT4_1	103	11	4
EIF3B_1	CCT4_2	161	6	3
EIF3B_1	DIMT1_1	265	3	5
EIF3B_1	DIMT1_2	156	3	4
EIF3B_1	EFTUD2_1	144	7	2
EIF3B_1	EFTUD2_2	173	14	14
EIF3B_1	EIF3B_1	1212	31	16
EIF3B_1	EIF3B_2	145	3	5
EIF3B_1	FRYL_1	51	1	2
EIF3B_1	FRYL_2	431	39	25
EIF3B_1	IARS_1	343	23	13
EIF3B_1	IARS_2	202	17	8
EIF3B_1	KEAP1_1	473	25	26
EIF3B_1	KEAP1_2	151	6	4
EIF3B_1	KIRREL_1	241	16	7
EIF3B_1	KIRREL_2	282	39	40
EIF3B_1	NARS_1	107	6	1
EIF3B_1	NARS_2	56	6	9
EIF3B_1	NCL_1	75	77	85
EIF3B_1	NCL_2	36	4	0
EIF3B_1	NF2_1	140	6	7
EIF3B_1	NF2_2	97	4	7
EIF3B_1	NHT_1	462	24	44
EIF3B_1	NHT_10	390	24	13
EIF3B_1	NHT_11	188	3	11
EIF3B_1	NHT_12	212	15	18
EIF3B_1	NHT_13	136	18	13
EIF3B_1	NHT_14	208	27	14
EIF3B_1	NHT_15	314	16	16
EIF3B_1	NHT_16	252	27	40
EIF3B_1	NHT_17	238	7	24
EIF3B_1	NHT_18	290	63	76
EIF3B_1	NHT_19	117	8	15
EIF3B_1	NHT_2	154	64	106
EIF3B_1	NHT_20	441	63	35
EIF3B_1	NHT_21	517	19	14
EIF3B_1	NHT_22	220	16	11
EIF3B_1	NHT_23	542	40	84
EIF3B_1	NHT_24	358	17	29
EIF3B_1	NHT_25	127	13	14
EIF3B_1	NHT_26	307	59	43
EIF3B_1	NHT_27	171	8	5
EIF3B_1	NHT_28	330	14	13
EIF3B_1	NHT_29	258	34	34
EIF3B_1	NHT_3	160	34	22
EIF3B_1	NHT_30	144	7	6
EIF3B_1	NHT_31	440	18	13
EIF3B_1	NHT_32	222	2	7
EIF3B_1	NHT_33	374	17	37
EIF3B_1	NHT_34	330	28	18
EIF3B_1	NHT_35	200	22	35
EIF3B_1	NHT_36	412	24	23
EIF3B_1	NHT_37	254	10	9
EIF3B_1	NHT_38	149	16	14
EIF3B_1	NHT_39	496	17	26
EIF3B_1	NHT_4	181	10	11
EIF3B_1	NHT_40	196	7	5
EIF3B_1	NHT_5	161	20	25
EIF3B_1	NHT_6	85	2	5
EIF3B_1	NHT_7	212	9	15
EIF3B_1	NHT_8	321	29	32
EIF3B_1	NHT_9	404	19	29
EIF3B_1	TAOK1_1	123	4	10
EIF3B_1	TAOK1_2	85	5	7
EIF3B_1	TP53_1	138	12	16
EIF3B_1	TP53_2	301	50	49
EIF3B_1	XPO1_1	75	2	4
EIF3B_1	XPO1_2	77	4	4
EIF3B_1	XRN2_1	44	2	0
EIF3B_1	XRN2_2	109	3	4
EIF3B_2	AHR_1	138	13	2
EIF3B_2	AHR_2	253	2	2
EIF3B_2	ARNT_1	569	41	104
EIF3B_2	ARNT_2	166	51	34
EIF3B_2	BBX_1	93	3	0
EIF3B_2	BBX_2	203	13	18
EIF3B_2	C3orf17_1	224	9	11
EIF3B_2	C3orf17_2	214	6	7
EIF3B_2	CAND1_1	138	0	3
EIF3B_2	CAND1_2	210	3	0
EIF3B_2	CCT4_1	177	12	1
EIF3B_2	CCT4_2	314	5	8
EIF3B_2	DIMT1_1	556	11	14
EIF3B_2	DIMT1_2	366	0	1
EIF3B_2	EFTUD2_1	236	3	8
EIF3B_2	EFTUD2_2	324	5	6
EIF3B_2	EIF3B_1	479	9	11
EIF3B_2	EIF3B_2	1128	48	45
EIF3B_2	FRYL_1	100	4	6
EIF3B_2	FRYL_2	835	29	30
EIF3B_2	IARS_1	601	92	91
EIF3B_2	IARS_2	391	5	7
EIF3B_2	KEAP1_1	758	19	26
EIF3B_2	KEAP1_2	239	4	1
EIF3B_2	KIRREL_1	450	41	27
EIF3B_2	KIRREL_2	569	9	20
EIF3B_2	NARS_1	240	14	5
EIF3B_2	NARS_2	113	7	5
EIF3B_2	NCL_1	195	15	5
EIF3B_2	NCL_2	99	1	3
EIF3B_2	NF2_1	246	9	5
EIF3B_2	NF2_2	236	6	9
EIF3B_2	NHT_1	856	18	19
EIF3B_2	NHT_10	779	26	35
EIF3B_2	NHT_11	415	3	14
EIF3B_2	NHT_12	315	31	28
EIF3B_2	NHT_13	222	10	9
EIF3B_2	NHT_14	404	15	23
EIF3B_2	NHT_15	503	17	12
EIF3B_2	NHT_16	514	16	13
EIF3B_2	NHT_17	517	22	16
EIF3B_2	NHT_18	557	14	30
EIF3B_2	NHT_19	234	7	16
EIF3B_2	NHT_2	306	7	11
EIF3B_2	NHT_20	847	20	38
EIF3B_2	NHT_21	896	31	24
EIF3B_2	NHT_22	493	17	18
EIF3B_2	NHT_23	1016	34	21
EIF3B_2	NHT_24	666	64	34
EIF3B_2	NHT_25	269	25	8
EIF3B_2	NHT_26	578	30	21
EIF3B_2	NHT_27	340	16	47
EIF3B_2	NHT_28	620	29	25
EIF3B_2	NHT_29	452	180	193
EIF3B_2	NHT_3	250	14	31
EIF3B_2	NHT_30	308	18	11
EIF3B_2	NHT_31	807	51	16
EIF3B_2	NHT_32	385	10	12
EIF3B_2	NHT_33	740	21	37
EIF3B_2	NHT_34	637	17	15
EIF3B_2	NHT_35	401	21	7
EIF3B_2	NHT_36	894	38	28
EIF3B_2	NHT_37	471	15	7
EIF3B_2	NHT_38	353	22	14
EIF3B_2	NHT_39	1009	42	46
EIF3B_2	NHT_4	452	13	15
EIF3B_2	NHT_40	395	9	21
EIF3B_2	NHT_5	326	17	11
EIF3B_2	NHT_6	231	13	6
EIF3B_2	NHT_7	393	19	16
EIF3B_2	NHT_8	573	97	71
EIF3B_2	NHT_9	867	15	12
EIF3B_2	TAOK1_1	219	3	9
EIF3B_2	TAOK1_2	147	8	9
EIF3B_2	TP53_1	244	6	17
EIF3B_2	TP53_2	660	22	19
EIF3B_2	XPO1_1	206	9	6
EIF3B_2	XPO1_2	157	1	6
EIF3B_2	XRN2_1	105	3	2
EIF3B_2	XRN2_2	198	6	10
FRYL_1	AHR_1	107	79	20
FRYL_1	AHR_2	130	42	33
FRYL_1	ARNT_1	267	53	91
FRYL_1	ARNT_2	93	17	15
FRYL_1	BBX_1	33	5	3
FRYL_1	BBX_2	109	32	22
FRYL_1	C3orf17_1	97	7	3
FRYL_1	C3orf17_2	99	5	4
FRYL_1	CAND1_1	73	0	3
FRYL_1	CAND1_2	81	8	6
FRYL_1	CCT4_1	72	4	2
FRYL_1	CCT4_2	146	52	65
FRYL_1	DIMT1_1	201	3	17
FRYL_1	DIMT1_2	130	5	4
FRYL_1	EFTUD2_1	101	5	1
FRYL_1	EFTUD2_2	160	13	3
FRYL_1	EIF3B_1	190	6	5
FRYL_1	EIF3B_2	113	10	33
FRYL_1	FRYL_1	190	15	7
FRYL_1	FRYL_2	399	78	155
FRYL_1	IARS_1	281	6	11
FRYL_1	IARS_2	169	3	13
FRYL_1	KEAP1_1	328	198	79
FRYL_1	KEAP1_2	141	48	24
FRYL_1	KIRREL_1	210	41	34
FRYL_1	KIRREL_2	223	27	44
FRYL_1	NARS_1	83	0	2
FRYL_1	NARS_2	44	3	3
FRYL_1	NCL_1	82	3	4
FRYL_1	NCL_2	50	6	7
FRYL_1	NF2_1	111	32	25
FRYL_1	NF2_2	92	17	12
FRYL_1	NHT_1	391	144	82
FRYL_1	NHT_10	310	44	27
FRYL_1	NHT_11	161	14	15
FRYL_1	NHT_12	132	21	47
FRYL_1	NHT_13	128	26	19
FRYL_1	NHT_14	215	39	65
FRYL_1	NHT_15	196	42	36
FRYL_1	NHT_16	227	50	30
FRYL_1	NHT_17	220	12	17
FRYL_1	NHT_18	296	77	70
FRYL_1	NHT_19	111	11	8
FRYL_1	NHT_2	136	29	17
FRYL_1	NHT_20	338	120	49
FRYL_1	NHT_21	363	41	39
FRYL_1	NHT_22	219	82	61
FRYL_1	NHT_23	410	99	127
FRYL_1	NHT_24	374	21	23
FRYL_1	NHT_25	126	44	69
FRYL_1	NHT_26	300	107	99
FRYL_1	NHT_27	135	34	67
FRYL_1	NHT_28	276	40	49
FRYL_1	NHT_29	218	20	28
FRYL_1	NHT_3	117	12	23
FRYL_1	NHT_30	117	18	34
FRYL_1	NHT_31	375	37	17
FRYL_1	NHT_32	158	13	14
FRYL_1	NHT_33	353	111	107
FRYL_1	NHT_34	259	88	91
FRYL_1	NHT_35	173	18	17
FRYL_1	NHT_36	420	194	138
FRYL_1	NHT_37	200	52	21
FRYL_1	NHT_38	134	27	17
FRYL_1	NHT_39	425	53	72
FRYL_1	NHT_4	216	17	14
FRYL_1	NHT_40	135	8	10
FRYL_1	NHT_5	196	36	54
FRYL_1	NHT_6	90	40	26
FRYL_1	NHT_7	174	13	17
FRYL_1	NHT_8	246	63	54
FRYL_1	NHT_9	412	52	57
FRYL_1	TAOK1_1	96	29	27
FRYL_1	TAOK1_2	76	11	6
FRYL_1	TP53_1	116	19	32
FRYL_1	TP53_2	272	334	261
FRYL_1	XPO1_1	79	2	20
FRYL_1	XPO1_2	71	27	29
FRYL_1	XRN2_1	57	7	3
FRYL_1	XRN2_2	103	2	1
FRYL_2	AHR_1	133	30	23
FRYL_2	AHR_2	192	22	48
FRYL_2	ARNT_1	509	304	300
FRYL_2	ARNT_2	145	84	92
FRYL_2	BBX_1	85	78	63
FRYL_2	BBX_2	179	31	53
FRYL_2	C3orf17_1	157	15	6
FRYL_2	C3orf17_2	160	16	19
FRYL_2	CAND1_1	128	13	12
FRYL_2	CAND1_2	162	50	40
FRYL_2	CCT4_1	156	10	3
FRYL_2	CCT4_2	293	11	23
FRYL_2	DIMT1_1	441	12	21
FRYL_2	DIMT1_2	321	33	9
FRYL_2	EFTUD2_1	213	31	25
FRYL_2	EFTUD2_2	233	6	13
FRYL_2	EIF3B_1	387	42	58
FRYL_2	EIF3B_2	240	7	20
FRYL_2	FRYL_1	81	4	6
FRYL_2	FRYL_2	5117	459	334
FRYL_2	IARS_1	544	153	115
FRYL_2	IARS_2	320	27	9
FRYL_2	KEAP1_1	592	190	139
FRYL_2	KEAP1_2	243	62	16
FRYL_2	KIRREL_1	441	132	73
FRYL_2	KIRREL_2	530	177	143
FRYL_2	NARS_1	164	146	100
FRYL_2	NARS_2	95	5	6
FRYL_2	NCL_1	142	0	8
FRYL_2	NCL_2	47	14	9
FRYL_2	NF2_1	211	33	28
FRYL_2	NF2_2	161	98	92
FRYL_2	NHT_1	647	240	343
FRYL_2	NHT_10	675	115	97
FRYL_2	NHT_11	293	77	65
FRYL_2	NHT_12	258	116	118
FRYL_2	NHT_13	235	112	100
FRYL_2	NHT_14	349	102	102
FRYL_2	NHT_15	369	147	130
FRYL_2	NHT_16	456	188	171
FRYL_2	NHT_17	394	247	233
FRYL_2	NHT_18	514	189	150
FRYL_2	NHT_19	210	16	12
FRYL_2	NHT_2	217	45	32
FRYL_2	NHT_20	665	324	302
FRYL_2	NHT_21	773	180	311
FRYL_2	NHT_22	368	212	286
FRYL_2	NHT_23	790	144	184
FRYL_2	NHT_24	610	157	80
FRYL_2	NHT_25	281	22	28
FRYL_2	NHT_26	505	275	364
FRYL_2	NHT_27	297	171	148
FRYL_2	NHT_28	575	144	130
FRYL_2	NHT_29	439	168	124
FRYL_2	NHT_3	228	244	183
FRYL_2	NHT_30	233	115	96
FRYL_2	NHT_31	803	103	69
FRYL_2	NHT_32	386	162	120
FRYL_2	NHT_33	685	199	230
FRYL_2	NHT_34	541	128	101
FRYL_2	NHT_35	369	65	97
FRYL_2	NHT_36	767	210	235
FRYL_2	NHT_37	356	67	42
FRYL_2	NHT_38	313	227	223
FRYL_2	NHT_39	907	121	138
FRYL_2	NHT_4	373	170	66
FRYL_2	NHT_40	287	69	77
FRYL_2	NHT_5	255	131	140
FRYL_2	NHT_6	182	95	62
FRYL_2	NHT_7	330	57	26
FRYL_2	NHT_8	604	86	87
FRYL_2	NHT_9	745	308	359
FRYL_2	TAOK1_1	197	166	110
FRYL_2	TAOK1_2	147	59	58
FRYL_2	TP53_1	259	373	335
FRYL_2	TP53_2	536	504	488
FRYL_2	XPO1_1	179	13	21
FRYL_2	XPO1_2	136	15	25
FRYL_2	XRN2_1	93	5	19
FRYL_2	XRN2_2	171	13	6
IARS_1	AHR_1	86	2	8
IARS_1	AHR_2	106	11	6
IARS_1	ARNT_1	298	29	24
IARS_1	ARNT_2	97	9	13
IARS_1	BBX_1	51	16	12
IARS_1	BBX_2	104	8	13
IARS_1	C3orf17_1	107	5	6
IARS_1	C3orf17_2	119	6	5
IARS_1	CAND1_1	66	7	7
IARS_1	CAND1_2	117	3	5
IARS_1	CCT4_1	74	91	94
IARS_1	CCT4_2	182	16	3
IARS_1	DIMT1_1	266	22	30
IARS_1	DIMT1_2	185	3	7
IARS_1	EFTUD2_1	116	3	2
IARS_1	EFTUD2_2	183	68	74
IARS_1	EIF3B_1	278	11	15
IARS_1	EIF3B_2	149	6	7
IARS_1	FRYL_1	47	5	2
IARS_1	FRYL_2	462	16	20
IARS_1	IARS_1	1321	27	38
IARS_1	IARS_2	172	0	1
IARS_1	KEAP1_1	366	24	21
IARS_1	KEAP1_2	146	5	5
IARS_1	KIRREL_1	232	11	9
IARS_1	KIRREL_2	278	19	13
IARS_1	NARS_1	103	8	9
IARS_1	NARS_2	70	0	2
IARS_1	NCL_1	80	2	6
IARS_1	NCL_2	28	3	5
IARS_1	NF2_1	147	9	7
IARS_1	NF2_2	97	9	15
IARS_1	NHT_1	424	27	9
IARS_1	NHT_10	463	10	14
IARS_1	NHT_11	165	5	9
IARS_1	NHT_12	153	7	6
IARS_1	NHT_13	122	6	6
IARS_1	NHT_14	250	18	23
IARS_1	NHT_15	263	6	18
IARS_1	NHT_16	235	67	55
IARS_1	NHT_17	257	9	9
IARS_1	NHT_18	298	17	6
IARS_1	NHT_19	132	8	2
IARS_1	NHT_2	152	8	2
IARS_1	NHT_20	431	5	25
IARS_1	NHT_21	435	24	16
IARS_1	NHT_22	209	15	14
IARS_1	NHT_23	482	17	16
IARS_1	NHT_24	359	15	23
IARS_1	NHT_25	148	11	5
IARS_1	NHT_26	327	4	20
IARS_1	NHT_27	207	3	7
IARS_1	NHT_28	337	21	28
IARS_1	NHT_29	260	10	6
IARS_1	NHT_3	165	12	27
IARS_1	NHT_30	126	5	5
IARS_1	NHT_31	421	14	17
IARS_1	NHT_32	202	8	6
IARS_1	NHT_33	415	23	10
IARS_1	NHT_34	349	13	10
IARS_1	NHT_35	225	5	3
IARS_1	NHT_36	488	34	21
IARS_1	NHT_37	214	5	15
IARS_1	NHT_38	191	15	8
IARS_1	NHT_39	530	8	24
IARS_1	NHT_4	214	7	7
IARS_1	NHT_40	222	10	4
IARS_1	NHT_5	167	25	21
IARS_1	NHT_6	136	6	3
IARS_1	NHT_7	178	6	8
IARS_1	NHT_8	334	9	6
IARS_1	NHT_9	416	23	20
IARS_1	TAOK1_1	115	27	9
IARS_1	TAOK1_2	67	33	44
IARS_1	TP53_1	154	21	18
IARS_1	TP53_2	292	19	21
IARS_1	XPO1_1	98	3	8
IARS_1	XPO1_2	58	2	1
IARS_1	XRN2_1	48	6	1
IARS_1	XRN2_2	103	14	14
IARS_2	AHR_1	90	4	4
IARS_2	AHR_2	128	6	7
IARS_2	ARNT_1	352	92	54
IARS_2	ARNT_2	127	32	11
IARS_2	BBX_1	54	6	6
IARS_2	BBX_2	121	13	15
IARS_2	C3orf17_1	124	12	6
IARS_2	C3orf17_2	127	5	7
IARS_2	CAND1_1	90	4	10
IARS_2	CAND1_2	108	13	4
IARS_2	CCT4_1	86	4	2
IARS_2	CCT4_2	227	6	5
IARS_2	DIMT1_1	302	13	27
IARS_2	DIMT1_2	213	11	13
IARS_2	EFTUD2_1	137	2	6
IARS_2	EFTUD2_2	159	27	11
IARS_2	EIF3B_1	307	13	24
IARS_2	EIF3B_2	169	5	3
IARS_2	FRYL_1	42	0	3
IARS_2	FRYL_2	501	11	16
IARS_2	IARS_1	314	3	15
IARS_2	IARS_2	1550	21	22
IARS_2	KEAP1_1	401	54	42
IARS_2	KEAP1_2	158	33	52
IARS_2	KIRREL_1	257	38	21
IARS_2	KIRREL_2	307	52	33
IARS_2	NARS_1	147	8	2
IARS_2	NARS_2	63	0	4
IARS_2	NCL_1	116	5	2
IARS_2	NCL_2	29	1	13
IARS_2	NF2_1	156	14	13
IARS_2	NF2_2	103	4	12
IARS_2	NHT_1	627	40	44
IARS_2	NHT_10	587	74	91
IARS_2	NHT_11	204	9	9
IARS_2	NHT_12	161	28	53
IARS_2	NHT_13	140	7	18
IARS_2	NHT_14	260	17	12
IARS_2	NHT_15	282	84	33
IARS_2	NHT_16	350	15	30
IARS_2	NHT_17	259	6	5
IARS_2	NHT_18	352	34	29
IARS_2	NHT_19	138	7	67
IARS_2	NHT_2	152	8	5
IARS_2	NHT_20	493	22	51
IARS_2	NHT_21	588	24	6
IARS_2	NHT_22	272	44	40
IARS_2	NHT_23	595	69	79
IARS_2	NHT_24	428	6	25
IARS_2	NHT_25	186	13	9
IARS_2	NHT_26	339	91	82
IARS_2	NHT_27	196	30	7
IARS_2	NHT_28	352	20	19
IARS_2	NHT_29	306	33	30
IARS_2	NHT_3	181	14	24
IARS_2	NHT_30	137	11	23
IARS_2	NHT_31	539	36	77
IARS_2	NHT_32	237	14	25
IARS_2	NHT_33	460	87	55
IARS_2	NHT_34	364	18	20
IARS_2	NHT_35	251	29	10
IARS_2	NHT_36	515	41	24
IARS_2	NHT_37	313	12	31
IARS_2	NHT_38	161	19	16
IARS_2	NHT_39	616	20	40
IARS_2	NHT_4	240	11	16
IARS_2	NHT_40	204	7	18
IARS_2	NHT_5	204	33	10
IARS_2	NHT_6	141	4	3
IARS_2	NHT_7	233	51	17
IARS_2	NHT_8	379	62	30
IARS_2	NHT_9	493	16	19
IARS_2	TAOK1_1	119	10	6
IARS_2	TAOK1_2	95	7	20
IARS_2	TP53_1	166	11	27
IARS_2	TP53_2	419	66	73
IARS_2	XPO1_1	113	11	2
IARS_2	XPO1_2	84	7	8
IARS_2	XRN2_1	70	4	6
IARS_2	XRN2_2	105	3	4
KEAP1_1	AHR_1	95	18	24
KEAP1_1	AHR_2	162	15	12
KEAP1_1	ARNT_1	402	206	129
KEAP1_1	ARNT_2	130	206	123
KEAP1_1	BBX_1	63	29	35
KEAP1_1	BBX_2	174	119	78
KEAP1_1	C3orf17_1	140	9	7
KEAP1_1	C3orf17_2	117	5	13
KEAP1_1	CAND1_1	88	19	40
KEAP1_1	CAND1_2	131	52	46
KEAP1_1	CCT4_1	117	3	6
KEAP1_1	CCT4_2	206	10	9
KEAP1_1	DIMT1_1	410	17	11
KEAP1_1	DIMT1_2	175	6	5
KEAP1_1	EFTUD2_1	182	23	9
KEAP1_1	EFTUD2_2	247	7	18
KEAP1_1	EIF3B_1	373	100	81
KEAP1_1	EIF3B_2	222	18	16
KEAP1_1	FRYL_1	48	42	18
KEAP1_1	FRYL_2	561	183	150
KEAP1_1	IARS_1	436	47	51
KEAP1_1	IARS_2	235	8	22
KEAP1_1	KEAP1_1	1653	201	160
KEAP1_1	KEAP1_2	187	28	55
KEAP1_1	KIRREL_1	314	202	259
KEAP1_1	KIRREL_2	396	174	177
KEAP1_1	NARS_1	126	6	10
KEAP1_1	NARS_2	75	4	4
KEAP1_1	NCL_1	128	13	8
KEAP1_1	NCL_2	57	5	2
KEAP1_1	NF2_1	185	74	43
KEAP1_1	NF2_2	125	25	28
KEAP1_1	NHT_1	618	142	214
KEAP1_1	NHT_10	530	162	138
KEAP1_1	NHT_11	219	27	46
KEAP1_1	NHT_12	265	150	158
KEAP1_1	NHT_13	162	176	103
KEAP1_1	NHT_14	307	156	137
KEAP1_1	NHT_15	358	77	159
KEAP1_1	NHT_16	343	94	104
KEAP1_1	NHT_17	335	52	32
KEAP1_1	NHT_18	421	158	113
KEAP1_1	NHT_19	169	13	13
KEAP1_1	NHT_2	213	35	28
KEAP1_1	NHT_20	558	28	36
KEAP1_1	NHT_21	623	94	79
KEAP1_1	NHT_22	336	111	106
KEAP1_1	NHT_23	701	272	228
KEAP1_1	NHT_24	438	104	123
KEAP1_1	NHT_25	219	65	51
KEAP1_1	NHT_26	398	142	171
KEAP1_1	NHT_27	214	104	97
KEAP1_1	NHT_28	435	202	134
KEAP1_1	NHT_29	355	95	93
KEAP1_1	NHT_3	191	154	63
KEAP1_1	NHT_30	211	43	55
KEAP1_1	NHT_31	599	136	115
KEAP1_1	NHT_32	286	116	117
KEAP1_1	NHT_33	565	191	141
KEAP1_1	NHT_34	453	85	42
KEAP1_1	NHT_35	335	119	99
KEAP1_1	NHT_36	579	230	191
KEAP1_1	NHT_37	286	63	64
KEAP1_1	NHT_38	231	84	57
KEAP1_1	NHT_39	712	137	141
KEAP1_1	NHT_4	304	56	94
KEAP1_1	NHT_40	250	69	27
KEAP1_1	NHT_5	224	79	98
KEAP1_1	NHT_6	211	213	85
KEAP1_1	NHT_7	299	150	165
KEAP1_1	NHT_8	460	145	106
KEAP1_1	NHT_9	615	123	74
KEAP1_1	TAOK1_1	168	15	19
KEAP1_1	TAOK1_2	114	33	18
KEAP1_1	TP53_1	226	161	240
KEAP1_1	TP53_2	414	285	210
KEAP1_1	XPO1_1	124	3	11
KEAP1_1	XPO1_2	107	4	6
KEAP1_1	XRN2_1	90	9	12
KEAP1_1	XRN2_2	119	6	11
KEAP1_2	AHR_1	65	29	36
KEAP1_2	AHR_2	112	18	9
KEAP1_2	ARNT_1	308	222	159
KEAP1_2	ARNT_2	85	50	31
KEAP1_2	BBX_1	45	7	10
KEAP1_2	BBX_2	97	79	70
KEAP1_2	C3orf17_1	95	13	8
KEAP1_2	C3orf17_2	104	19	2
KEAP1_2	CAND1_1	73	5	9
KEAP1_2	CAND1_2	99	13	13
KEAP1_2	CCT4_1	64	6	0
KEAP1_2	CCT4_2	182	9	2
KEAP1_2	DIMT1_1	238	22	27
KEAP1_2	DIMT1_2	183	10	9
KEAP1_2	EFTUD2_1	127	2	6
KEAP1_2	EFTUD2_2	160	6	5
KEAP1_2	EIF3B_1	213	22	15
KEAP1_2	EIF3B_2	158	5	8
KEAP1_2	FRYL_1	34	14	28
KEAP1_2	FRYL_2	421	171	117
KEAP1_2	IARS_1	280	29	26
KEAP1_2	IARS_2	184	8	8
KEAP1_2	KEAP1_1	364	48	75
KEAP1_2	KEAP1_2	981	76	57
KEAP1_2	KIRREL_1	201	86	73
KEAP1_2	KIRREL_2	242	167	129
KEAP1_2	NARS_1	108	7	9
KEAP1_2	NARS_2	58	2	1
KEAP1_2	NCL_1	108	58	36
KEAP1_2	NCL_2	32	2	5
KEAP1_2	NF2_1	129	63	36
KEAP1_2	NF2_2	85	26	1
KEAP1_2	NHT_1	407	206	201
KEAP1_2	NHT_10	441	139	61
KEAP1_2	NHT_11	173	77	49
KEAP1_2	NHT_12	157	138	84
KEAP1_2	NHT_13	119	54	96
KEAP1_2	NHT_14	205	146	75
KEAP1_2	NHT_15	241	53	57
KEAP1_2	NHT_16	239	187	204
KEAP1_2	NHT_17	245	144	112
KEAP1_2	NHT_18	308	153	194
KEAP1_2	NHT_19	131	50	37
KEAP1_2	NHT_2	146	53	23
KEAP1_2	NHT_20	351	93	89
KEAP1_2	NHT_21	473	135	63
KEAP1_2	NHT_22	203	134	146
KEAP1_2	NHT_23	464	182	84
KEAP1_2	NHT_24	348	44	33
KEAP1_2	NHT_25	140	62	60
KEAP1_2	NHT_26	301	114	95
KEAP1_2	NHT_27	146	164	120
KEAP1_2	NHT_28	340	109	134
KEAP1_2	NHT_29	231	145	138
KEAP1_2	NHT_3	123	73	43
KEAP1_2	NHT_30	139	36	52
KEAP1_2	NHT_31	443	144	170
KEAP1_2	NHT_32	280	63	48
KEAP1_2	NHT_33	425	175	140
KEAP1_2	NHT_34	435	91	77
KEAP1_2	NHT_35	187	65	55
KEAP1_2	NHT_36	430	252	269
KEAP1_2	NHT_37	234	94	46
KEAP1_2	NHT_38	174	49	57
KEAP1_2	NHT_39	499	139	106
KEAP1_2	NHT_4	193	79	73
KEAP1_2	NHT_40	198	55	21
KEAP1_2	NHT_5	170	101	100
KEAP1_2	NHT_6	101	28	42
KEAP1_2	NHT_7	179	106	62
KEAP1_2	NHT_8	277	207	135
KEAP1_2	NHT_9	370	160	128
KEAP1_2	TAOK1_1	98	39	37
KEAP1_2	TAOK1_2	98	98	57
KEAP1_2	TP53_1	122	203	195
KEAP1_2	TP53_2	332	188	254
KEAP1_2	XPO1_1	76	4	10
KEAP1_2	XPO1_2	73	5	4
KEAP1_2	XRN2_1	54	4	5
KEAP1_2	XRN2_2	94	5	9
KIRREL_1	AHR_1	136	93	149
KIRREL_1	AHR_2	183	127	53
KIRREL_1	ARNT_1	586	187	186
KIRREL_1	ARNT_2	193	41	80
KIRREL_1	BBX_1	98	16	31
KIRREL_1	BBX_2	206	175	158
KIRREL_1	C3orf17_1	200	9	11
KIRREL_1	C3orf17_2	201	13	13
KIRREL_1	CAND1_1	150	54	33
KIRREL_1	CAND1_2	201	26	34
KIRREL_1	CCT4_1	177	13	25
KIRREL_1	CCT4_2	318	48	22
KIRREL_1	DIMT1_1	480	87	41
KIRREL_1	DIMT1_2	310	13	18
KIRREL_1	EFTUD2_1	246	3	13
KIRREL_1	EFTUD2_2	344	29	24
KIRREL_1	EIF3B_1	566	46	23
KIRREL_1	EIF3B_2	330	55	38
KIRREL_1	FRYL_1	86	11	18
KIRREL_1	FRYL_2	851	124	162
KIRREL_1	IARS_1	583	136	72
KIRREL_1	IARS_2	341	24	25
KIRREL_1	KEAP1_1	820	191	134
KIRREL_1	KEAP1_2	244	67	127
KIRREL_1	KIRREL_1	2604	164	129
KIRREL_1	KIRREL_2	568	287	282
KIRREL_1	NARS_1	227	16	10
KIRREL_1	NARS_2	102	20	30
KIRREL_1	NCL_1	172	8	9
KIRREL_1	NCL_2	73	9	4
KIRREL_1	NF2_1	243	145	213
KIRREL_1	NF2_2	216	65	56
KIRREL_1	NHT_1	822	379	250
KIRREL_1	NHT_10	727	146	174
KIRREL_1	NHT_11	303	119	76
KIRREL_1	NHT_12	278	290	321
KIRREL_1	NHT_13	238	127	85
KIRREL_1	NHT_14	417	188	140
KIRREL_1	NHT_15	457	380	299
KIRREL_1	NHT_16	520	75	80
KIRREL_1	NHT_17	466	77	154
KIRREL_1	NHT_18	568	310	258
KIRREL_1	NHT_19	206	26	24
KIRREL_1	NHT_2	283	222	148
KIRREL_1	NHT_20	865	209	171
KIRREL_1	NHT_21	937	184	164
KIRREL_1	NHT_22	451	371	309
KIRREL_1	NHT_23	873	422	269
KIRREL_1	NHT_24	684	265	155
KIRREL_1	NHT_25	278	119	120
KIRREL_1	NHT_26	539	149	112
KIRREL_1	NHT_27	342	134	147
KIRREL_1	NHT_28	570	247	246
KIRREL_1	NHT_29	508	229	142
KIRREL_1	NHT_3	252	170	86
KIRREL_1	NHT_30	275	157	137
KIRREL_1	NHT_31	817	312	301
KIRREL_1	NHT_32	409	168	139
KIRREL_1	NHT_33	751	250	203
KIRREL_1	NHT_34	547	366	312
KIRREL_1	NHT_35	393	175	210
KIRREL_1	NHT_36	817	465	430
KIRREL_1	NHT_37	442	99	60
KIRREL_1	NHT_38	274	159	146
KIRREL_1	NHT_39	984	172	146
KIRREL_1	NHT_4	434	150	183
KIRREL_1	NHT_40	352	32	15
KIRREL_1	NHT_5	310	183	177
KIRREL_1	NHT_6	237	79	82
KIRREL_1	NHT_7	419	187	208
KIRREL_1	NHT_8	572	109	105
KIRREL_1	NHT_9	815	215	205
KIRREL_1	TAOK1_1	212	35	29
KIRREL_1	TAOK1_2	151	13	19
KIRREL_1	TP53_1	258	576	337
KIRREL_1	TP53_2	669	584	436
KIRREL_1	XPO1_1	190	4	9
KIRREL_1	XPO1_2	157	39	12
KIRREL_1	XRN2_1	105	13	31
[truncated: 4,401 more rows]

## Sheet: CHyMErA.v2
Guide1	Guide2	Library read counts	Replicate 1 read counts	Replicate 2 read counts
AHR-KO-1	AHR-KO-1	169	814	429
AHR-KO-1	AHR-KO-2	529	1580	1080
AHR-KO-1	ARNT-KO-1	253	1500	1378
AHR-KO-1	ARNT-KO-2	297	1629	1146
AHR-KO-1	BBX-KO-1	210	1304	656
AHR-KO-1	BBX-KO-2	156	363	313
AHR-KO-1	C3orf17-KO-1	254	100	89
AHR-KO-1	C3orf17-KO-2	243	57	60
AHR-KO-1	CAND1-KO-1	101	139	268
AHR-KO-1	CAND1-KO-2	194	308	250
AHR-KO-1	CCT4-KO-1	146	172	245
AHR-KO-1	CCT4-KO-2	380	170	40
AHR-KO-1	DIMT1-KO-1	291	28	24
AHR-KO-1	DIMT1-KO-2	301	64	45
AHR-KO-1	EFTUD2-KO-1	453	15	16
AHR-KO-1	EFTUD2-KO-2	231	32	23
AHR-KO-1	EIF3B-KO-1	518	190	156
AHR-KO-1	EIF3B-KO-2	289	143	149
AHR-KO-1	FRYL-KO-1	183	451	453
AHR-KO-1	FRYL-KO-2	340	721	557
AHR-KO-1	IARS-KO-1	397	73	51
AHR-KO-1	IARS-KO-2	310	397	283
AHR-KO-1	KEAP1-KO-1	386	1388	1327
AHR-KO-1	KEAP1-KO-2	787	2125	1969
AHR-KO-1	KIRREL-KO-1	205	1190	1110
AHR-KO-1	KIRREL-KO-2	316	1276	1077
AHR-KO-1	NARS-KO-1	398	97	103
AHR-KO-1	NARS-KO-2	107	17	15
AHR-KO-1	NCL-KO-1	148	18	24
AHR-KO-1	NCL-KO-2	137	40	29
AHR-KO-1	NF2-KO-1	157	930	833
AHR-KO-1	NF2-KO-2	281	1526	843
AHR-KO-1	NHT-KO-1	291	1052	1211
AHR-KO-1	NHT-KO-10	218	777	425
AHR-KO-1	NHT-KO-11	240	420	427
AHR-KO-1	NHT-KO-12	147	542	415
AHR-KO-1	NHT-KO-13	199	1327	1134
AHR-KO-1	NHT-KO-14	248	1203	808
AHR-KO-1	NHT-KO-15	352	1453	927
AHR-KO-1	NHT-KO-16	205	536	690
AHR-KO-1	NHT-KO-17	317	946	931
AHR-KO-1	NHT-KO-18	199	1010	861
AHR-KO-1	NHT-KO-19	225	634	651
AHR-KO-1	NHT-KO-2	217	1177	921
AHR-KO-1	NHT-KO-20	454	1579	1135
AHR-KO-1	NHT-KO-21	251	860	721
AHR-KO-1	NHT-KO-22	199	1353	951
AHR-KO-1	NHT-KO-23	294	1149	1150
AHR-KO-1	NHT-KO-24	224	1425	795
AHR-KO-1	NHT-KO-25	146	787	717
AHR-KO-1	NHT-KO-26	152	692	640
AHR-KO-1	NHT-KO-27	198	1156	705
AHR-KO-1	NHT-KO-28	477	1478	1389
AHR-KO-1	NHT-KO-29	256	967	806
AHR-KO-1	NHT-KO-3	226	1880	2006
AHR-KO-1	NHT-KO-30	401	1539	1513
AHR-KO-1	NHT-KO-31	709	2411	1208
AHR-KO-1	NHT-KO-32	426	1814	1092
AHR-KO-1	NHT-KO-33	230	1000	1214
AHR-KO-1	NHT-KO-34	406	1645	1055
AHR-KO-1	NHT-KO-35	209	810	401
AHR-KO-1	NHT-KO-36	386	2067	1478
AHR-KO-1	NHT-KO-37	187	494	296
AHR-KO-1	NHT-KO-38	179	901	546
AHR-KO-1	NHT-KO-39	255	486	190
AHR-KO-1	NHT-KO-4	246	1400	1204
AHR-KO-1	NHT-KO-40	172	712	507
AHR-KO-1	NHT-KO-5	263	1719	1751
AHR-KO-1	NHT-KO-6	426	1781	1671
AHR-KO-1	NHT-KO-7	266	1696	934
AHR-KO-1	NHT-KO-8	361	1560	945
AHR-KO-1	NHT-KO-9	183	758	767
AHR-KO-1	TAOK1-KO-1	252	513	423
AHR-KO-1	TAOK1-KO-2	154	136	145
AHR-KO-1	TP53-KO-1	343	1507	1418
AHR-KO-1	TP53-KO-2	319	2680	1964
AHR-KO-1	wildtype-PacI-BsIWI	0	72	50
AHR-KO-1	XPO1-KO-1	238	24	0
AHR-KO-1	XPO1-KO-2	221	42	16
AHR-KO-1	XRN2-KO-1	273	80	6
AHR-KO-1	XRN2-KO-2	171	909	821
AHR-KO-2	AHR-KO-1	269	1507	1814
AHR-KO-2	AHR-KO-2	796	1129	1113
AHR-KO-2	ARNT-KO-1	414	2221	1827
AHR-KO-2	ARNT-KO-2	512	1087	1061
AHR-KO-2	BBX-KO-1	352	726	526
AHR-KO-2	BBX-KO-2	236	254	312
AHR-KO-2	C3orf17-KO-1	385	78	41
AHR-KO-2	C3orf17-KO-2	451	207	258
AHR-KO-2	CAND1-KO-1	226	793	529
AHR-KO-2	CAND1-KO-2	386	185	99
AHR-KO-2	CCT4-KO-1	269	48	29
AHR-KO-2	CCT4-KO-2	655	29	73
AHR-KO-2	DIMT1-KO-1	481	129	42
AHR-KO-2	DIMT1-KO-2	431	47	29
AHR-KO-2	EFTUD2-KO-1	690	55	103
AHR-KO-2	EFTUD2-KO-2	355	259	129
AHR-KO-2	EIF3B-KO-1	779	96	130
AHR-KO-2	EIF3B-KO-2	383	438	472
AHR-KO-2	FRYL-KO-1	267	1199	866
AHR-KO-2	FRYL-KO-2	534	80	50
AHR-KO-2	IARS-KO-1	666	237	319
AHR-KO-2	IARS-KO-2	552	977	1147
AHR-KO-2	KEAP1-KO-1	596	2098	1824
AHR-KO-2	KEAP1-KO-2	1320	1489	892
AHR-KO-2	KIRREL-KO-1	384	1500	1575
AHR-KO-2	KIRREL-KO-2	499	117	82
AHR-KO-2	NARS-KO-1	595	19	154
AHR-KO-2	NARS-KO-2	158	60	87
AHR-KO-2	NCL-KO-1	290	49	20
AHR-KO-2	NCL-KO-2	172	882	1363
AHR-KO-2	NF2-KO-1	258	1350	1169
AHR-KO-2	NF2-KO-2	478	1210	1240
AHR-KO-2	NHT-KO-1	471	944	999
AHR-KO-2	NHT-KO-10	350	939	1210
AHR-KO-2	NHT-KO-11	352	415	874
AHR-KO-2	NHT-KO-12	278	2041	1602
AHR-KO-2	NHT-KO-13	354	1513	1904
AHR-KO-2	NHT-KO-14	424	1544	1131
AHR-KO-2	NHT-KO-15	681	992	982
AHR-KO-2	NHT-KO-16	364	1107	686
AHR-KO-2	NHT-KO-17	561	1064	925
AHR-KO-2	NHT-KO-18	347	780	330
AHR-KO-2	NHT-KO-19	323	864	909
AHR-KO-2	NHT-KO-2	380	2740	2315
AHR-KO-2	NHT-KO-20	774	1152	897
AHR-KO-2	NHT-KO-21	418	1540	1101
AHR-KO-2	NHT-KO-22	351	1219	1364
AHR-KO-2	NHT-KO-23	504	716	626
AHR-KO-2	NHT-KO-24	304	674	705
AHR-KO-2	NHT-KO-25	212	1063	822
AHR-KO-2	NHT-KO-26	284	1532	2320
AHR-KO-2	NHT-KO-27	333	1420	961
AHR-KO-2	NHT-KO-28	745	1664	1099
AHR-KO-2	NHT-KO-29	452	2406	1992
AHR-KO-2	NHT-KO-3	338	1770	2031
AHR-KO-2	NHT-KO-30	616	2216	1916
AHR-KO-2	NHT-KO-31	1140	2605	1581
AHR-KO-2	NHT-KO-32	706	2020	1151
AHR-KO-2	NHT-KO-33	425	1354	793
AHR-KO-2	NHT-KO-34	592	446	463
AHR-KO-2	NHT-KO-35	388	2412	1824
AHR-KO-2	NHT-KO-36	572	906	864
AHR-KO-2	NHT-KO-37	319	1021	1067
AHR-KO-2	NHT-KO-38	224	544	544
AHR-KO-2	NHT-KO-39	476	1972	2099
AHR-KO-2	NHT-KO-4	324	914	968
AHR-KO-2	NHT-KO-40	254	1664	1377
AHR-KO-2	NHT-KO-5	460	2564	2248
AHR-KO-2	NHT-KO-6	597	2320	2050
AHR-KO-2	NHT-KO-7	430	1405	1128
AHR-KO-2	NHT-KO-8	502	856	644
AHR-KO-2	NHT-KO-9	271	931	966
AHR-KO-2	TAOK1-KO-1	443	276	315
AHR-KO-2	TAOK1-KO-2	232	1837	1710
AHR-KO-2	TP53-KO-1	511	2346	2088
AHR-KO-2	TP53-KO-2	566	62	9
AHR-KO-2	wildtype-PacI-BsIWI	0	19	29
AHR-KO-2	XPO1-KO-1	402	175	103
AHR-KO-2	XPO1-KO-2	313	54	2
AHR-KO-2	XRN2-KO-1	433	931	747
AHR-KO-2	XRN2-KO-2	306	1026	996
AHR-KO-3	AHR-KO-1	195	1187	1173
AHR-KO-3	AHR-KO-2	476	1738	1333
AHR-KO-3	ARNT-KO-1	236	868	926
AHR-KO-3	ARNT-KO-2	301	875	618
AHR-KO-3	BBX-KO-1	206	722	551
AHR-KO-3	BBX-KO-2	175	156	154
AHR-KO-3	C3orf17-KO-1	279	568	535
AHR-KO-3	C3orf17-KO-2	305	694	686
AHR-KO-3	CAND1-KO-1	140	589	454
AHR-KO-3	CAND1-KO-2	212	413	330
AHR-KO-3	CCT4-KO-1	155	78	160
AHR-KO-3	CCT4-KO-2	369	331	276
AHR-KO-3	DIMT1-KO-1	314	112	135
AHR-KO-3	DIMT1-KO-2	277	122	235
AHR-KO-3	EFTUD2-KO-1	414	629	292
AHR-KO-3	EFTUD2-KO-2	240	338	379
AHR-KO-3	EIF3B-KO-1	528	599	481
AHR-KO-3	EIF3B-KO-2	269	902	998
AHR-KO-3	FRYL-KO-1	193	49	16
AHR-KO-3	FRYL-KO-2	354	752	944
AHR-KO-3	IARS-KO-1	432	1159	942
AHR-KO-3	IARS-KO-2	323	1761	1288
AHR-KO-3	KEAP1-KO-1	373	977	1094
AHR-KO-3	KEAP1-KO-2	776	1151	903
AHR-KO-3	KIRREL-KO-1	209	259	134
AHR-KO-3	KIRREL-KO-2	291	162	208
AHR-KO-3	NARS-KO-1	377	28	268
AHR-KO-3	NARS-KO-2	105	67	81
AHR-KO-3	NCL-KO-1	198	1086	992
AHR-KO-3	NCL-KO-2	121	460	350
AHR-KO-3	NF2-KO-1	154	1009	1078
AHR-KO-3	NF2-KO-2	287	980	771
AHR-KO-3	NHT-KO-1	263	550	517
AHR-KO-3	NHT-KO-10	268	420	482
AHR-KO-3	NHT-KO-11	217	1484	1385
AHR-KO-3	NHT-KO-12	156	1134	762
AHR-KO-3	NHT-KO-13	205	1003	1134
AHR-KO-3	NHT-KO-14	267	1069	899
AHR-KO-3	NHT-KO-15	365	1077	1219
AHR-KO-3	NHT-KO-16	189	715	561
AHR-KO-3	NHT-KO-17	410	297	615
AHR-KO-3	NHT-KO-18	166	1426	1209
AHR-KO-3	NHT-KO-19	227	1514	1471
AHR-KO-3	NHT-KO-2	211	708	582
AHR-KO-3	NHT-KO-20	451	800	758
AHR-KO-3	NHT-KO-21	284	1185	1238
AHR-KO-3	NHT-KO-22	181	566	464
AHR-KO-3	NHT-KO-23	352	577	505
AHR-KO-3	NHT-KO-24	202	615	353
AHR-KO-3	NHT-KO-25	157	387	306
AHR-KO-3	NHT-KO-26	171	553	401
AHR-KO-3	NHT-KO-27	206	1254	1139
AHR-KO-3	NHT-KO-28	446	1348	1285
AHR-KO-3	NHT-KO-29	299	1011	577
AHR-KO-3	NHT-KO-3	215	2334	1522
AHR-KO-3	NHT-KO-30	355	1668	1395
AHR-KO-3	NHT-KO-31	736	759	689
AHR-KO-3	NHT-KO-32	422	1079	1019
AHR-KO-3	NHT-KO-33	269	671	449
AHR-KO-3	NHT-KO-34	387	1787	2343
AHR-KO-3	NHT-KO-35	232	850	951
AHR-KO-3	NHT-KO-36	369	674	847
AHR-KO-3	NHT-KO-37	172	437	418
AHR-KO-3	NHT-KO-38	155	1037	1263
AHR-KO-3	NHT-KO-39	282	382	302
AHR-KO-3	NHT-KO-4	211	1413	1190
AHR-KO-3	NHT-KO-40	138	2823	1991
AHR-KO-3	NHT-KO-5	270	1104	1120
AHR-KO-3	NHT-KO-6	376	1276	959
AHR-KO-3	NHT-KO-7	283	691	547
AHR-KO-3	NHT-KO-8	320	831	514
AHR-KO-3	NHT-KO-9	191	485	292
AHR-KO-3	TAOK1-KO-1	246	1216	1477
AHR-KO-3	TAOK1-KO-2	138	2477	1846
AHR-KO-3	TP53-KO-1	352	194	216
AHR-KO-3	TP53-KO-2	399	11	17
AHR-KO-3	wildtype-PacI-BsIWI	0	127	41
AHR-KO-3	XPO1-KO-1	231	363	149
AHR-KO-3	XPO1-KO-2	179	398	462
AHR-KO-3	XRN2-KO-1	250	1142	1189
AHR-KO-3	XRN2-KO-2	175	1061	1487
AHR-KO-4	AHR-KO-1	164	1345	1366
AHR-KO-4	AHR-KO-2	465	953	962
AHR-KO-4	ARNT-KO-1	254	430	744
AHR-KO-4	ARNT-KO-2	259	92	47
AHR-KO-4	BBX-KO-1	196	22	66
AHR-KO-4	BBX-KO-2	145	141	190
AHR-KO-4	C3orf17-KO-1	276	383	223
AHR-KO-4	C3orf17-KO-2	221	65	56
AHR-KO-4	CAND1-KO-1	111	42	16
AHR-KO-4	CAND1-KO-2	209	129	32
AHR-KO-4	CCT4-KO-1	177	61	39
AHR-KO-4	CCT4-KO-2	334	5	6
AHR-KO-4	DIMT1-KO-1	317	11	67
AHR-KO-4	DIMT1-KO-2	246	118	31
AHR-KO-4	EFTUD2-KO-1	425	29	64
AHR-KO-4	EFTUD2-KO-2	195	234	567
AHR-KO-4	EIF3B-KO-1	490	501	251
AHR-KO-4	EIF3B-KO-2	264	61	29
AHR-KO-4	FRYL-KO-1	151	48	121
AHR-KO-4	FRYL-KO-2	351	655	766
AHR-KO-4	IARS-KO-1	318	1571	1429
AHR-KO-4	IARS-KO-2	273	515	591
AHR-KO-4	KEAP1-KO-1	333	1108	569
AHR-KO-4	KEAP1-KO-2	706	57	132
AHR-KO-4	KIRREL-KO-1	171	29	39
AHR-KO-4	KIRREL-KO-2	263	24	5
AHR-KO-4	NARS-KO-1	382	15	4
AHR-KO-4	NARS-KO-2	93	690	636
AHR-KO-4	NCL-KO-1	178	962	1159
AHR-KO-4	NCL-KO-2	102	548	464
AHR-KO-4	NF2-KO-1	122	677	201
AHR-KO-4	NF2-KO-2	305	427	304
AHR-KO-4	NHT-KO-1	266	480	378
AHR-KO-4	NHT-KO-10	242	1214	1656
AHR-KO-4	NHT-KO-11	221	1145	975
AHR-KO-4	NHT-KO-12	176	1034	1204
AHR-KO-4	NHT-KO-13	222	629	625
AHR-KO-4	NHT-KO-14	275	568	407
AHR-KO-4	NHT-KO-15	446	373	158
AHR-KO-4	NHT-KO-16	196	591	221
AHR-KO-4	NHT-KO-17	311	968	974
AHR-KO-4	NHT-KO-18	178	857	816
AHR-KO-4	NHT-KO-19	211	782	559
AHR-KO-4	NHT-KO-2	249	389	695
AHR-KO-4	NHT-KO-20	431	1256	1088
AHR-KO-4	NHT-KO-21	240	431	389
AHR-KO-4	NHT-KO-22	181	118	359
AHR-KO-4	NHT-KO-23	322	572	529
AHR-KO-4	NHT-KO-24	220	918	704
AHR-KO-4	NHT-KO-25	123	799	467
AHR-KO-4	NHT-KO-26	188	618	887
AHR-KO-4	NHT-KO-27	198	1001	1168
AHR-KO-4	NHT-KO-28	417	998	770
AHR-KO-4	NHT-KO-29	259	1855	1357
AHR-KO-4	NHT-KO-3	199	913	834
AHR-KO-4	NHT-KO-30	336	1011	1088
AHR-KO-4	NHT-KO-31	675	1132	963
AHR-KO-4	NHT-KO-32	371	220	269
AHR-KO-4	NHT-KO-33	213	1097	1159
AHR-KO-4	NHT-KO-34	341	460	387
AHR-KO-4	NHT-KO-35	205	834	508
AHR-KO-4	NHT-KO-36	344	342	638
AHR-KO-4	NHT-KO-37	198	1154	1265
AHR-KO-4	NHT-KO-38	140	358	556
AHR-KO-4	NHT-KO-39	236	1687	1916
AHR-KO-4	NHT-KO-4	191	2316	1807
AHR-KO-4	NHT-KO-40	149	932	1041
AHR-KO-4	NHT-KO-5	313	717	687
AHR-KO-4	NHT-KO-6	405	318	301
AHR-KO-4	NHT-KO-7	274	727	814
AHR-KO-4	NHT-KO-8	352	165	104
AHR-KO-4	NHT-KO-9	194	1284	1049
AHR-KO-4	TAOK1-KO-1	274	2403	1761
AHR-KO-4	TAOK1-KO-2	121	29	45
AHR-KO-4	TP53-KO-1	294	7	2
AHR-KO-4	TP53-KO-2	371	27	21
AHR-KO-4	wildtype-PacI-BsIWI	0	10	41
AHR-KO-4	XPO1-KO-1	222	991	1348
AHR-KO-4	XPO1-KO-2	168	2667	2167
AHR-KO-4	XRN2-KO-1	247	1172	1511
AHR-KO-4	XRN2-KO-2	198	2547	2196
ARNT-KO-1	AHR-KO-1	338	1720	1352
ARNT-KO-1	AHR-KO-2	858	990	1666
ARNT-KO-1	ARNT-KO-1	421	180	140
ARNT-KO-1	ARNT-KO-2	465	247	108
ARNT-KO-1	BBX-KO-1	380	633	478
ARNT-KO-1	BBX-KO-2	304	432	460
ARNT-KO-1	C3orf17-KO-1	473	157	85
ARNT-KO-1	C3orf17-KO-2	472	106	56
ARNT-KO-1	CAND1-KO-1	185	81	126
ARNT-KO-1	CAND1-KO-2	330	68	198
ARNT-KO-1	CCT4-KO-1	294	110	57
ARNT-KO-1	CCT4-KO-2	616	29	87
ARNT-KO-1	DIMT1-KO-1	533	166	149
ARNT-KO-1	DIMT1-KO-2	476	112	97
ARNT-KO-1	EFTUD2-KO-1	724	749	368
ARNT-KO-1	EFTUD2-KO-2	379	1170	961
ARNT-KO-1	EIF3B-KO-1	824	49	10
ARNT-KO-1	EIF3B-KO-2	450	394	146
ARNT-KO-1	FRYL-KO-1	277	1054	1233
ARNT-KO-1	FRYL-KO-2	711	2536	2666
ARNT-KO-1	IARS-KO-1	660	1381	1579
ARNT-KO-1	IARS-KO-2	551	2071	1951
ARNT-KO-1	KEAP1-KO-1	565	113	55
ARNT-KO-1	KEAP1-KO-2	1335	17	39
ARNT-KO-1	KIRREL-KO-1	359	79	86
ARNT-KO-1	KIRREL-KO-2	500	166	42
ARNT-KO-1	NARS-KO-1	668	710	585
ARNT-KO-1	NARS-KO-2	163	2151	1838
ARNT-KO-1	NCL-KO-1	305	2091	1265
ARNT-KO-1	NCL-KO-2	204	1456	991
ARNT-KO-1	NF2-KO-1	233	912	1177
ARNT-KO-1	NF2-KO-2	511	856	797
ARNT-KO-1	NHT-KO-1	494	2861	2975
ARNT-KO-1	NHT-KO-10	418	2293	1954
ARNT-KO-1	NHT-KO-11	384	1986	1465
ARNT-KO-1	NHT-KO-12	253	1749	1387
ARNT-KO-1	NHT-KO-13	430	1505	1051
ARNT-KO-1	NHT-KO-14	423	1245	1109
ARNT-KO-1	NHT-KO-15	665	775	583
ARNT-KO-1	NHT-KO-16	370	1924	1905
ARNT-KO-1	NHT-KO-17	568	2654	2239
ARNT-KO-1	NHT-KO-18	335	1230	1318
ARNT-KO-1	NHT-KO-19	395	1792	1977
ARNT-KO-1	NHT-KO-2	425	1794	1107
ARNT-KO-1	NHT-KO-20	745	964	633
ARNT-KO-1	NHT-KO-21	444	1027	605
ARNT-KO-1	NHT-KO-22	358	1490	2186
ARNT-KO-1	NHT-KO-23	573	1870	1760
ARNT-KO-1	NHT-KO-24	340	1946	1325
ARNT-KO-1	NHT-KO-25	240	2107	1608
ARNT-KO-1	NHT-KO-26	273	4059	3521
ARNT-KO-1	NHT-KO-27	346	1917	1632
ARNT-KO-1	NHT-KO-28	865	2653	2390
ARNT-KO-1	NHT-KO-29	415	2742	3486
ARNT-KO-1	NHT-KO-3	356	2206	1878
ARNT-KO-1	NHT-KO-30	647	2749	3044
ARNT-KO-1	NHT-KO-31	1289	953	880
ARNT-KO-1	NHT-KO-32	768	3032	2188
ARNT-KO-1	NHT-KO-33	430	1783	1189
ARNT-KO-1	NHT-KO-34	626	1194	1055
ARNT-KO-1	NHT-KO-35	353	710	597
ARNT-KO-1	NHT-KO-36	561	2662	2371
ARNT-KO-1	NHT-KO-37	326	1310	1053
ARNT-KO-1	NHT-KO-38	251	3165	3359
ARNT-KO-1	NHT-KO-39	443	3967	4042
ARNT-KO-1	NHT-KO-4	352	1700	1850
ARNT-KO-1	NHT-KO-40	296	1657	1699
ARNT-KO-1	NHT-KO-5	498	1046	1051
ARNT-KO-1	NHT-KO-6	744	1596	1563
ARNT-KO-1	NHT-KO-7	431	667	378
ARNT-KO-1	NHT-KO-8	585	2593	1621
ARNT-KO-1	NHT-KO-9	336	4163	3442
ARNT-KO-1	TAOK1-KO-1	474	138	31
ARNT-KO-1	TAOK1-KO-2	245	27	19
ARNT-KO-1	TP53-KO-1	518	117	37
ARNT-KO-1	TP53-KO-2	641	168	37
ARNT-KO-1	wildtype-PacI-BsIWI	0	520	446
ARNT-KO-1	XPO1-KO-1	406	1474	1093
ARNT-KO-1	XPO1-KO-2	334	950	1075
ARNT-KO-1	XRN2-KO-1	428	1324	1297
ARNT-KO-1	XRN2-KO-2	312	1063	1206
ARNT-KO-2	AHR-KO-1	213	832	705
ARNT-KO-2	AHR-KO-2	573	38	148
ARNT-KO-2	ARNT-KO-1	289	57	51
ARNT-KO-2	ARNT-KO-2	289	136	298
ARNT-KO-2	BBX-KO-1	236	491	243
ARNT-KO-2	BBX-KO-2	176	67	40
ARNT-KO-2	C3orf17-KO-1	330	107	104
ARNT-KO-2	C3orf17-KO-2	313	36	78
ARNT-KO-2	CAND1-KO-1	126	76	35
ARNT-KO-2	CAND1-KO-2	237	42	9
ARNT-KO-2	CCT4-KO-1	155	25	17
ARNT-KO-2	CCT4-KO-2	404	128	86
ARNT-KO-2	DIMT1-KO-1	297	67	55
ARNT-KO-2	DIMT1-KO-2	322	615	610
ARNT-KO-2	EFTUD2-KO-1	452	714	600
ARNT-KO-2	EFTUD2-KO-2	231	20	2
ARNT-KO-2	EIF3B-KO-1	564	222	88
ARNT-KO-2	EIF3B-KO-2	330	907	895
ARNT-KO-2	FRYL-KO-1	167	1805	1510
ARNT-KO-2	FRYL-KO-2	437	649	508
ARNT-KO-2	IARS-KO-1	433	749	1040
ARNT-KO-2	IARS-KO-2	317	46	53
ARNT-KO-2	KEAP1-KO-1	411	55	2
ARNT-KO-2	KEAP1-KO-2	895	64	56
ARNT-KO-2	KIRREL-KO-1	238	21	45
ARNT-KO-2	KIRREL-KO-2	295	761	456
ARNT-KO-2	NARS-KO-1	456	884	744
ARNT-KO-2	NARS-KO-2	130	1228	924
ARNT-KO-2	NCL-KO-1	184	1079	619
ARNT-KO-2	NCL-KO-2	123	461	522
ARNT-KO-2	NF2-KO-1	132	444	342
ARNT-KO-2	NF2-KO-2	319	1606	1815
ARNT-KO-2	NHT-KO-1	322	783	1189
ARNT-KO-2	NHT-KO-10	249	1751	1388
ARNT-KO-2	NHT-KO-11	269	1442	625
ARNT-KO-2	NHT-KO-12	164	1362	1217
ARNT-KO-2	NHT-KO-13	248	953	1050
ARNT-KO-2	NHT-KO-14	292	895	593
ARNT-KO-2	NHT-KO-15	439	1111	681
ARNT-KO-2	NHT-KO-16	229	1347	1273
ARNT-KO-2	NHT-KO-17	367	814	1140
ARNT-KO-2	NHT-KO-18	257	1049	1254
ARNT-KO-2	NHT-KO-19	241	1018	982
ARNT-KO-2	NHT-KO-2	280	738	658
ARNT-KO-2	NHT-KO-20	568	656	511
ARNT-KO-2	NHT-KO-21	260	1045	589
ARNT-KO-2	NHT-KO-22	217	977	1383
ARNT-KO-2	NHT-KO-23	333	1201	1238
ARNT-KO-2	NHT-KO-24	254	1485	1152
ARNT-KO-2	NHT-KO-25	139	1971	1957
ARNT-KO-2	NHT-KO-26	213	1107	790
ARNT-KO-2	NHT-KO-27	256	1842	1259
ARNT-KO-2	NHT-KO-28	548	1414	791
ARNT-KO-2	NHT-KO-29	338	911	1359
ARNT-KO-2	NHT-KO-3	234	1610	1481
ARNT-KO-2	NHT-KO-30	450	415	441
ARNT-KO-2	NHT-KO-31	833	2548	1512
ARNT-KO-2	NHT-KO-32	467	677	738
ARNT-KO-2	NHT-KO-33	287	764	970
ARNT-KO-2	NHT-KO-34	434	532	621
ARNT-KO-2	NHT-KO-35	259	1897	1367
ARNT-KO-2	NHT-KO-36	392	457	474
ARNT-KO-2	NHT-KO-37	197	1618	1023
ARNT-KO-2	NHT-KO-38	167	2851	2474
ARNT-KO-2	NHT-KO-39	292	1968	1791
ARNT-KO-2	NHT-KO-4	246	1346	1110
ARNT-KO-2	NHT-KO-40	219	1199	737
ARNT-KO-2	NHT-KO-5	294	1217	1097
ARNT-KO-2	NHT-KO-6	458	267	488
ARNT-KO-2	NHT-KO-7	272	2295	1474
ARNT-KO-2	NHT-KO-8	336	3432	3132
ARNT-KO-2	NHT-KO-9	198	46	42
ARNT-KO-2	TAOK1-KO-1	339	17	38
ARNT-KO-2	TAOK1-KO-2	166	46	44
ARNT-KO-2	TP53-KO-1	323	37	137
ARNT-KO-2	TP53-KO-2	377	658	300
ARNT-KO-2	wildtype-PacI-BsIWI	0	1332	964
ARNT-KO-2	XPO1-KO-1	250	517	635
ARNT-KO-2	XPO1-KO-2	200	1251	650
ARNT-KO-2	XRN2-KO-1	277	650	696
ARNT-KO-2	XRN2-KO-2	235	291	312
ARNT-KO-3	AHR-KO-1	157	134	30
ARNT-KO-3	AHR-KO-2	408	34	59
ARNT-KO-3	ARNT-KO-1	233	187	164
ARNT-KO-3	ARNT-KO-2	259	371	374
ARNT-KO-3	BBX-KO-1	201	96	91
ARNT-KO-3	BBX-KO-2	132	44	52
ARNT-KO-3	C3orf17-KO-1	238	41	11
ARNT-KO-3	C3orf17-KO-2	253	47	58
ARNT-KO-3	CAND1-KO-1	86	35	32
ARNT-KO-3	CAND1-KO-2	175	51	25
ARNT-KO-3	CCT4-KO-1	156	134	402
ARNT-KO-3	CCT4-KO-2	311	116	26
ARNT-KO-3	DIMT1-KO-1	251	364	306
ARNT-KO-3	DIMT1-KO-2	203	506	339
ARNT-KO-3	EFTUD2-KO-1	366	74	57
ARNT-KO-3	EFTUD2-KO-2	184	101	164
ARNT-KO-3	EIF3B-KO-1	509	970	575
ARNT-KO-3	EIF3B-KO-2	262	1454	1057
ARNT-KO-3	FRYL-KO-1	155	701	389
ARNT-KO-3	FRYL-KO-2	319	1668	1594
ARNT-KO-3	IARS-KO-1	390	56	73
ARNT-KO-3	IARS-KO-2	290	31	20
ARNT-KO-3	KEAP1-KO-1	293	3	30
ARNT-KO-3	KEAP1-KO-2	647	40	122
ARNT-KO-3	KIRREL-KO-1	211	449	363
ARNT-KO-3	KIRREL-KO-2	282	757	489
ARNT-KO-3	NARS-KO-1	303	898	803
ARNT-KO-3	NARS-KO-2	90	1178	712
ARNT-KO-3	NCL-KO-1	184	444	707
ARNT-KO-3	NCL-KO-2	125	320	410
ARNT-KO-3	NF2-KO-1	123	1581	1389
ARNT-KO-3	NF2-KO-2	250	1064	922
ARNT-KO-3	NHT-KO-1	256	761	1058
ARNT-KO-3	NHT-KO-10	220	696	646
ARNT-KO-3	NHT-KO-11	187	454	925
ARNT-KO-3	NHT-KO-12	155	260	484
ARNT-KO-3	NHT-KO-13	228	350	362
ARNT-KO-3	NHT-KO-14	193	1344	914
ARNT-KO-3	NHT-KO-15	314	764	837
ARNT-KO-3	NHT-KO-16	187	697	545
ARNT-KO-3	NHT-KO-17	268	1029	703
ARNT-KO-3	NHT-KO-18	157	1055	1291
ARNT-KO-3	NHT-KO-19	189	1222	731
ARNT-KO-3	NHT-KO-2	227	340	245
ARNT-KO-3	NHT-KO-20	402	1146	1093
ARNT-KO-3	NHT-KO-21	217	816	542
ARNT-KO-3	NHT-KO-22	176	519	489
ARNT-KO-3	NHT-KO-23	281	447	593
ARNT-KO-3	NHT-KO-24	182	1857	1255
ARNT-KO-3	NHT-KO-25	103	2036	1131
ARNT-KO-3	NHT-KO-26	168	1687	1085
ARNT-KO-3	NHT-KO-27	181	1450	1140
ARNT-KO-3	NHT-KO-28	453	1806	1185
ARNT-KO-3	NHT-KO-29	238	934	977
ARNT-KO-3	NHT-KO-3	203	405	321
ARNT-KO-3	NHT-KO-30	349	922	1650
ARNT-KO-3	NHT-KO-31	682	656	680
ARNT-KO-3	NHT-KO-32	366	548	487
ARNT-KO-3	NHT-KO-33	216	985	395
ARNT-KO-3	NHT-KO-34	315	1225	1099
ARNT-KO-3	NHT-KO-35	199	422	258
ARNT-KO-3	NHT-KO-36	260	1305	1316
ARNT-KO-3	NHT-KO-37	185	1386	1417
ARNT-KO-3	NHT-KO-38	114	1135	1226
ARNT-KO-3	NHT-KO-39	258	1183	1798
ARNT-KO-3	NHT-KO-4	225	892	432
ARNT-KO-3	NHT-KO-40	126	782	452
ARNT-KO-3	NHT-KO-5	251	191	384
ARNT-KO-3	NHT-KO-6	355	1025	935
ARNT-KO-3	NHT-KO-7	238	2985	1799
ARNT-KO-3	NHT-KO-8	295	0	18
ARNT-KO-3	NHT-KO-9	176	0	25
ARNT-KO-3	TAOK1-KO-1	244	49	62
ARNT-KO-3	TAOK1-KO-2	133	78	3
ARNT-KO-3	TP53-KO-1	306	651	605
ARNT-KO-3	TP53-KO-2	289	1369	1403
ARNT-KO-3	wildtype-PacI-BsIWI	0	1182	1272
ARNT-KO-3	XPO1-KO-1	205	2254	2049
ARNT-KO-3	XPO1-KO-2	162	1561	1537
ARNT-KO-3	XRN2-KO-1	232	651	597
ARNT-KO-3	XRN2-KO-2	157	249	208
ARNT-KO-4	AHR-KO-1	294	102	194
ARNT-KO-4	AHR-KO-2	852	300	264
ARNT-KO-4	ARNT-KO-1	400	858	1079
ARNT-KO-4	ARNT-KO-2	485	111	173
ARNT-KO-4	BBX-KO-1	383	26	92
ARNT-KO-4	BBX-KO-2	236	84	121
ARNT-KO-4	C3orf17-KO-1	442	133	158
ARNT-KO-4	C3orf17-KO-2	453	56	17
ARNT-KO-4	CAND1-KO-1	155	94	59
ARNT-KO-4	CAND1-KO-2	376	329	202
ARNT-KO-4	CCT4-KO-1	233	179	65
ARNT-KO-4	CCT4-KO-2	611	1086	724
ARNT-KO-4	DIMT1-KO-1	568	740	679
ARNT-KO-4	DIMT1-KO-2	476	75	41
ARNT-KO-4	EFTUD2-KO-1	666	545	362
ARNT-KO-4	EFTUD2-KO-2	359	1281	889
ARNT-KO-4	EIF3B-KO-1	827	2356	2338
ARNT-KO-4	EIF3B-KO-2	520	1060	567
ARNT-KO-4	FRYL-KO-1	330	1446	1279
ARNT-KO-4	FRYL-KO-2	660	79	170
ARNT-KO-4	IARS-KO-1	584	57	116
ARNT-KO-4	IARS-KO-2	562	46	0
ARNT-KO-4	KEAP1-KO-1	609	22	42
ARNT-KO-4	KEAP1-KO-2	1242	928	1556
ARNT-KO-4	KIRREL-KO-1	346	810	739
ARNT-KO-4	KIRREL-KO-2	493	1719	1199
ARNT-KO-4	NARS-KO-1	560	1167	1155
ARNT-KO-4	NARS-KO-2	180	1070	901
ARNT-KO-4	NCL-KO-1	308	1124	748
ARNT-KO-4	NCL-KO-2	216	2708	1725
ARNT-KO-4	NF2-KO-1	204	1262	1311
ARNT-KO-4	NF2-KO-2	512	1181	1020
ARNT-KO-4	NHT-KO-1	425	1040	895
ARNT-KO-4	NHT-KO-10	403	1586	1530
ARNT-KO-4	NHT-KO-11	370	701	949
ARNT-KO-4	NHT-KO-12	278	1130	810
ARNT-KO-4	NHT-KO-13	370	1267	894
ARNT-KO-4	NHT-KO-14	441	2810	2389
ARNT-KO-4	NHT-KO-15	684	1120	765
ARNT-KO-4	NHT-KO-16	327	1293	1593
ARNT-KO-4	NHT-KO-17	620	1520	1377
ARNT-KO-4	NHT-KO-18	338	859	494
ARNT-KO-4	NHT-KO-19	372	897	812
ARNT-KO-4	NHT-KO-2	367	803	983
ARNT-KO-4	NHT-KO-20	774	1805	1081
ARNT-KO-4	NHT-KO-21	409	1724	775
ARNT-KO-4	NHT-KO-22	332	1587	1335
ARNT-KO-4	NHT-KO-23	553	2701	1986
ARNT-KO-4	NHT-KO-24	338	2004	1809
ARNT-KO-4	NHT-KO-25	224	2362	2108
ARNT-KO-4	NHT-KO-26	270	2775	2147
ARNT-KO-4	NHT-KO-27	368	896	1378
ARNT-KO-4	NHT-KO-28	710	2270	1921
ARNT-KO-4	NHT-KO-29	492	488	576
ARNT-KO-4	NHT-KO-3	377	1889	2513
ARNT-KO-4	NHT-KO-30	622	1691	1048
ARNT-KO-4	NHT-KO-31	1160	1269	778
ARNT-KO-4	NHT-KO-32	792	667	946
ARNT-KO-4	NHT-KO-33	429	2388	2003
ARNT-KO-4	NHT-KO-34	700	907	672
ARNT-KO-4	NHT-KO-35	344	2442	2438
ARNT-KO-4	NHT-KO-36	591	2709	2096
ARNT-KO-4	NHT-KO-37	382	1774	1435
ARNT-KO-4	NHT-KO-38	214	1846	1435
ARNT-KO-4	NHT-KO-39	448	581	496
ARNT-KO-4	NHT-KO-4	337	1074	1017
ARNT-KO-4	NHT-KO-40	285	275	257
ARNT-KO-4	NHT-KO-5	531	1924	1992
ARNT-KO-4	NHT-KO-6	652	2943	2922
ARNT-KO-4	NHT-KO-7	441	121	80
ARNT-KO-4	NHT-KO-8	574	3	3
ARNT-KO-4	NHT-KO-9	287	41	27
ARNT-KO-4	TAOK1-KO-1	466	3	149
ARNT-KO-4	TAOK1-KO-2	216	1462	839
ARNT-KO-4	TP53-KO-1	509	1657	1882
ARNT-KO-4	TP53-KO-2	588	1762	1342
ARNT-KO-4	wildtype-PacI-BsIWI	0	3053	2556
ARNT-KO-4	XPO1-KO-1	325	1263	1173
ARNT-KO-4	XPO1-KO-2	306	714	661
ARNT-KO-4	XRN2-KO-1	441	944	909
ARNT-KO-4	XRN2-KO-2	350	385	421
BBX-KO-1	AHR-KO-1	181	612	375
BBX-KO-1	AHR-KO-2	529	1143	1077
BBX-KO-1	ARNT-KO-1	255	773	539
BBX-KO-1	ARNT-KO-2	269	455	369
BBX-KO-1	BBX-KO-1	223	138	197
BBX-KO-1	BBX-KO-2	192	497	328
BBX-KO-1	C3orf17-KO-1	257	188	20
BBX-KO-1	C3orf17-KO-2	306	170	215
BBX-KO-1	CAND1-KO-1	121	1101	757
BBX-KO-1	CAND1-KO-2	235	405	621
BBX-KO-1	CCT4-KO-1	159	824	559
BBX-KO-1	CCT4-KO-2	383	1215	1448
BBX-KO-1	DIMT1-KO-1	301	95	75
BBX-KO-1	DIMT1-KO-2	261	936	651
BBX-KO-1	EFTUD2-KO-1	383	1607	823
BBX-KO-1	EFTUD2-KO-2	212	1883	1345
BBX-KO-1	EIF3B-KO-1	519	1532	527
BBX-KO-1	EIF3B-KO-2	257	1254	1315
BBX-KO-1	FRYL-KO-1	175	469	350
BBX-KO-1	FRYL-KO-2	370	450	432
BBX-KO-1	IARS-KO-1	349	114	207
BBX-KO-1	IARS-KO-2	320	56	79
BBX-KO-1	KEAP1-KO-1	334	1182	1424
BBX-KO-1	KEAP1-KO-2	817	1402	1153
BBX-KO-1	KIRREL-KO-1	193	1081	723
BBX-KO-1	KIRREL-KO-2	291	946	727
BBX-KO-1	NARS-KO-1	404	1214	1013
BBX-KO-1	NARS-KO-2	108	794	621
BBX-KO-1	NCL-KO-1	206	2294	2482
BBX-KO-1	NCL-KO-2	127	1359	1151
BBX-KO-1	NF2-KO-1	120	1724	1381
BBX-KO-1	NF2-KO-2	282	751	1022
BBX-KO-1	NHT-KO-1	247	1380	1372
BBX-KO-1	NHT-KO-10	250	716	731
BBX-KO-1	NHT-KO-11	229	1128	959
BBX-KO-1	NHT-KO-12	173	1169	869
BBX-KO-1	NHT-KO-13	232	1765	1309
BBX-KO-1	NHT-KO-14	246	939	652
BBX-KO-1	NHT-KO-15	389	1142	1296
BBX-KO-1	NHT-KO-16	233	1590	1106
BBX-KO-1	NHT-KO-17	371	508	574
BBX-KO-1	NHT-KO-18	195	512	489
BBX-KO-1	NHT-KO-19	214	933	448
BBX-KO-1	NHT-KO-2	246	1320	1304
BBX-KO-1	NHT-KO-20	502	1435	1137
BBX-KO-1	NHT-KO-21	257	1356	1013
BBX-KO-1	NHT-KO-22	198	1828	1591
BBX-KO-1	NHT-KO-23	306	1975	1070
BBX-KO-1	NHT-KO-24	223	2685	2415
BBX-KO-1	NHT-KO-25	127	2237	1849
BBX-KO-1	NHT-KO-26	158	1689	1209
BBX-KO-1	NHT-KO-27	212	1543	1149
BBX-KO-1	NHT-KO-28	460	822	938
BBX-KO-1	NHT-KO-29	290	2145	1593
BBX-KO-1	NHT-KO-3	223	1068	1254
BBX-KO-1	NHT-KO-30	402	694	906
BBX-KO-1	NHT-KO-31	784	773	580
BBX-KO-1	NHT-KO-32	462	2514	1381
BBX-KO-1	NHT-KO-33	242	603	678
BBX-KO-1	NHT-KO-34	402	2089	1920
BBX-KO-1	NHT-KO-35	206	2672	2248
BBX-KO-1	NHT-KO-36	350	2116	1688
BBX-KO-1	NHT-KO-37	184	1224	1265
BBX-KO-1	NHT-KO-38	124	487	649
BBX-KO-1	NHT-KO-39	296	1110	739
BBX-KO-1	NHT-KO-4	284	609	581
BBX-KO-1	NHT-KO-40	158	1688	1153
BBX-KO-1	NHT-KO-5	260	1957	1904
BBX-KO-1	NHT-KO-6	389	283	250
BBX-KO-1	NHT-KO-7	269	31	14
BBX-KO-1	NHT-KO-8	333	150	96
BBX-KO-1	NHT-KO-9	206	234	227
BBX-KO-1	TAOK1-KO-1	311	336	449
BBX-KO-1	TAOK1-KO-2	132	447	583
BBX-KO-1	TP53-KO-1	269	791	529
BBX-KO-1	TP53-KO-2	385	714	553
BBX-KO-1	wildtype-PacI-BsIWI	0	363	304
BBX-KO-1	XPO1-KO-1	249	130	176
BBX-KO-1	XPO1-KO-2	225	28	64
BBX-KO-1	XRN2-KO-1	254	18	39
BBX-KO-1	XRN2-KO-2	195	86	25
BBX-KO-2	AHR-KO-1	108	290	286
BBX-KO-2	AHR-KO-2	247	62	27
BBX-KO-2	ARNT-KO-1	125	47	32
BBX-KO-2	ARNT-KO-2	136	52	17
BBX-KO-2	BBX-KO-1	98	23	21
BBX-KO-2	BBX-KO-2	73	3	21
BBX-KO-2	C3orf17-KO-1	138	16	0
BBX-KO-2	C3orf17-KO-2	137	69	87
BBX-KO-2	CAND1-KO-1	46	18	8
BBX-KO-2	CAND1-KO-2	103	57	55
BBX-KO-2	CCT4-KO-1	105	386	231
BBX-KO-2	CCT4-KO-2	214	0	0
BBX-KO-2	DIMT1-KO-1	161	71	4
BBX-KO-2	DIMT1-KO-2	134	218	104
BBX-KO-2	EFTUD2-KO-1	208	558	892
BBX-KO-2	EFTUD2-KO-2	119	330	381
BBX-KO-2	EIF3B-KO-1	241	361	651
BBX-KO-2	EIF3B-KO-2	137	53	2
BBX-KO-2	FRYL-KO-1	81	4	2
BBX-KO-2	FRYL-KO-2	198	7	38
BBX-KO-2	IARS-KO-1	190	25	17
BBX-KO-2	IARS-KO-2	182	499	343
BBX-KO-2	KEAP1-KO-1	172	621	498
BBX-KO-2	KEAP1-KO-2	341	359	574
BBX-KO-2	KIRREL-KO-1	119	574	493
BBX-KO-2	KIRREL-KO-2	138	169	367
BBX-KO-2	NARS-KO-1	181	313	230
BBX-KO-2	NARS-KO-2	53	862	596
BBX-KO-2	NCL-KO-1	105	715	620
BBX-KO-2	NCL-KO-2	85	545	322
BBX-KO-2	NF2-KO-1	90	233	315
BBX-KO-2	NF2-KO-2	136	301	217
BBX-KO-2	NHT-KO-1	143	207	150
BBX-KO-2	NHT-KO-10	117	643	412
BBX-KO-2	NHT-KO-11	126	500	501
BBX-KO-2	NHT-KO-12	72	614	688
BBX-KO-2	NHT-KO-13	112	440	318
BBX-KO-2	NHT-KO-14	151	417	231
BBX-KO-2	NHT-KO-15	175	419	345
BBX-KO-2	NHT-KO-16	125	353	333
BBX-KO-2	NHT-KO-17	184	50	158
BBX-KO-2	NHT-KO-18	83	450	610
BBX-KO-2	NHT-KO-19	100	589	889
BBX-KO-2	NHT-KO-2	108	706	717
BBX-KO-2	NHT-KO-20	230	643	520
BBX-KO-2	NHT-KO-21	145	915	721
BBX-KO-2	NHT-KO-22	94	410	708
BBX-KO-2	NHT-KO-23	162	1180	1096
BBX-KO-2	NHT-KO-24	106	734	744
BBX-KO-2	NHT-KO-25	68	352	524
BBX-KO-2	NHT-KO-26	82	691	555
BBX-KO-2	NHT-KO-27	112	387	162
BBX-KO-2	NHT-KO-28	206	727	1034
BBX-KO-2	NHT-KO-29	157	482	179
BBX-KO-2	NHT-KO-3	99	348	265
BBX-KO-2	NHT-KO-30	216	164	99
BBX-KO-2	NHT-KO-31	364	1135	725
BBX-KO-2	NHT-KO-32	209	315	234
BBX-KO-2	NHT-KO-33	129	1171	1399
BBX-KO-2	NHT-KO-34	209	918	886
BBX-KO-2	NHT-KO-35	98	375	523
BBX-KO-2	NHT-KO-36	155	372	312
BBX-KO-2	NHT-KO-37	107	233	196
BBX-KO-2	NHT-KO-38	78	456	381
BBX-KO-2	NHT-KO-39	119	177	163
BBX-KO-2	NHT-KO-4	132	745	678
BBX-KO-2	NHT-KO-40	70	977	1026
BBX-KO-2	NHT-KO-5	132	10	2
BBX-KO-2	NHT-KO-6	223	4	3
BBX-KO-2	NHT-KO-7	165	33	5
BBX-KO-2	NHT-KO-8	163	12	40
BBX-KO-2	NHT-KO-9	113	583	526
BBX-KO-2	TAOK1-KO-1	132	1071	938
BBX-KO-2	TAOK1-KO-2	86	677	735
BBX-KO-2	TP53-KO-1	159	1764	1664
BBX-KO-2	TP53-KO-2	195	937	722
BBX-KO-2	wildtype-PacI-BsIWI	0	602	423
BBX-KO-2	XPO1-KO-1	133	153	148
BBX-KO-2	XPO1-KO-2	89	25	133
BBX-KO-2	XRN2-KO-1	138	217	217
BBX-KO-2	XRN2-KO-2	96	585	956
BBX-KO-3	AHR-KO-1	149	120	189
BBX-KO-3	AHR-KO-2	477	77	44
BBX-KO-3	ARNT-KO-1	227	164	138
BBX-KO-3	ARNT-KO-2	263	12	30
BBX-KO-3	BBX-KO-1	162	14	46
BBX-KO-3	BBX-KO-2	131	58	75
BBX-KO-3	C3orf17-KO-1	245	130	102
BBX-KO-3	C3orf17-KO-2	238	152	54
BBX-KO-3	CAND1-KO-1	107	287	404
BBX-KO-3	CAND1-KO-2	192	489	252
BBX-KO-3	CCT4-KO-1	144	16	36
BBX-KO-3	CCT4-KO-2	349	142	304
BBX-KO-3	DIMT1-KO-1	273	824	635
BBX-KO-3	DIMT1-KO-2	256	1674	1571
BBX-KO-3	EFTUD2-KO-1	364	1061	796
BBX-KO-3	EFTUD2-KO-2	161	711	1250
BBX-KO-3	EIF3B-KO-1	392	97	2
BBX-KO-3	EIF3B-KO-2	235	58	125
BBX-KO-3	FRYL-KO-1	183	65	89
BBX-KO-3	FRYL-KO-2	308	20	31
BBX-KO-3	IARS-KO-1	317	448	209
BBX-KO-3	IARS-KO-2	278	1209	1116
BBX-KO-3	KEAP1-KO-1	270	941	1051
BBX-KO-3	KEAP1-KO-2	688	863	419
BBX-KO-3	KIRREL-KO-1	215	388	507
BBX-KO-3	KIRREL-KO-2	270	381	534
BBX-KO-3	NARS-KO-1	334	1344	1525
BBX-KO-3	NARS-KO-2	98	1073	1103
BBX-KO-3	NCL-KO-1	163	1120	764
BBX-KO-3	NCL-KO-2	94	444	730
BBX-KO-3	NF2-KO-1	116	1118	1084
BBX-KO-3	NF2-KO-2	267	319	340
BBX-KO-3	NHT-KO-1	252	716	636
BBX-KO-3	NHT-KO-10	181	551	836
BBX-KO-3	NHT-KO-11	207	1157	1099
BBX-KO-3	NHT-KO-12	120	917	776
BBX-KO-3	NHT-KO-13	196	685	570
BBX-KO-3	NHT-KO-14	229	822	763
BBX-KO-3	NHT-KO-15	333	149	365
BBX-KO-3	NHT-KO-16	182	248	304
BBX-KO-3	NHT-KO-17	310	1023	531
BBX-KO-3	NHT-KO-18	158	1177	1216
BBX-KO-3	NHT-KO-19	213	829	643
BBX-KO-3	NHT-KO-2	201	675	996
BBX-KO-3	NHT-KO-20	451	1628	1505
BBX-KO-3	NHT-KO-21	258	1310	1157
BBX-KO-3	NHT-KO-22	173	2379	1773
BBX-KO-3	NHT-KO-23	282	1171	1274
BBX-KO-3	NHT-KO-24	165	1530	1512
BBX-KO-3	NHT-KO-25	148	1204	682
BBX-KO-3	NHT-KO-26	135	339	188
BBX-KO-3	NHT-KO-27	181	2043	1417
BBX-KO-3	NHT-KO-28	381	412	387
BBX-KO-3	NHT-KO-29	220	942	564
BBX-KO-3	NHT-KO-3	192	498	272
BBX-KO-3	NHT-KO-30	321	1306	1184
BBX-KO-3	NHT-KO-31	631	339	293
BBX-KO-3	NHT-KO-32	377	1477	1163
BBX-KO-3	NHT-KO-33	211	1504	1346
BBX-KO-3	NHT-KO-34	339	896	958
BBX-KO-3	NHT-KO-35	178	886	866
BBX-KO-3	NHT-KO-36	300	793	320
BBX-KO-3	NHT-KO-37	188	830	483
BBX-KO-3	NHT-KO-38	144	203	274
BBX-KO-3	NHT-KO-39	240	724	1317
BBX-KO-3	NHT-KO-4	210	2073	1776
BBX-KO-3	NHT-KO-40	106	46	37
BBX-KO-3	NHT-KO-5	206	2	0
BBX-KO-3	NHT-KO-6	362	53	85
BBX-KO-3	NHT-KO-7	260	31	83
BBX-KO-3	NHT-KO-8	294	616	626
BBX-KO-3	NHT-KO-9	153	1679	1334
BBX-KO-3	TAOK1-KO-1	264	1095	1119
BBX-KO-3	TAOK1-KO-2	101	1402	1177
BBX-KO-3	TP53-KO-1	247	974	714
BBX-KO-3	TP53-KO-2	310	173	380
BBX-KO-3	wildtype-PacI-BsIWI	0	76	90
BBX-KO-3	XPO1-KO-1	195	129	48
BBX-KO-3	XPO1-KO-2	176	373	231
BBX-KO-3	XRN2-KO-1	227	530	488
BBX-KO-3	XRN2-KO-2	175	21	11
BBX-KO-4	AHR-KO-1	194	203	206
BBX-KO-4	AHR-KO-2	664	33	75
BBX-KO-4	ARNT-KO-1	319	41	1
BBX-KO-4	ARNT-KO-2	291	51	53
BBX-KO-4	BBX-KO-1	234	36	80
BBX-KO-4	BBX-KO-2	206	144	160
BBX-KO-4	C3orf17-KO-1	346	100	42
BBX-KO-4	C3orf17-KO-2	367	402	519
BBX-KO-4	CAND1-KO-1	112	617	465
BBX-KO-4	CAND1-KO-2	277	60	27
BBX-KO-4	CCT4-KO-1	204	149	195
BBX-KO-4	CCT4-KO-2	459	1009	656
BBX-KO-4	DIMT1-KO-1	365	1250	859
BBX-KO-4	DIMT1-KO-2	370	837	583
BBX-KO-4	EFTUD2-KO-1	485	1030	731
BBX-KO-4	EFTUD2-KO-2	258	123	10
BBX-KO-4	EIF3B-KO-1	645	16	65
BBX-KO-4	EIF3B-KO-2	336	34	9
BBX-KO-4	FRYL-KO-1	209	19	30
BBX-KO-4	FRYL-KO-2	478	1212	950
BBX-KO-4	IARS-KO-1	436	639	698
BBX-KO-4	IARS-KO-2	386	1076	496
BBX-KO-4	KEAP1-KO-1	437	607	500
BBX-KO-4	KEAP1-KO-2	933	814	1247
BBX-KO-4	KIRREL-KO-1	233	464	573
BBX-KO-4	KIRREL-KO-2	361	1975	1721
BBX-KO-4	NARS-KO-1	460	1303	956
BBX-KO-4	NARS-KO-2	113	1035	921
BBX-KO-4	NCL-KO-1	248	526	555
BBX-KO-4	NCL-KO-2	142	1159	769
BBX-KO-4	NF2-KO-1	194	571	421
BBX-KO-4	NF2-KO-2	293	658	571
BBX-KO-4	NHT-KO-1	342	1299	1052
BBX-KO-4	NHT-KO-10	277	1537	1078
BBX-KO-4	NHT-KO-11	296	398	577
BBX-KO-4	NHT-KO-12	166	1053	759
BBX-KO-4	NHT-KO-13	256	1330	709
BBX-KO-4	NHT-KO-14	312	773	553
BBX-KO-4	NHT-KO-15	469	799	617
BBX-KO-4	NHT-KO-16	253	499	669
BBX-KO-4	NHT-KO-17	404	708	604
BBX-KO-4	NHT-KO-18	237	1110	858
BBX-KO-4	NHT-KO-19	227	1362	803
BBX-KO-4	NHT-KO-2	244	2181	1570
BBX-KO-4	NHT-KO-20	530	1201	1130
BBX-KO-4	NHT-KO-21	291	2041	1283
BBX-KO-4	NHT-KO-22	232	1866	1159
BBX-KO-4	NHT-KO-23	382	1333	692
BBX-KO-4	NHT-KO-24	239	1662	1210
BBX-KO-4	NHT-KO-25	149	644	435
BBX-KO-4	NHT-KO-26	215	2359	1416
BBX-KO-4	NHT-KO-27	279	1198	803
BBX-KO-4	NHT-KO-28	518	1147	1348
BBX-KO-4	NHT-KO-29	312	458	540
BBX-KO-4	NHT-KO-3	244	1514	1649
BBX-KO-4	NHT-KO-30	413	579	353
BBX-KO-4	NHT-KO-31	901	1748	2517
BBX-KO-4	NHT-KO-32	574	2276	2159
BBX-KO-4	NHT-KO-33	287	803	889
BBX-KO-4	NHT-KO-34	426	749	872
BBX-KO-4	NHT-KO-35	252	487	459
BBX-KO-4	NHT-KO-36	410	1160	648
BBX-KO-4	NHT-KO-37	255	568	340
BBX-KO-4	NHT-KO-38	185	915	979
BBX-KO-4	NHT-KO-39	354	2875	1611
BBX-KO-4	NHT-KO-4	247	110	34
BBX-KO-4	NHT-KO-40	187	4	0
BBX-KO-4	NHT-KO-5	346	61	41
BBX-KO-4	NHT-KO-6	443	47	1
BBX-KO-4	NHT-KO-7	318	1333	1140
BBX-KO-4	NHT-KO-8	387	1486	1261
BBX-KO-4	NHT-KO-9	223	1966	1712
BBX-KO-4	TAOK1-KO-1	295	3516	3077
BBX-KO-4	TAOK1-KO-2	158	1171	1023
BBX-KO-4	TP53-KO-1	357	786	756
BBX-KO-4	TP53-KO-2	431	201	306
BBX-KO-4	wildtype-PacI-BsIWI	0	81	38
BBX-KO-4	XPO1-KO-1	258	369	407
BBX-KO-4	XPO1-KO-2	246	783	436
BBX-KO-4	XRN2-KO-1	312	433	257
BBX-KO-4	XRN2-KO-2	237	187	155
C3orf17-KO-1	AHR-KO-1	339	67	93
C3orf17-KO-1	AHR-KO-2	891	135	118
C3orf17-KO-1	ARNT-KO-1	453	136	168
C3orf17-KO-1	ARNT-KO-2	536	127	133
C3orf17-KO-1	BBX-KO-1	326	400	245
C3orf17-KO-1	BBX-KO-2	282	398	172
C3orf17-KO-1	C3orf17-KO-1	465	778	501
C3orf17-KO-1	C3orf17-KO-2	485	1050	793
C3orf17-KO-1	CAND1-KO-1	183	103	242
C3orf17-KO-1	CAND1-KO-2	375	1456	1024
C3orf17-KO-1	CCT4-KO-1	273	1491	970
C3orf17-KO-1	CCT4-KO-2	604	3358	1888
C3orf17-KO-1	DIMT1-KO-1	556	840	488
C3orf17-KO-1	DIMT1-KO-2	489	2249	1515
C3orf17-KO-1	EFTUD2-KO-1	722	110	143
C3orf17-KO-1	EFTUD2-KO-2	363	56	204
C3orf17-KO-1	EIF3B-KO-1	950	60	91
C3orf17-KO-1	EIF3B-KO-2	454	102	68
C3orf17-KO-1	FRYL-KO-1	303	1179	808
C3orf17-KO-1	FRYL-KO-2	672	1674	1008
C3orf17-KO-1	IARS-KO-1	751	1493	1449
C3orf17-KO-1	IARS-KO-2	590	1066	1589
C3orf17-KO-1	KEAP1-KO-1	693	934	814
C3orf17-KO-1	KEAP1-KO-2	1504	1249	1051
C3orf17-KO-1	KIRREL-KO-1	375	2809	2194
C3orf17-KO-1	KIRREL-KO-2	529	1463	1659
C3orf17-KO-1	NARS-KO-1	690	1639	1161
C3orf17-KO-1	NARS-KO-2	184	1097	890
C3orf17-KO-1	NCL-KO-1	325	1527	1477
C3orf17-KO-1	NCL-KO-2	221	991	459
C3orf17-KO-1	NF2-KO-1	220	1050	454
C3orf17-KO-1	NF2-KO-2	500	1544	1198
C3orf17-KO-1	NHT-KO-1	469	3018	1745
C3orf17-KO-1	NHT-KO-10	443	1313	1297
C3orf17-KO-1	NHT-KO-11	409	2437	2140
C3orf17-KO-1	NHT-KO-12	257	1817	2269
C3orf17-KO-1	NHT-KO-13	426	1225	888
C3orf17-KO-1	NHT-KO-14	471	644	882
C3orf17-KO-1	NHT-KO-15	736	592	787
C3orf17-KO-1	NHT-KO-16	378	1306	749
C3orf17-KO-1	NHT-KO-17	610	1781	1225
C3orf17-KO-1	NHT-KO-18	342	1203	1183
C3orf17-KO-1	NHT-KO-19	386	1996	2320
C3orf17-KO-1	NHT-KO-2	400	1668	1793
C3orf17-KO-1	NHT-KO-20	778	2758	2069
C3orf17-KO-1	NHT-KO-21	501	1979	1751
C3orf17-KO-1	NHT-KO-22	380	2183	1714
C3orf17-KO-1	NHT-KO-23	516	2248	1621
C3orf17-KO-1	NHT-KO-24	359	447	538
C3orf17-KO-1	NHT-KO-25	257	3723	2748
C3orf17-KO-1	NHT-KO-26	290	947	1086
C3orf17-KO-1	NHT-KO-27	354	1437	1261
C3orf17-KO-1	NHT-KO-28	816	1073	820
C3orf17-KO-1	NHT-KO-29	472	2231	2140
C3orf17-KO-1	NHT-KO-3	414	470	549
C3orf17-KO-1	NHT-KO-30	602	2205	1537
C3orf17-KO-1	NHT-KO-31	1308	2420	2268
C3orf17-KO-1	NHT-KO-32	831	1258	1209
C3orf17-KO-1	NHT-KO-33	439	2159	1987
C3orf17-KO-1	NHT-KO-34	641	843	1022
C3orf17-KO-1	NHT-KO-35	392	1998	1231
C3orf17-KO-1	NHT-KO-36	585	789	640
C3orf17-KO-1	NHT-KO-37	385	2826	2011
C3orf17-KO-1	NHT-KO-38	300	3842	3253
C3orf17-KO-1	NHT-KO-39	483	78	142
C3orf17-KO-1	NHT-KO-4	408	12	70
C3orf17-KO-1	NHT-KO-40	253	150	74
C3orf17-KO-1	NHT-KO-5	489	328	160
C3orf17-KO-1	NHT-KO-6	714	986	1153
C3orf17-KO-1	NHT-KO-7	476	1934	1995
C3orf17-KO-1	NHT-KO-8	611	1517	1250
C3orf17-KO-1	NHT-KO-9	327	1848	1742
C3orf17-KO-1	TAOK1-KO-1	507	1950	1089
C3orf17-KO-1	TAOK1-KO-2	258	1228	575
C3orf17-KO-1	TP53-KO-1	569	969	1135
C3orf17-KO-1	TP53-KO-2	580	478	414
C3orf17-KO-1	wildtype-PacI-BsIWI	0	345	492
C3orf17-KO-1	XPO1-KO-1	416	1469	872
C3orf17-KO-1	XPO1-KO-2	398	1173	1429
C3orf17-KO-1	XRN2-KO-1	500	1242	726
C3orf17-KO-1	XRN2-KO-2	345	294	209
C3orf17-KO-2	AHR-KO-1	280	552	364
C3orf17-KO-2	AHR-KO-2	789	135	119
C3orf17-KO-2	ARNT-KO-1	443	637	421
C3orf17-KO-2	ARNT-KO-2	402	829	549
C3orf17-KO-2	BBX-KO-1	336	650	840
C3orf17-KO-2	BBX-KO-2	239	587	919
C3orf17-KO-2	C3orf17-KO-1	411	731	860
C3orf17-KO-2	C3orf17-KO-2	430	211	163
C3orf17-KO-2	CAND1-KO-1	171	1313	1364
C3orf17-KO-2	CAND1-KO-2	338	1748	1486
C3orf17-KO-2	CCT4-KO-1	257	2259	2076
C3orf17-KO-2	CCT4-KO-2	600	1139	1265
C3orf17-KO-2	DIMT1-KO-1	496	2066	1791
C3orf17-KO-2	DIMT1-KO-2	415	638	422
C3orf17-KO-2	EFTUD2-KO-1	541	524	216
C3orf17-KO-2	EFTUD2-KO-2	341	181	255
C3orf17-KO-2	EIF3B-KO-1	797	125	34
C3orf17-KO-2	EIF3B-KO-2	413	925	1333
C3orf17-KO-2	FRYL-KO-1	268	1226	999
C3orf17-KO-2	FRYL-KO-2	510	968	987
C3orf17-KO-2	IARS-KO-1	546	857	852
C3orf17-KO-2	IARS-KO-2	520	1425	740
C3orf17-KO-2	KEAP1-KO-1	595	341	549
C3orf17-KO-2	KEAP1-KO-2	1106	1478	1646
C3orf17-KO-2	KIRREL-KO-1	320	1824	1098
C3orf17-KO-2	KIRREL-KO-2	431	1071	664
C3orf17-KO-2	NARS-KO-1	613	931	592
C3orf17-KO-2	NARS-KO-2	145	1662	1180
C3orf17-KO-2	NCL-KO-1	293	687	511
C3orf17-KO-2	NCL-KO-2	163	825	617
C3orf17-KO-2	NF2-KO-1	234	1205	884
C3orf17-KO-2	NF2-KO-2	445	1489	2058
C3orf17-KO-2	NHT-KO-1	400	682	849
C3orf17-KO-2	NHT-KO-10	349	1172	840
C3orf17-KO-2	NHT-KO-11	357	858	988
C3orf17-KO-2	NHT-KO-12	234	1062	611
C3orf17-KO-2	NHT-KO-13	343	586	570
C3orf17-KO-2	NHT-KO-14	445	646	926
C3orf17-KO-2	NHT-KO-15	554	1083	826
C3orf17-KO-2	NHT-KO-16	323	1025	1167
C3orf17-KO-2	NHT-KO-17	500	1075	1253
C3orf17-KO-2	NHT-KO-18	295	1889	2318
C3orf17-KO-2	NHT-KO-19	335	1130	1289
C3orf17-KO-2	NHT-KO-2	365	2966	2222
C3orf17-KO-2	NHT-KO-20	702	1545	1362
C3orf17-KO-2	NHT-KO-21	390	1451	1314
C3orf17-KO-2	NHT-KO-22	315	1045	1381
C3orf17-KO-2	NHT-KO-23	453	634	810
C3orf17-KO-2	NHT-KO-24	363	3179	2214
C3orf17-KO-2	NHT-KO-25	217	618	727
C3orf17-KO-2	NHT-KO-26	274	1064	595
C3orf17-KO-2	NHT-KO-27	305	524	331
C3orf17-KO-2	NHT-KO-28	705	1438	1658
C3orf17-KO-2	NHT-KO-29	439	640	815
C3orf17-KO-2	NHT-KO-3	354	2235	2267
C3orf17-KO-2	NHT-KO-30	558	2642	2399
C3orf17-KO-2	NHT-KO-31	1075	2046	1391
C3orf17-KO-2	NHT-KO-32	676	1337	967
C3orf17-KO-2	NHT-KO-33	386	1650	1250
C3orf17-KO-2	NHT-KO-34	597	1314	1648
C3orf17-KO-2	NHT-KO-35	337	748	533
C3orf17-KO-2	NHT-KO-36	622	1999	1612
C3orf17-KO-2	NHT-KO-37	282	2059	1629
C3orf17-KO-2	NHT-KO-38	227	462	676
C3orf17-KO-2	NHT-KO-39	396	38	112
C3orf17-KO-2	NHT-KO-4	320	138	97
C3orf17-KO-2	NHT-KO-40	230	341	343
C3orf17-KO-2	NHT-KO-5	434	363	432
C3orf17-KO-2	NHT-KO-6	549	1306	980
C3orf17-KO-2	NHT-KO-7	393	937	820
C3orf17-KO-2	NHT-KO-8	548	1193	1102
C3orf17-KO-2	NHT-KO-9	267	712	458
C3orf17-KO-2	TAOK1-KO-1	423	268	269
C3orf17-KO-2	TAOK1-KO-2	206	38	26
C3orf17-KO-2	TP53-KO-1	496	38	27
C3orf17-KO-2	TP53-KO-2	578	203	110
C3orf17-KO-2	wildtype-PacI-BsIWI	0	401	497
C3orf17-KO-2	XPO1-KO-1	338	119	141
C3orf17-KO-2	XPO1-KO-2	290	52	58
C3orf17-KO-2	XRN2-KO-1	466	103	76
C3orf17-KO-2	XRN2-KO-2	278	56	46
C3orf17-KO-3	AHR-KO-1	161	15	0
C3orf17-KO-3	AHR-KO-2	395	0	18
C3orf17-KO-3	ARNT-KO-1	182	86	88
C3orf17-KO-3	ARNT-KO-2	231	120	109
C3orf17-KO-3	BBX-KO-1	139	164	330
C3orf17-KO-3	BBX-KO-2	124	320	283
C3orf17-KO-3	C3orf17-KO-1	239	36	41
C3orf17-KO-3	C3orf17-KO-2	214	124	240
C3orf17-KO-3	CAND1-KO-1	91	614	580
C3orf17-KO-3	CAND1-KO-2	171	1097	819
C3orf17-KO-3	CCT4-KO-1	131	388	349
C3orf17-KO-3	CCT4-KO-2	323	984	675
C3orf17-KO-3	DIMT1-KO-1	241	59	59
C3orf17-KO-3	DIMT1-KO-2	214	17	105
C3orf17-KO-3	EFTUD2-KO-1	319	2	68
C3orf17-KO-3	EFTUD2-KO-2	188	30	54
C3orf17-KO-3	EIF3B-KO-1	404	336	383
C3orf17-KO-3	EIF3B-KO-2	205	452	371
C3orf17-KO-3	FRYL-KO-1	128	676	422
C3orf17-KO-3	FRYL-KO-2	289	474	504
C3orf17-KO-3	IARS-KO-1	303	460	743
C3orf17-KO-3	IARS-KO-2	278	212	221
C3orf17-KO-3	KEAP1-KO-1	311	947	605
C3orf17-KO-3	KEAP1-KO-2	621	795	552
C3orf17-KO-3	KIRREL-KO-1	167	695	580
C3orf17-KO-3	KIRREL-KO-2	279	540	788
C3orf17-KO-3	NARS-KO-1	327	950	743
C3orf17-KO-3	NARS-KO-2	85	194	255
C3orf17-KO-3	NCL-KO-1	139	491	440
C3orf17-KO-3	NCL-KO-2	110	760	980
C3orf17-KO-3	NF2-KO-1	124	569	522
C3orf17-KO-3	NF2-KO-2	248	525	421
C3orf17-KO-3	NHT-KO-1	250	542	638
C3orf17-KO-3	NHT-KO-10	177	925	646
C3orf17-KO-3	NHT-KO-11	229	244	418
C3orf17-KO-3	NHT-KO-12	115	219	246
C3orf17-KO-3	NHT-KO-13	168	594	614
C3orf17-KO-3	NHT-KO-14	209	612	642
C3orf17-KO-3	NHT-KO-15	283	441	561
C3orf17-KO-3	NHT-KO-16	189	646	526
C3orf17-KO-3	NHT-KO-17	281	929	1001
C3orf17-KO-3	NHT-KO-18	152	784	783
C3orf17-KO-3	NHT-KO-19	174	1099	1047
C3orf17-KO-3	NHT-KO-2	164	806	589
C3orf17-KO-3	NHT-KO-20	376	870	866
C3orf17-KO-3	NHT-KO-21	217	844	572
C3orf17-KO-3	NHT-KO-22	180	335	226
C3orf17-KO-3	NHT-KO-23	313	885	940
C3orf17-KO-3	NHT-KO-24	141	783	718
C3orf17-KO-3	NHT-KO-25	130	393	411
C3orf17-KO-3	NHT-KO-26	123	393	317
C3orf17-KO-3	NHT-KO-27	169	1201	1013
C3orf17-KO-3	NHT-KO-28	353	369	502
C3orf17-KO-3	NHT-KO-29	209	1130	1080
C3orf17-KO-3	NHT-KO-3	198	1277	1389
C3orf17-KO-3	NHT-KO-30	334	823	735
C3orf17-KO-3	NHT-KO-31	564	1003	490
C3orf17-KO-3	NHT-KO-32	341	552	361
C3orf17-KO-3	NHT-KO-33	197	637	437
C3orf17-KO-3	NHT-KO-34	312	75	158
C3orf17-KO-3	NHT-KO-35	164	789	700
C3orf17-KO-3	NHT-KO-36	292	1386	1279
C3orf17-KO-3	NHT-KO-37	170	34	23
C3orf17-KO-3	NHT-KO-38	110	9	5
C3orf17-KO-3	NHT-KO-39	228	15	36
C3orf17-KO-3	NHT-KO-4	195	27	5
C3orf17-KO-3	NHT-KO-40	150	202	68
C3orf17-KO-3	NHT-KO-5	247	748	476
C3orf17-KO-3	NHT-KO-6	375	401	469
C3orf17-KO-3	NHT-KO-7	222	615	649
C3orf17-KO-3	NHT-KO-8	265	373	361
C3orf17-KO-3	NHT-KO-9	181	75	147
C3orf17-KO-3	TAOK1-KO-1	223	72	39
C3orf17-KO-3	TAOK1-KO-2	92	25	6
C3orf17-KO-3	TP53-KO-1	270	132	108
C3orf17-KO-3	TP53-KO-2	306	223	327
C3orf17-KO-3	wildtype-PacI-BsIWI	0	17	27
C3orf17-KO-3	XPO1-KO-1	188	49	15
C3orf17-KO-3	XPO1-KO-2	159	9	24
C3orf17-KO-3	XRN2-KO-1	208	14	1
C3orf17-KO-3	XRN2-KO-2	148	12	4
C3orf17-KO-4	AHR-KO-1	107	49	18
C3orf17-KO-4	AHR-KO-2	296	82	75
C3orf17-KO-4	ARNT-KO-1	153	51	124
C3orf17-KO-4	ARNT-KO-2	186	133	137
C3orf17-KO-4	BBX-KO-1	115	99	50
C3orf17-KO-4	BBX-KO-2	100	25	0
C3orf17-KO-4	C3orf17-KO-1	166	36	58
C3orf17-KO-4	C3orf17-KO-2	156	416	585
C3orf17-KO-4	CAND1-KO-1	59	898	576
C3orf17-KO-4	CAND1-KO-2	129	378	269
C3orf17-KO-4	CCT4-KO-1	104	671	379
C3orf17-KO-4	CCT4-KO-2	218	10	64
C3orf17-KO-4	DIMT1-KO-1	190	0	63
C3orf17-KO-4	DIMT1-KO-2	144	16	59
C3orf17-KO-4	EFTUD2-KO-1	257	5	24
C3orf17-KO-4	EFTUD2-KO-2	142	419	166
C3orf17-KO-4	EIF3B-KO-1	315	299	554
C3orf17-KO-4	EIF3B-KO-2	163	478	499
C3orf17-KO-4	FRYL-KO-1	133	301	290
C3orf17-KO-4	FRYL-KO-2	217	233	220
C3orf17-KO-4	IARS-KO-1	212	210	141
C3orf17-KO-4	IARS-KO-2	170	634	568
C3orf17-KO-4	KEAP1-KO-1	252	276	224
C3orf17-KO-4	KEAP1-KO-2	439	411	437
C3orf17-KO-4	KIRREL-KO-1	112	141	326
C3orf17-KO-4	KIRREL-KO-2	151	303	126
C3orf17-KO-4	NARS-KO-1	266	308	384
C3orf17-KO-4	NARS-KO-2	63	539	147
C3orf17-KO-4	NCL-KO-1	132	401	284
C3orf17-KO-4	NCL-KO-2	67	632	552
C3orf17-KO-4	NF2-KO-1	85	395	470
C3orf17-KO-4	NF2-KO-2	207	407	278
C3orf17-KO-4	NHT-KO-1	173	310	326
C3orf17-KO-4	NHT-KO-10	139	168	159
C3orf17-KO-4	NHT-KO-11	146	108	194
C3orf17-KO-4	NHT-KO-12	90	386	209
C3orf17-KO-4	NHT-KO-13	150	224	385
C3orf17-KO-4	NHT-KO-14	147	522	688
C3orf17-KO-4	NHT-KO-15	230	510	572
C3orf17-KO-4	NHT-KO-16	123	753	530
C3orf17-KO-4	NHT-KO-17	218	679	703
C3orf17-KO-4	NHT-KO-18	134	911	856
C3orf17-KO-4	NHT-KO-19	134	314	499
C3orf17-KO-4	NHT-KO-2	145	639	645
C3orf17-KO-4	NHT-KO-20	264	525	409
C3orf17-KO-4	NHT-KO-21	194	246	163
C3orf17-KO-4	NHT-KO-22	130	1240	731
C3orf17-KO-4	NHT-KO-23	188	415	545
C3orf17-KO-4	NHT-KO-24	119	246	347
C3orf17-KO-4	NHT-KO-25	69	139	168
C3orf17-KO-4	NHT-KO-26	85	920	687
C3orf17-KO-4	NHT-KO-27	124	134	129
C3orf17-KO-4	NHT-KO-28	288	719	432
C3orf17-KO-4	NHT-KO-29	171	838	953
C3orf17-KO-4	NHT-KO-3	126	646	491
C3orf17-KO-4	NHT-KO-30	238	401	218
C3orf17-KO-4	NHT-KO-31	500	199	198
C3orf17-KO-4	NHT-KO-32	273	415	437
C3orf17-KO-4	NHT-KO-33	142	98	148
C3orf17-KO-4	NHT-KO-34	275	599	547
C3orf17-KO-4	NHT-KO-35	159	944	650
C3orf17-KO-4	NHT-KO-36	217	16	0
C3orf17-KO-4	NHT-KO-37	98	22	0
C3orf17-KO-4	NHT-KO-38	76	8	70
C3orf17-KO-4	NHT-KO-39	167	15	39
C3orf17-KO-4	NHT-KO-4	123	245	128
C3orf17-KO-4	NHT-KO-40	99	288	461
C3orf17-KO-4	NHT-KO-5	176	383	519
C3orf17-KO-4	NHT-KO-6	238	590	409
C3orf17-KO-4	NHT-KO-7	149	302	161
C3orf17-KO-4	NHT-KO-8	176	281	192
C3orf17-KO-4	NHT-KO-9	116	10	10
C3orf17-KO-4	TAOK1-KO-1	200	35	83
C3orf17-KO-4	TAOK1-KO-2	86	139	107
C3orf17-KO-4	TP53-KO-1	188	132	129
C3orf17-KO-4	TP53-KO-2	192	54	36
C3orf17-KO-4	wildtype-PacI-BsIWI	0	13	2
C3orf17-KO-4	XPO1-KO-1	157	2	32
C3orf17-KO-4	XPO1-KO-2	129	50	86
C3orf17-KO-4	XRN2-KO-1	180	22	3
C3orf17-KO-4	XRN2-KO-2	93	0	21
CAND1-KO-1	AHR-KO-1	140	48	7
CAND1-KO-1	AHR-KO-2	362	20	5
CAND1-KO-1	ARNT-KO-1	173	102	165
CAND1-KO-1	ARNT-KO-2	200	269	111
CAND1-KO-1	BBX-KO-1	134	51	0
CAND1-KO-1	BBX-KO-2	129	49	81
CAND1-KO-1	C3orf17-KO-1	185	237	160
CAND1-KO-1	C3orf17-KO-2	201	396	558
CAND1-KO-1	CAND1-KO-1	80	328	272
CAND1-KO-1	CAND1-KO-2	146	515	482
CAND1-KO-1	CCT4-KO-1	111	11	11
CAND1-KO-1	CCT4-KO-2	258	40	7
CAND1-KO-1	DIMT1-KO-1	237	67	9
CAND1-KO-1	DIMT1-KO-2	201	3	0
CAND1-KO-1	EFTUD2-KO-1	276	259	166
CAND1-KO-1	EFTUD2-KO-2	160	294	182
CAND1-KO-1	EIF3B-KO-1	363	432	287
CAND1-KO-1	EIF3B-KO-2	178	418	684
CAND1-KO-1	FRYL-KO-1	129	165	149
CAND1-KO-1	FRYL-KO-2	234	134	75
CAND1-KO-1	IARS-KO-1	249	766	629
CAND1-KO-1	IARS-KO-2	236	519	556
CAND1-KO-1	KEAP1-KO-1	276	464	306
CAND1-KO-1	KEAP1-KO-2	569	215	214
CAND1-KO-1	KIRREL-KO-1	145	259	336
CAND1-KO-1	KIRREL-KO-2	228	248	96
CAND1-KO-1	NARS-KO-1	247	205	305
CAND1-KO-1	NARS-KO-2	77	476	427
CAND1-KO-1	NCL-KO-1	125	659	805
CAND1-KO-1	NCL-KO-2	91	310	362
CAND1-KO-1	NF2-KO-1	111	196	358
CAND1-KO-1	NF2-KO-2	211	504	366
CAND1-KO-1	NHT-KO-1	199	129	96
CAND1-KO-1	NHT-KO-10	182	143	79
CAND1-KO-1	NHT-KO-11	155	251	379
CAND1-KO-1	NHT-KO-12	100	340	492
CAND1-KO-1	NHT-KO-13	173	181	524
CAND1-KO-1	NHT-KO-14	232	371	386
CAND1-KO-1	NHT-KO-15	278	757	830
CAND1-KO-1	NHT-KO-16	149	564	315
CAND1-KO-1	NHT-KO-17	251	413	621
CAND1-KO-1	NHT-KO-18	141	299	243
CAND1-KO-1	NHT-KO-19	160	434	263
CAND1-KO-1	NHT-KO-2	168	303	347
CAND1-KO-1	NHT-KO-20	354	193	319
CAND1-KO-1	NHT-KO-21	187	638	406
CAND1-KO-1	NHT-KO-22	163	269	445
CAND1-KO-1	NHT-KO-23	221	297	265
CAND1-KO-1	NHT-KO-24	120	264	254
CAND1-KO-1	NHT-KO-25	91	850	728
CAND1-KO-1	NHT-KO-26	119	87	100
CAND1-KO-1	NHT-KO-27	150	575	624
CAND1-KO-1	NHT-KO-28	354	538	938
CAND1-KO-1	NHT-KO-29	188	319	516
CAND1-KO-1	NHT-KO-3	144	491	588
CAND1-KO-1	NHT-KO-30	247	179	215
CAND1-KO-1	NHT-KO-31	505	197	266
CAND1-KO-1	NHT-KO-32	315	21	168
CAND1-KO-1	NHT-KO-33	187	545	705
CAND1-KO-1	NHT-KO-34	249	1042	992
CAND1-KO-1	NHT-KO-35	154	10	20
CAND1-KO-1	NHT-KO-36	253	10	0
CAND1-KO-1	NHT-KO-37	114	12	24
CAND1-KO-1	NHT-KO-38	119	1	37
CAND1-KO-1	NHT-KO-39	208	385	378
CAND1-KO-1	NHT-KO-4	185	1312	946
CAND1-KO-1	NHT-KO-40	91	1003	676
CAND1-KO-1	NHT-KO-5	184	1125	882
CAND1-KO-1	NHT-KO-6	285	942	583
CAND1-KO-1	NHT-KO-7	211	308	223
CAND1-KO-1	NHT-KO-8	201	217	87
CAND1-KO-1	NHT-KO-9	140	71	35
CAND1-KO-1	TAOK1-KO-1	222	224	182
CAND1-KO-1	TAOK1-KO-2	93	408	167
CAND1-KO-1	TP53-KO-1	217	218	62
CAND1-KO-1	TP53-KO-2	258	179	168
CAND1-KO-1	wildtype-PacI-BsIWI	0	95	5
CAND1-KO-1	XPO1-KO-1	178	203	173
CAND1-KO-1	XPO1-KO-2	175	156	9
CAND1-KO-1	XRN2-KO-1	189	53	58
CAND1-KO-1	XRN2-KO-2	130	71	247
CAND1-KO-2	AHR-KO-1	234	24	26
CAND1-KO-2	AHR-KO-2	752	454	488
CAND1-KO-2	ARNT-KO-1	323	346	384
CAND1-KO-2	ARNT-KO-2	362	52	164
CAND1-KO-2	BBX-KO-1	291	289	83
CAND1-KO-2	BBX-KO-2	227	416	687
CAND1-KO-2	C3orf17-KO-1	384	1364	1121
CAND1-KO-2	C3orf17-KO-2	353	368	639
CAND1-KO-2	CAND1-KO-1	145	600	516
CAND1-KO-2	CAND1-KO-2	271	75	15
CAND1-KO-2	CCT4-KO-1	198	93	125
CAND1-KO-2	CCT4-KO-2	471	93	19
CAND1-KO-2	DIMT1-KO-1	461	25	3
CAND1-KO-2	DIMT1-KO-2	367	575	336
CAND1-KO-2	EFTUD2-KO-1	525	481	220
CAND1-KO-2	EFTUD2-KO-2	286	722	407
CAND1-KO-2	EIF3B-KO-1	678	579	530
CAND1-KO-2	EIF3B-KO-2	382	482	277
CAND1-KO-2	FRYL-KO-1	220	398	430
CAND1-KO-2	FRYL-KO-2	553	976	874
CAND1-KO-2	IARS-KO-1	441	1182	507
CAND1-KO-2	IARS-KO-2	357	1199	585
CAND1-KO-2	KEAP1-KO-1	468	703	383
CAND1-KO-2	KEAP1-KO-2	1023	685	531
CAND1-KO-2	KIRREL-KO-1	288	583	353
CAND1-KO-2	KIRREL-KO-2	385	382	502
CAND1-KO-2	NARS-KO-1	524	397	513
CAND1-KO-2	NARS-KO-2	123	734	755
CAND1-KO-2	NCL-KO-1	247	427	443
CAND1-KO-2	NCL-KO-2	141	628	807
CAND1-KO-2	NF2-KO-1	142	1208	757
CAND1-KO-2	NF2-KO-2	336	442	250
CAND1-KO-2	NHT-KO-1	386	443	360
CAND1-KO-2	NHT-KO-10	273	375	331
CAND1-KO-2	NHT-KO-11	314	618	375
CAND1-KO-2	NHT-KO-12	213	761	631
CAND1-KO-2	NHT-KO-13	298	612	521
CAND1-KO-2	NHT-KO-14	368	1139	1346
CAND1-KO-2	NHT-KO-15	522	655	620
CAND1-KO-2	NHT-KO-16	239	1479	992
CAND1-KO-2	NHT-KO-17	438	1150	711
CAND1-KO-2	NHT-KO-18	263	368	364
CAND1-KO-2	NHT-KO-19	284	492	479
CAND1-KO-2	NHT-KO-2	277	273	211
CAND1-KO-2	NHT-KO-20	598	1105	1050
CAND1-KO-2	NHT-KO-21	366	265	677
CAND1-KO-2	NHT-KO-22	248	459	634
CAND1-KO-2	NHT-KO-23	424	325	159
CAND1-KO-2	NHT-KO-24	233	1052	549
CAND1-KO-2	NHT-KO-25	177	833	766
CAND1-KO-2	NHT-KO-26	238	967	915
CAND1-KO-2	NHT-KO-27	293	1608	1532
CAND1-KO-2	NHT-KO-28	580	678	662
CAND1-KO-2	NHT-KO-29	328	663	655
CAND1-KO-2	NHT-KO-3	320	552	475
CAND1-KO-2	NHT-KO-30	489	598	414
CAND1-KO-2	NHT-KO-31	970	277	316
CAND1-KO-2	NHT-KO-32	597	718	867
CAND1-KO-2	NHT-KO-33	310	2199	1606
CAND1-KO-2	NHT-KO-34	520	11	86
CAND1-KO-2	NHT-KO-35	300	12	17
CAND1-KO-2	NHT-KO-36	419	113	43
CAND1-KO-2	NHT-KO-37	257	32	87
CAND1-KO-2	NHT-KO-38	219	451	369
CAND1-KO-2	NHT-KO-39	361	582	316
CAND1-KO-2	NHT-KO-4	304	342	321
CAND1-KO-2	NHT-KO-40	199	368	250
CAND1-KO-2	NHT-KO-5	360	326	348
CAND1-KO-2	NHT-KO-6	537	302	393
CAND1-KO-2	NHT-KO-7	331	37	10
CAND1-KO-2	NHT-KO-8	448	70	67
CAND1-KO-2	NHT-KO-9	221	237	77
CAND1-KO-2	TAOK1-KO-1	393	171	166
CAND1-KO-2	TAOK1-KO-2	184	3	33
CAND1-KO-2	TP53-KO-1	385	10	27
CAND1-KO-2	TP53-KO-2	454	0	5
CAND1-KO-2	wildtype-PacI-BsIWI	0	6	10
CAND1-KO-2	XPO1-KO-1	314	22	1
CAND1-KO-2	XPO1-KO-2	242	23	23
CAND1-KO-2	XRN2-KO-1	371	97	85
CAND1-KO-2	XRN2-KO-2	204	37	60
CAND1-KO-3	AHR-KO-1	107	116	326
CAND1-KO-3	AHR-KO-2	243	123	102
CAND1-KO-3	ARNT-KO-1	148	1	28
CAND1-KO-3	ARNT-KO-2	127	64	108
CAND1-KO-3	BBX-KO-1	104	266	187
CAND1-KO-3	BBX-KO-2	80	699	351
CAND1-KO-3	C3orf17-KO-1	137	135	215
CAND1-KO-3	C3orf17-KO-2	125	334	463
CAND1-KO-3	CAND1-KO-1	64	75	143
CAND1-KO-3	CAND1-KO-2	107	68	37
CAND1-KO-3	CCT4-KO-1	61	8	2
CAND1-KO-3	CCT4-KO-2	160	7	2
CAND1-KO-3	DIMT1-KO-1	152	235	256
CAND1-KO-3	DIMT1-KO-2	111	453	451
CAND1-KO-3	EFTUD2-KO-1	185	601	395
CAND1-KO-3	EFTUD2-KO-2	95	255	157
CAND1-KO-3	EIF3B-KO-1	258	221	142
CAND1-KO-3	EIF3B-KO-2	144	205	152
CAND1-KO-3	FRYL-KO-1	83	804	982
CAND1-KO-3	FRYL-KO-2	158	454	256
CAND1-KO-3	IARS-KO-1	166	834	799
CAND1-KO-3	IARS-KO-2	156	497	377
CAND1-KO-3	KEAP1-KO-1	138	378	447
CAND1-KO-3	KEAP1-KO-2	394	242	89
CAND1-KO-3	KIRREL-KO-1	83	183	27
CAND1-KO-3	KIRREL-KO-2	132	481	405
CAND1-KO-3	NARS-KO-1	183	413	178
CAND1-KO-3	NARS-KO-2	68	462	364
CAND1-KO-3	NCL-KO-1	119	475	428
CAND1-KO-3	NCL-KO-2	63	576	230
CAND1-KO-3	NF2-KO-1	62	58	61
CAND1-KO-3	NF2-KO-2	141	154	92
CAND1-KO-3	NHT-KO-1	120	142	86
CAND1-KO-3	NHT-KO-10	95	301	437
CAND1-KO-3	NHT-KO-11	112	403	222
CAND1-KO-3	NHT-KO-12	56	267	581
CAND1-KO-3	NHT-KO-13	135	403	419
CAND1-KO-3	NHT-KO-14	142	411	280
CAND1-KO-3	NHT-KO-15	185	482	386
CAND1-KO-3	NHT-KO-16	111	671	360
CAND1-KO-3	NHT-KO-17	155	429	266
CAND1-KO-3	NHT-KO-18	105	291	280
CAND1-KO-3	NHT-KO-19	104	128	198
CAND1-KO-3	NHT-KO-2	110	506	679
CAND1-KO-3	NHT-KO-20	235	320	314
CAND1-KO-3	NHT-KO-21	122	108	101
CAND1-KO-3	NHT-KO-22	101	162	182
CAND1-KO-3	NHT-KO-23	159	552	402
CAND1-KO-3	NHT-KO-24	97	172	142
CAND1-KO-3	NHT-KO-25	86	540	386
CAND1-KO-3	NHT-KO-26	80	846	682
CAND1-KO-3	NHT-KO-27	116	619	380
CAND1-KO-3	NHT-KO-28	218	337	289
CAND1-KO-3	NHT-KO-29	130	95	93
CAND1-KO-3	NHT-KO-3	110	431	340
CAND1-KO-3	NHT-KO-30	203	59	174
CAND1-KO-3	NHT-KO-31	356	863	539
CAND1-KO-3	NHT-KO-32	229	984	1107
CAND1-KO-3	NHT-KO-33	155	8	37
CAND1-KO-3	NHT-KO-34	162	0	4
CAND1-KO-3	NHT-KO-35	104	7	3
CAND1-KO-3	NHT-KO-36	145	12	43
CAND1-KO-3	NHT-KO-37	100	129	178
CAND1-KO-3	NHT-KO-38	73	227	610
CAND1-KO-3	NHT-KO-39	128	318	67
CAND1-KO-3	NHT-KO-4	86	267	309
CAND1-KO-3	NHT-KO-40	62	263	282
CAND1-KO-3	NHT-KO-5	136	92	201
CAND1-KO-3	NHT-KO-6	172	28	68
CAND1-KO-3	NHT-KO-7	156	45	24
CAND1-KO-3	NHT-KO-8	175	55	64
CAND1-KO-3	NHT-KO-9	96	212	172
CAND1-KO-3	TAOK1-KO-1	127	24	0
CAND1-KO-3	TAOK1-KO-2	65	58	24
CAND1-KO-3	TP53-KO-1	135	25	34
CAND1-KO-3	TP53-KO-2	166	20	19
CAND1-KO-3	wildtype-PacI-BsIWI	0	27	21
CAND1-KO-3	XPO1-KO-1	116	14	1
CAND1-KO-3	XPO1-KO-2	80	18	16
CAND1-KO-3	XRN2-KO-1	156	28	58
CAND1-KO-3	XRN2-KO-2	89	99	84
CAND1-KO-4	AHR-KO-1	119	81	151
CAND1-KO-4	AHR-KO-2	394	1	11
CAND1-KO-4	ARNT-KO-1	216	120	77
CAND1-KO-4	ARNT-KO-2	279	419	176
CAND1-KO-4	BBX-KO-1	169	399	473
CAND1-KO-4	BBX-KO-2	161	246	429
CAND1-KO-4	C3orf17-KO-1	203	397	130
CAND1-KO-4	C3orf17-KO-2	253	33	0
CAND1-KO-4	CAND1-KO-1	88	46	20
CAND1-KO-4	CAND1-KO-2	158	17	17
CAND1-KO-4	CCT4-KO-1	132	12	54
CAND1-KO-4	CCT4-KO-2	290	103	57
CAND1-KO-4	DIMT1-KO-1	256	209	289
CAND1-KO-4	DIMT1-KO-2	170	386	329
CAND1-KO-4	EFTUD2-KO-1	353	369	225
CAND1-KO-4	EFTUD2-KO-2	167	89	97
CAND1-KO-4	EIF3B-KO-1	440	181	113
CAND1-KO-4	EIF3B-KO-2	242	440	281
CAND1-KO-4	FRYL-KO-1	168	286	168
CAND1-KO-4	FRYL-KO-2	310	333	295
CAND1-KO-4	IARS-KO-1	324	124	195
CAND1-KO-4	IARS-KO-2	282	235	203
CAND1-KO-4	KEAP1-KO-1	305	257	229
CAND1-KO-4	KEAP1-KO-2	682	309	152
CAND1-KO-4	KIRREL-KO-1	168	297	79
CAND1-KO-4	KIRREL-KO-2	246	311	395
CAND1-KO-4	NARS-KO-1	328	255	177
CAND1-KO-4	NARS-KO-2	87	609	289
CAND1-KO-4	NCL-KO-1	149	172	116
CAND1-KO-4	NCL-KO-2	90	223	235
CAND1-KO-4	NF2-KO-1	132	67	138
CAND1-KO-4	NF2-KO-2	215	188	262
CAND1-KO-4	NHT-KO-1	225	286	188
CAND1-KO-4	NHT-KO-10	178	435	365
CAND1-KO-4	NHT-KO-11	204	293	360
CAND1-KO-4	NHT-KO-12	137	554	565
CAND1-KO-4	NHT-KO-13	176	458	473
CAND1-KO-4	NHT-KO-14	232	679	311
CAND1-KO-4	NHT-KO-15	356	373	280
CAND1-KO-4	NHT-KO-16	147	688	456
CAND1-KO-4	NHT-KO-17	281	371	319
CAND1-KO-4	NHT-KO-18	189	102	107
CAND1-KO-4	NHT-KO-19	192	483	523
CAND1-KO-4	NHT-KO-2	164	393	84
CAND1-KO-4	NHT-KO-20	392	229	187
CAND1-KO-4	NHT-KO-21	203	30	14
CAND1-KO-4	NHT-KO-22	170	612	462
CAND1-KO-4	NHT-KO-23	236	118	52
CAND1-KO-4	NHT-KO-24	165	456	391
CAND1-KO-4	NHT-KO-25	121	463	641
CAND1-KO-4	NHT-KO-26	159	204	139
CAND1-KO-4	NHT-KO-27	171	285	252
CAND1-KO-4	NHT-KO-28	370	303	287
CAND1-KO-4	NHT-KO-29	228	276	209
CAND1-KO-4	NHT-KO-3	207	30	56
CAND1-KO-4	NHT-KO-30	333	499	478
CAND1-KO-4	NHT-KO-31	609	1020	644
CAND1-KO-4	NHT-KO-32	340	46	175
CAND1-KO-4	NHT-KO-33	228	6	45
CAND1-KO-4	NHT-KO-34	276	4	39
CAND1-KO-4	NHT-KO-35	154	22	24
CAND1-KO-4	NHT-KO-36	302	579	522
CAND1-KO-4	NHT-KO-37	199	1593	804
CAND1-KO-4	NHT-KO-38	114	702	835
CAND1-KO-4	NHT-KO-39	233	1910	1905
CAND1-KO-4	NHT-KO-4	159	1110	598
CAND1-KO-4	NHT-KO-40	110	647	1016
CAND1-KO-4	NHT-KO-5	234	421	388
CAND1-KO-4	NHT-KO-6	320	117	118
CAND1-KO-4	NHT-KO-7	229	213	258
CAND1-KO-4	NHT-KO-8	249	721	523
CAND1-KO-4	NHT-KO-9	164	326	235
CAND1-KO-4	TAOK1-KO-1	256	147	123
CAND1-KO-4	TAOK1-KO-2	94	52	58
CAND1-KO-4	TP53-KO-1	279	257	272
CAND1-KO-4	TP53-KO-2	302	78	13
CAND1-KO-4	wildtype-PacI-BsIWI	0	164	48
CAND1-KO-4	XPO1-KO-1	190	242	112
CAND1-KO-4	XPO1-KO-2	150	257	283
CAND1-KO-4	XRN2-KO-1	210	459	385
CAND1-KO-4	XRN2-KO-2	162	281	581
CCT4-KO-1	AHR-KO-1	169	55	78
CCT4-KO-1	AHR-KO-2	423	765	727
CCT4-KO-1	ARNT-KO-1	224	1007	977
CCT4-KO-1	ARNT-KO-2	284	1406	1394
CCT4-KO-1	BBX-KO-1	176	739	1221
CCT4-KO-1	BBX-KO-2	153	1067	1094
CCT4-KO-1	C3orf17-KO-1	234	168	177
CCT4-KO-1	C3orf17-KO-2	224	422	157
CCT4-KO-1	CAND1-KO-1	102	60	87
CCT4-KO-1	CAND1-KO-2	168	29	35
CCT4-KO-1	CCT4-KO-1	167	689	921
CCT4-KO-1	CCT4-KO-2	300	751	918
CCT4-KO-1	DIMT1-KO-1	264	587	506
CCT4-KO-1	DIMT1-KO-2	270	609	796
CCT4-KO-1	EFTUD2-KO-1	353	655	684
CCT4-KO-1	EFTUD2-KO-2	163	463	437
CCT4-KO-1	EIF3B-KO-1	430	1190	1247
CCT4-KO-1	EIF3B-KO-2	264	584	1050
CCT4-KO-1	FRYL-KO-1	167	1163	850
CCT4-KO-1	FRYL-KO-2	304	411	326
CCT4-KO-1	IARS-KO-1	332	612	795
CCT4-KO-1	IARS-KO-2	279	508	247
CCT4-KO-1	KEAP1-KO-1	325	497	839
CCT4-KO-1	KEAP1-KO-2	678	947	802
CCT4-KO-1	KIRREL-KO-1	168	1136	1110
CCT4-KO-1	KIRREL-KO-2	260	811	694
CCT4-KO-1	NARS-KO-1	372	1033	1115
CCT4-KO-1	NARS-KO-2	89	1114	951
CCT4-KO-1	NCL-KO-1	136	738	370
CCT4-KO-1	NCL-KO-2	103	711	602
CCT4-KO-1	NF2-KO-1	118	741	563
CCT4-KO-1	NF2-KO-2	264	745	1034
CCT4-KO-1	NHT-KO-1	274	1308	686
CCT4-KO-1	NHT-KO-10	203	1207	766
CCT4-KO-1	NHT-KO-11	201	1143	1500
CCT4-KO-1	NHT-KO-12	124	921	1210
CCT4-KO-1	NHT-KO-13	181	1615	1306
CCT4-KO-1	NHT-KO-14	241	1267	830
CCT4-KO-1	NHT-KO-15	329	620	358
CCT4-KO-1	NHT-KO-16	194	713	688
CCT4-KO-1	NHT-KO-17	329	818	517
CCT4-KO-1	NHT-KO-18	181	1564	1191
CCT4-KO-1	NHT-KO-19	179	427	527
CCT4-KO-1	NHT-KO-2	213	390	564
CCT4-KO-1	NHT-KO-20	416	568	377
CCT4-KO-1	NHT-KO-21	251	1239	1141
CCT4-KO-1	NHT-KO-22	177	550	326
CCT4-KO-1	NHT-KO-23	277	1569	1051
CCT4-KO-1	NHT-KO-24	192	1890	1679
CCT4-KO-1	NHT-KO-25	144	890	1160
CCT4-KO-1	NHT-KO-26	124	408	646
CCT4-KO-1	NHT-KO-27	194	807	503
CCT4-KO-1	NHT-KO-28	389	952	773
CCT4-KO-1	NHT-KO-29	222	160	239
CCT4-KO-1	NHT-KO-3	190	1396	1060
CCT4-KO-1	NHT-KO-30	306	1958	1456
CCT4-KO-1	NHT-KO-31	644	47	27
CCT4-KO-1	NHT-KO-32	380	24	34
CCT4-KO-1	NHT-KO-33	239	62	43
CCT4-KO-1	NHT-KO-34	344	166	192
CCT4-KO-1	NHT-KO-35	172	340	440
CCT4-KO-1	NHT-KO-36	268	307	209
CCT4-KO-1	NHT-KO-37	170	458	348
CCT4-KO-1	NHT-KO-38	130	402	376
CCT4-KO-1	NHT-KO-39	240	235	249
CCT4-KO-1	NHT-KO-4	191	101	92
CCT4-KO-1	NHT-KO-40	117	83	45
CCT4-KO-1	NHT-KO-5	259	20	42
CCT4-KO-1	NHT-KO-6	380	151	89
CCT4-KO-1	NHT-KO-7	233	210	137
CCT4-KO-1	NHT-KO-8	287	80	58
CCT4-KO-1	NHT-KO-9	161	34	41
CCT4-KO-1	TAOK1-KO-1	231	29	0
CCT4-KO-1	TAOK1-KO-2	122	46	21
CCT4-KO-1	TP53-KO-1	277	0	1
CCT4-KO-1	TP53-KO-2	283	13	13
CCT4-KO-1	wildtype-PacI-BsIWI	0	42	41
CCT4-KO-1	XPO1-KO-1	197	54	46
CCT4-KO-1	XPO1-KO-2	170	26	28
CCT4-KO-1	XRN2-KO-1	194	177	28
CCT4-KO-1	XRN2-KO-2	167	27	17
CCT4-KO-2	AHR-KO-1	160	45	95
CCT4-KO-2	AHR-KO-2	360	250	108
CCT4-KO-2	ARNT-KO-1	246	429	311
CCT4-KO-2	ARNT-KO-2	235	395	301
CCT4-KO-2	BBX-KO-1	168	370	238
CCT4-KO-2	BBX-KO-2	101	4	37
CCT4-KO-2	C3orf17-KO-1	215	36	31
CCT4-KO-2	C3orf17-KO-2	226	8	32
CCT4-KO-2	CAND1-KO-1	67	17	2
CCT4-KO-2	CAND1-KO-2	175	40	306
CCT4-KO-2	CCT4-KO-1	147	121	204
CCT4-KO-2	CCT4-KO-2	237	152	165
CCT4-KO-2	DIMT1-KO-1	225	447	423
CCT4-KO-2	DIMT1-KO-2	206	71	250
CCT4-KO-2	EFTUD2-KO-1	317	122	255
CCT4-KO-2	EFTUD2-KO-2	128	333	434
CCT4-KO-2	EIF3B-KO-1	396	262	362
CCT4-KO-2	EIF3B-KO-2	188	240	205
CCT4-KO-2	FRYL-KO-1	121	224	242
CCT4-KO-2	FRYL-KO-2	277	185	234
CCT4-KO-2	IARS-KO-1	246	86	100
CCT4-KO-2	IARS-KO-2	212	152	150
CCT4-KO-2	KEAP1-KO-1	288	309	159
CCT4-KO-2	KEAP1-KO-2	546	765	464
CCT4-KO-2	KIRREL-KO-1	168	164	161
CCT4-KO-2	KIRREL-KO-2	207	261	311
CCT4-KO-2	NARS-KO-1	277	319	268
CCT4-KO-2	NARS-KO-2	91	383	194
CCT4-KO-2	NCL-KO-1	143	109	1
CCT4-KO-2	NCL-KO-2	101	262	281
CCT4-KO-2	NF2-KO-1	102	552	156
CCT4-KO-2	NF2-KO-2	213	163	254
CCT4-KO-2	NHT-KO-1	197	139	259
CCT4-KO-2	NHT-KO-10	190	375	492
CCT4-KO-2	NHT-KO-11	209	256	503
CCT4-KO-2	NHT-KO-12	100	435	396
CCT4-KO-2	NHT-KO-13	154	446	324
CCT4-KO-2	NHT-KO-14	217	246	249
CCT4-KO-2	NHT-KO-15	268	395	333
CCT4-KO-2	NHT-KO-16	160	159	136
CCT4-KO-2	NHT-KO-17	215	352	729
CCT4-KO-2	NHT-KO-18	153	86	77
CCT4-KO-2	NHT-KO-19	187	168	118
CCT4-KO-2	NHT-KO-2	162	78	183
CCT4-KO-2	NHT-KO-20	341	332	417
CCT4-KO-2	NHT-KO-21	143	327	227
CCT4-KO-2	NHT-KO-22	159	520	509
CCT4-KO-2	NHT-KO-23	219	627	899
CCT4-KO-2	NHT-KO-24	147	384	387
CCT4-KO-2	NHT-KO-25	99	477	365
CCT4-KO-2	NHT-KO-26	130	78	234
CCT4-KO-2	NHT-KO-27	171	354	176
CCT4-KO-2	NHT-KO-28	324	130	39
CCT4-KO-2	NHT-KO-29	213	448	204
CCT4-KO-2	NHT-KO-3	172	480	691
CCT4-KO-2	NHT-KO-30	303	8	30
CCT4-KO-2	NHT-KO-31	510	0	0
CCT4-KO-2	NHT-KO-32	298	37	96
CCT4-KO-2	NHT-KO-33	207	39	28
CCT4-KO-2	NHT-KO-34	280	95	72
CCT4-KO-2	NHT-KO-35	172	114	24
CCT4-KO-2	NHT-KO-36	280	129	85
CCT4-KO-2	NHT-KO-37	147	190	36
CCT4-KO-2	NHT-KO-38	115	53	87
CCT4-KO-2	NHT-KO-39	203	110	46
CCT4-KO-2	NHT-KO-4	187	72	3
CCT4-KO-2	NHT-KO-40	95	46	55
CCT4-KO-2	NHT-KO-5	232	50	32
CCT4-KO-2	NHT-KO-6	296	22	82
CCT4-KO-2	NHT-KO-7	191	34	29
CCT4-KO-2	NHT-KO-8	267	29	56
CCT4-KO-2	NHT-KO-9	150	21	17
CCT4-KO-2	TAOK1-KO-1	195	39	34
CCT4-KO-2	TAOK1-KO-2	76	5	1
CCT4-KO-2	TP53-KO-1	233	19	71
CCT4-KO-2	TP53-KO-2	269	39	0
CCT4-KO-2	wildtype-PacI-BsIWI	0	43	43
CCT4-KO-2	XPO1-KO-1	157	31	5
CCT4-KO-2	XPO1-KO-2	140	80	58
CCT4-KO-2	XRN2-KO-1	186	13	45
CCT4-KO-2	XRN2-KO-2	155	70	22
CCT4-KO-3	AHR-KO-1	187	43	29
CCT4-KO-3	AHR-KO-2	391	188	77
CCT4-KO-3	ARNT-KO-1	220	25	51
CCT4-KO-3	ARNT-KO-2	261	91	134
CCT4-KO-3	BBX-KO-1	203	64	25
CCT4-KO-3	BBX-KO-2	132	11	11
CCT4-KO-3	C3orf17-KO-1	282	0	1
CCT4-KO-3	C3orf17-KO-2	231	17	19
CCT4-KO-3	CAND1-KO-1	119	32	20
CCT4-KO-3	CAND1-KO-2	200	170	58
CCT4-KO-3	CCT4-KO-1	162	155	64
CCT4-KO-3	CCT4-KO-2	327	22	33
CCT4-KO-3	DIMT1-KO-1	285	26	26
CCT4-KO-3	DIMT1-KO-2	219	76	70
CCT4-KO-3	EFTUD2-KO-1	401	52	21
CCT4-KO-3	EFTUD2-KO-2	195	149	168
CCT4-KO-3	EIF3B-KO-1	483	182	18
CCT4-KO-3	EIF3B-KO-2	239	27	93
CCT4-KO-3	FRYL-KO-1	185	77	84
CCT4-KO-3	FRYL-KO-2	337	52	17
CCT4-KO-3	IARS-KO-1	341	8	50
CCT4-KO-3	IARS-KO-2	274	79	104
CCT4-KO-3	KEAP1-KO-1	290	139	117
CCT4-KO-3	KEAP1-KO-2	758	80	29
CCT4-KO-3	KIRREL-KO-1	218	86	196
CCT4-KO-3	KIRREL-KO-2	250	31	20
CCT4-KO-3	NARS-KO-1	299	6	51
CCT4-KO-3	NARS-KO-2	106	1	41
CCT4-KO-3	NCL-KO-1	155	99	194
CCT4-KO-3	NCL-KO-2	98	66	14
CCT4-KO-3	NF2-KO-1	126	28	27
CCT4-KO-3	NF2-KO-2	260	384	130
CCT4-KO-3	NHT-KO-1	258	54	78
CCT4-KO-3	NHT-KO-10	227	177	211
CCT4-KO-3	NHT-KO-11	226	61	72
CCT4-KO-3	NHT-KO-12	130	143	96
CCT4-KO-3	NHT-KO-13	210	133	90
CCT4-KO-3	NHT-KO-14	210	158	39
CCT4-KO-3	NHT-KO-15	390	21	55
CCT4-KO-3	NHT-KO-16	191	234	113
CCT4-KO-3	NHT-KO-17	303	83	20
CCT4-KO-3	NHT-KO-18	225	41	28
CCT4-KO-3	NHT-KO-19	214	46	10
CCT4-KO-3	NHT-KO-2	219	61	192
CCT4-KO-3	NHT-KO-20	419	58	36
CCT4-KO-3	NHT-KO-21	216	152	136
CCT4-KO-3	NHT-KO-22	205	155	1
CCT4-KO-3	NHT-KO-23	280	147	96
CCT4-KO-3	NHT-KO-24	138	17	109
CCT4-KO-3	NHT-KO-25	117	75	96
CCT4-KO-3	NHT-KO-26	203	46	29
CCT4-KO-3	NHT-KO-27	201	59	7
CCT4-KO-3	NHT-KO-28	508	141	81
CCT4-KO-3	NHT-KO-29	232	146	121
CCT4-KO-3	NHT-KO-3	233	0	9
CCT4-KO-3	NHT-KO-30	314	33	1
CCT4-KO-3	NHT-KO-31	613	1	39
CCT4-KO-3	NHT-KO-32	412	23	20
CCT4-KO-3	NHT-KO-33	228	615	419
CCT4-KO-3	NHT-KO-34	346	1108	756
CCT4-KO-3	NHT-KO-35	206	1291	1087
CCT4-KO-3	NHT-KO-36	276	1787	1773
CCT4-KO-3	NHT-KO-37	159	1050	905
CCT4-KO-3	NHT-KO-38	163	453	244
CCT4-KO-3	NHT-KO-39	253	143	111
CCT4-KO-3	NHT-KO-4	190	22	59
CCT4-KO-3	NHT-KO-40	151	142	131
CCT4-KO-3	NHT-KO-5	283	245	246
CCT4-KO-3	NHT-KO-6	319	120	108
CCT4-KO-3	NHT-KO-7	233	502	715
CCT4-KO-3	NHT-KO-8	285	42	25
CCT4-KO-3	NHT-KO-9	188	85	35
CCT4-KO-3	TAOK1-KO-1	257	30	6
CCT4-KO-3	TAOK1-KO-2	137	99	79
CCT4-KO-3	TP53-KO-1	308	121	102
CCT4-KO-3	TP53-KO-2	298	71	14
CCT4-KO-3	wildtype-PacI-BsIWI	0	624	334
CCT4-KO-3	XPO1-KO-1	195	263	166
CCT4-KO-3	XPO1-KO-2	193	43	62
CCT4-KO-3	XRN2-KO-1	247	267	137
CCT4-KO-3	XRN2-KO-2	153	949	534
CCT4-KO-4	AHR-KO-1	210	1179	602
CCT4-KO-4	AHR-KO-2	573	629	878
CCT4-KO-4	ARNT-KO-1	290	983	1017
CCT4-KO-4	ARNT-KO-2	313	61	47
CCT4-KO-4	BBX-KO-1	178	200	32
CCT4-KO-4	BBX-KO-2	176	15	44
CCT4-KO-4	C3orf17-KO-1	281	6	64
CCT4-KO-4	C3orf17-KO-2	314	361	766
CCT4-KO-4	CAND1-KO-1	128	606	442
CCT4-KO-4	CAND1-KO-2	245	762	714
CCT4-KO-4	CCT4-KO-1	168	695	471
CCT4-KO-4	CCT4-KO-2	675	569	962
CCT4-KO-4	DIMT1-KO-1	358	264	286
CCT4-KO-4	DIMT1-KO-2	328	1273	1360
CCT4-KO-4	EFTUD2-KO-1	463	750	383
CCT4-KO-4	EFTUD2-KO-2	217	647	775
CCT4-KO-4	EIF3B-KO-1	572	357	161
CCT4-KO-4	EIF3B-KO-2	283	452	410
CCT4-KO-4	FRYL-KO-1	186	507	655
CCT4-KO-4	FRYL-KO-2	358	338	273
CCT4-KO-4	IARS-KO-1	463	660	659
CCT4-KO-4	IARS-KO-2	379	893	909
CCT4-KO-4	KEAP1-KO-1	407	728	813
CCT4-KO-4	KEAP1-KO-2	893	1336	692
CCT4-KO-4	KIRREL-KO-1	244	470	470
CCT4-KO-4	KIRREL-KO-2	341	324	282
CCT4-KO-4	NARS-KO-1	408	497	347
CCT4-KO-4	NARS-KO-2	97	478	615
CCT4-KO-4	NCL-KO-1	184	875	688
CCT4-KO-4	NCL-KO-2	114	322	642
CCT4-KO-4	NF2-KO-1	168	779	741
CCT4-KO-4	NF2-KO-2	278	1360	1047
CCT4-KO-4	NHT-KO-1	342	931	812
CCT4-KO-4	NHT-KO-10	233	1797	1378
CCT4-KO-4	NHT-KO-11	263	866	516
CCT4-KO-4	NHT-KO-12	162	673	541
CCT4-KO-4	NHT-KO-13	258	818	783
CCT4-KO-4	NHT-KO-14	303	310	329
CCT4-KO-4	NHT-KO-15	420	1348	1154
CCT4-KO-4	NHT-KO-16	217	1022	377
CCT4-KO-4	NHT-KO-17	354	911	523
CCT4-KO-4	NHT-KO-18	218	377	246
CCT4-KO-4	NHT-KO-19	225	966	987
CCT4-KO-4	NHT-KO-2	234	685	530
CCT4-KO-4	NHT-KO-20	530	1371	902
CCT4-KO-4	NHT-KO-21	296	1780	1902
CCT4-KO-4	NHT-KO-22	213	911	617
CCT4-KO-4	NHT-KO-23	355	611	532
CCT4-KO-4	NHT-KO-24	224	547	134
CCT4-KO-4	NHT-KO-25	126	979	1186
CCT4-KO-4	NHT-KO-26	207	154	178
CCT4-KO-4	NHT-KO-27	223	1003	1107
CCT4-KO-4	NHT-KO-28	460	1548	1007
CCT4-KO-4	NHT-KO-29	293	16	16
CCT4-KO-4	NHT-KO-3	240	28	4
CCT4-KO-4	NHT-KO-30	440	20	43
CCT4-KO-4	NHT-KO-31	740	34	117
CCT4-KO-4	NHT-KO-32	510	456	381
CCT4-KO-4	NHT-KO-33	282	678	642
CCT4-KO-4	NHT-KO-34	428	561	199
CCT4-KO-4	NHT-KO-35	220	906	902
CCT4-KO-4	NHT-KO-36	376	431	269
CCT4-KO-4	NHT-KO-37	240	407	456
CCT4-KO-4	NHT-KO-38	174	198	74
CCT4-KO-4	NHT-KO-39	291	35	26
CCT4-KO-4	NHT-KO-4	227	174	70
CCT4-KO-4	NHT-KO-40	195	173	256
CCT4-KO-4	NHT-KO-5	336	67	94
CCT4-KO-4	NHT-KO-6	420	87	57
CCT4-KO-4	NHT-KO-7	285	88	17
CCT4-KO-4	NHT-KO-8	342	45	80
CCT4-KO-4	NHT-KO-9	216	48	0
CCT4-KO-4	TAOK1-KO-1	283	25	38
CCT4-KO-4	TAOK1-KO-2	152	62	175
CCT4-KO-4	TP53-KO-1	359	119	34
CCT4-KO-4	TP53-KO-2	373	208	113
CCT4-KO-4	wildtype-PacI-BsIWI	0	363	203
CCT4-KO-4	XPO1-KO-1	216	58	83
CCT4-KO-4	XPO1-KO-2	177	127	75
CCT4-KO-4	XRN2-KO-1	280	263	340
CCT4-KO-4	XRN2-KO-2	190	1063	699
DIMT1-KO-1	AHR-KO-1	245	310	485
DIMT1-KO-1	AHR-KO-2	707	1027	688
DIMT1-KO-1	ARNT-KO-1	341	37	22
DIMT1-KO-1	ARNT-KO-2	385	35	42
DIMT1-KO-1	BBX-KO-1	292	25	5
DIMT1-KO-1	BBX-KO-2	244	26	24
DIMT1-KO-1	C3orf17-KO-1	396	478	423
DIMT1-KO-1	C3orf17-KO-2	408	541	451
DIMT1-KO-1	CAND1-KO-1	140	306	204
DIMT1-KO-1	CAND1-KO-2	285	402	238
DIMT1-KO-1	CCT4-KO-1	212	449	93
DIMT1-KO-1	CCT4-KO-2	533	207	94
DIMT1-KO-1	DIMT1-KO-1	383	743	593
DIMT1-KO-1	DIMT1-KO-2	313	522	474
DIMT1-KO-1	EFTUD2-KO-1	629	274	473
DIMT1-KO-1	EFTUD2-KO-2	278	423	275
DIMT1-KO-1	EIF3B-KO-1	710	513	513
DIMT1-KO-1	EIF3B-KO-2	363	522	290
DIMT1-KO-1	FRYL-KO-1	261	321	189
DIMT1-KO-1	FRYL-KO-2	562	233	187
DIMT1-KO-1	IARS-KO-1	547	609	826
DIMT1-KO-1	IARS-KO-2	459	227	150
DIMT1-KO-1	KEAP1-KO-1	481	207	635
DIMT1-KO-1	KEAP1-KO-2	1071	484	408
DIMT1-KO-1	KIRREL-KO-1	345	172	44
DIMT1-KO-1	KIRREL-KO-2	459	434	429
DIMT1-KO-1	NARS-KO-1	549	309	263
DIMT1-KO-1	NARS-KO-2	151	440	450
DIMT1-KO-1	NCL-KO-1	249	298	315
DIMT1-KO-1	NCL-KO-2	166	381	587
DIMT1-KO-1	NF2-KO-1	178	1057	573
DIMT1-KO-1	NF2-KO-2	417	314	572
DIMT1-KO-1	NHT-KO-1	384	936	589
DIMT1-KO-1	NHT-KO-10	327	799	439
DIMT1-KO-1	NHT-KO-11	380	532	362
DIMT1-KO-1	NHT-KO-12	193	888	706
DIMT1-KO-1	NHT-KO-13	297	245	252
DIMT1-KO-1	NHT-KO-14	328	639	1100
DIMT1-KO-1	NHT-KO-15	574	65	239
DIMT1-KO-1	NHT-KO-16	317	233	289
DIMT1-KO-1	NHT-KO-17	456	393	394
DIMT1-KO-1	NHT-KO-18	273	843	651
DIMT1-KO-1	NHT-KO-19	298	294	191
DIMT1-KO-1	NHT-KO-2	318	817	580
DIMT1-KO-1	NHT-KO-20	659	826	712
DIMT1-KO-1	NHT-KO-21	337	317	297
DIMT1-KO-1	NHT-KO-22	295	519	659
DIMT1-KO-1	NHT-KO-23	384	488	254
DIMT1-KO-1	NHT-KO-24	271	607	423
DIMT1-KO-1	NHT-KO-25	226	108	172
DIMT1-KO-1	NHT-KO-26	239	504	463
DIMT1-KO-1	NHT-KO-27	285	605	663
DIMT1-KO-1	NHT-KO-28	651	34	5
DIMT1-KO-1	NHT-KO-29	380	62	25
DIMT1-KO-1	NHT-KO-3	289	32	118
[truncated: 11,042 more rows]

## Sheet: multiSPAS(enAsCas12a)
Guide1	Guide2	Library read counts	Replicate 1 read counts	Replicate 2 read counts
AHR-KO-1	AHR-KO-1	261	251	369
AHR-KO-1	AHR-KO-2	146	152	172
AHR-KO-1	AHR-KO-3	202	68	143
AHR-KO-1	AHR-KO-4	102	191	295
AHR-KO-1	ARNT-KO-1	42	111	94
AHR-KO-1	ARNT-KO-2	204	237	288
AHR-KO-1	ARNT-KO-3	82	330	446
AHR-KO-1	ARNT-KO-4	59	103	180
AHR-KO-1	BBX-KO-1	191	271	444
AHR-KO-1	BBX-KO-2	286	284	177
AHR-KO-1	BBX-KO-3	58	252	156
AHR-KO-1	BBX-KO-4	150	468	436
AHR-KO-1	C3orf17-KO-1	229	12	6
AHR-KO-1	C3orf17-KO-2	105	68	41
AHR-KO-1	C3orf17-KO-3	134	13	18
AHR-KO-1	C3orf17-KO-4	101	1	2
AHR-KO-1	CAND1-KO-1	79	48	89
AHR-KO-1	CAND1-KO-2	97	184	112
AHR-KO-1	CAND1-KO-3	116	179	135
AHR-KO-1	CAND1-KO-4	14	223	110
AHR-KO-1	CCT4-KO-1	24	0	0
AHR-KO-1	CCT4-KO-2	97	71	27
AHR-KO-1	CCT4-KO-3	25	39	2
AHR-KO-1	CCT4-KO-4	185	41	41
AHR-KO-1	DIMT1-KO-1	129	19	0
AHR-KO-1	DIMT1-KO-2	60	0	43
AHR-KO-1	DIMT1-KO-3	123	7	21
AHR-KO-1	DIMT1-KO-4	208	74	47
AHR-KO-1	EFTUD2-KO-1	101	11	4
AHR-KO-1	EFTUD2-KO-2	253	17	18
AHR-KO-1	EFTUD2-KO-3	53	17	10
AHR-KO-1	EFTUD2-KO-4	177	73	26
AHR-KO-1	EIF3B-KO-1	287	24	23
AHR-KO-1	EIF3B-KO-2	437	41	19
AHR-KO-1	EIF3B-KO-3	128	32	39
AHR-KO-1	EIF3B-KO-4	294	169	124
AHR-KO-1	FRYL-KO-1	63	85	179
AHR-KO-1	FRYL-KO-2	474	451	567
AHR-KO-1	FRYL-KO-3	220	106	91
AHR-KO-1	FRYL-KO-4	387	426	493
AHR-KO-1	IARS-KO-1	169	13	18
AHR-KO-1	IARS-KO-2	676	49	94
AHR-KO-1	IARS-KO-3	159	52	102
AHR-KO-1	IARS-KO-4	209	105	65
AHR-KO-1	KEAP1-KO-1	178	157	267
AHR-KO-1	KEAP1-KO-2	362	512	473
AHR-KO-1	KEAP1-KO-3	422	270	306
AHR-KO-1	KEAP1-KO-4	224	77	118
AHR-KO-1	KIRREL-KO-1	587	716	619
AHR-KO-1	KIRREL-KO-2	197	249	256
AHR-KO-1	KIRREL-KO-3	118	201	58
AHR-KO-1	KIRREL-KO-4	267	227	276
AHR-KO-1	NARS-KO-1	298	512	626
AHR-KO-1	NARS-KO-2	56	120	38
AHR-KO-1	NARS-KO-3	118	6	14
AHR-KO-1	NARS-KO-4	331	46	31
AHR-KO-1	NCL-KO-1	144	27	14
AHR-KO-1	NCL-KO-2	29	8	30
AHR-KO-1	NCL-KO-3	82	6	25
AHR-KO-1	NCL-KO-4	73	1	6
AHR-KO-1	NF2-KO-1	72	399	283
AHR-KO-1	NF2-KO-2	324	211	313
AHR-KO-1	NF2-KO-3	73	331	188
AHR-KO-1	NF2-KO-4	88	560	352
AHR-KO-1	Non-Human-Target-0-KO-20	49	128	194
AHR-KO-1	Non-Human-Target-105-KO-25	139	96	96
AHR-KO-1	Non-Human-Target-113-KO-8	60	458	405
AHR-KO-1	Non-Human-Target-128-KO-9	154	203	110
AHR-KO-1	Non-Human-Target-150-KO-26	130	242	386
AHR-KO-1	Non-Human-Target-151-KO-41	75	110	88
AHR-KO-1	Non-Human-Target-153-KO-44	206	129	198
AHR-KO-1	Non-Human-Target-165-KO-149	137	155	174
AHR-KO-1	Non-Human-Target-17-KO-5	154	307	240
AHR-KO-1	Non-Human-Target-171-KO-148	96	476	619
AHR-KO-1	Non-Human-Target-176-KO-16	68	219	256
AHR-KO-1	Non-Human-Target-179-KO-156	52	77	8
AHR-KO-1	Non-Human-Target-196-KO-4	19	22	41
AHR-KO-1	Non-Human-Target-211-KO-128	81	190	181
AHR-KO-1	Non-Human-Target-217-KO-19	94	152	120
AHR-KO-1	Non-Human-Target-220-KO-152	181	151	282
AHR-KO-1	Non-Human-Target-226-KO-137	186	274	479
AHR-KO-1	Non-Human-Target-230-KO-38	146	332	450
AHR-KO-1	Non-Human-Target-258-KO-1	188	151	60
AHR-KO-1	Non-Human-Target-260-KO-12	156	200	171
AHR-KO-1	Non-Human-Target-269-KO-124	303	272	287
AHR-KO-1	Non-Human-Target-281-KO-135	192	250	479
AHR-KO-1	Non-Human-Target-284-KO-39	145	159	277
AHR-KO-1	Non-Human-Target-299-KO-23	140	196	217
AHR-KO-1	Non-Human-Target-310-KO-153	206	330	319
AHR-KO-1	Non-Human-Target-321-KO-24	189	196	318
AHR-KO-1	Non-Human-Target-340-KO-3	214	208	305
AHR-KO-1	Non-Human-Target-344-KO-36	245	352	279
AHR-KO-1	Non-Human-Target-360-KO-154	146	359	440
AHR-KO-1	Non-Human-Target-386-KO-31	285	467	519
AHR-KO-1	Non-Human-Target-398-KO-150	294	108	225
AHR-KO-1	Non-Human-Target-427-KO-33	203	229	245
AHR-KO-1	Non-Human-Target-453-KO-139	147	126	258
AHR-KO-1	Non-Human-Target-455-KO-42	59	21	7
AHR-KO-1	Non-Human-Target-472-KO-142	190	162	126
AHR-KO-1	Non-Human-Target-541-KO-140	267	422	455
AHR-KO-1	Non-Human-Target-546-KO-136	274	312	471
AHR-KO-1	Non-Human-Target-555-KO-28	156	468	545
AHR-KO-1	Non-Human-Target-565-KO-29	63	135	228
AHR-KO-1	Non-Human-Target-569-KO-21	106	207	196
AHR-KO-1	Non-Human-Target-590-KO-126	454	344	168
AHR-KO-1	Non-Human-Target-594-KO-133	213	189	256
AHR-KO-1	Non-Human-Target-609-KO-30	275	136	57
AHR-KO-1	Non-Human-Target-617-KO-13	273	204	271
AHR-KO-1	Non-Human-Target-644-KO-7	109	178	280
AHR-KO-1	Non-Human-Target-662-KO-129	58	37	16
AHR-KO-1	Non-Human-Target-675-KO-37	163	82	227
AHR-KO-1	Non-Human-Target-679-KO-131	181	317	264
AHR-KO-1	Non-Human-Target-681-KO-32	128	52	51
AHR-KO-1	Non-Human-Target-683-KO-27	177	205	199
AHR-KO-1	Non-Human-Target-703-KO-147	162	110	128
AHR-KO-1	Non-Human-Target-705-KO-144	282	256	239
AHR-KO-1	Non-Human-Target-725-KO-10	158	146	87
AHR-KO-1	Non-Human-Target-727-KO-155	201	219	370
AHR-KO-1	Non-Human-Target-741-KO-145	151	514	444
AHR-KO-1	Non-Human-Target-745-KO-6	168	526	403
AHR-KO-1	Non-Human-Target-754-KO-2	170	124	120
AHR-KO-1	Non-Human-Target-760-KO-127	98	209	134
AHR-KO-1	Non-Human-Target-763-KO-141	315	783	699
AHR-KO-1	Non-Human-Target-784-KO-11	66	219	204
AHR-KO-1	Non-Human-Target-793-KO-22	81	168	196
AHR-KO-1	Non-Human-Target-805-KO-122	114	440	210
AHR-KO-1	Non-Human-Target-811-KO-125	80	31	46
AHR-KO-1	Non-Human-Target-818-KO-17	84	118	324
AHR-KO-1	Non-Human-Target-827-KO-123	127	312	398
AHR-KO-1	Non-Human-Target-837-KO-146	35	249	319
AHR-KO-1	Non-Human-Target-853-KO-130	201	89	89
AHR-KO-1	Non-Human-Target-872-KO-138	191	209	308
AHR-KO-1	Non-Human-Target-880-KO-143	121	152	150
AHR-KO-1	Non-Human-Target-898-KO-134	140	90	98
AHR-KO-1	Non-Human-Target-9-KO-14	208	429	175
AHR-KO-1	Non-Human-Target-903-KO-121	44	129	73
AHR-KO-1	Non-Human-Target-927-KO-40	169	88	65
AHR-KO-1	Non-Human-Target-93-KO-34	96	150	65
AHR-KO-1	Non-Human-Target-947-KO-18	105	267	351
AHR-KO-1	Non-Human-Target-953-KO-151	117	350	285
AHR-KO-1	Non-Human-Target-963-KO-132	184	400	312
AHR-KO-1	Non-Human-Target-965-KO-43	193	325	244
AHR-KO-1	Non-Human-Target-970-KO-35	103	260	95
AHR-KO-1	Non-Human-Target-99-KO-15	16	155	199
AHR-KO-1	TAOK1-KO-1	41	105	149
AHR-KO-1	TAOK1-KO-2	145	149	87
AHR-KO-1	TAOK1-KO-3	66	10	61
AHR-KO-1	TAOK1-KO-4	172	223	126
AHR-KO-1	TP53-KO-1	105	304	275
AHR-KO-1	TP53-KO-2	183	318	344
AHR-KO-1	TP53-KO-3	232	537	371
AHR-KO-1	TP53-KO-4	352	427	359
AHR-KO-1	XPO1-KO-1	59	36	37
AHR-KO-1	XPO1-KO-2	173	21	22
AHR-KO-1	XPO1-KO-3	70	1	7
AHR-KO-1	XPO1-KO-4	65	5	4
AHR-KO-1	XRN2-KO-1	206	55	105
AHR-KO-1	XRN2-KO-2	66	89	130
AHR-KO-1	XRN2-KO-3	49	13	23
AHR-KO-1	XRN2-KO-4	47	14	28
AHR-KO-2	AHR-KO-1	151	176	106
AHR-KO-2	AHR-KO-2	75	65	53
AHR-KO-2	AHR-KO-3	104	86	90
AHR-KO-2	AHR-KO-4	62	127	29
AHR-KO-2	ARNT-KO-1	19	15	60
AHR-KO-2	ARNT-KO-2	99	114	143
AHR-KO-2	ARNT-KO-3	38	70	90
AHR-KO-2	ARNT-KO-4	36	83	30
AHR-KO-2	BBX-KO-1	120	140	210
AHR-KO-2	BBX-KO-2	127	310	180
AHR-KO-2	BBX-KO-3	28	103	124
AHR-KO-2	BBX-KO-4	61	119	115
AHR-KO-2	C3orf17-KO-1	147	5	10
AHR-KO-2	C3orf17-KO-2	54	4	4
AHR-KO-2	C3orf17-KO-3	83	11	6
AHR-KO-2	C3orf17-KO-4	57	36	64
AHR-KO-2	CAND1-KO-1	43	116	167
AHR-KO-2	CAND1-KO-2	44	86	181
AHR-KO-2	CAND1-KO-3	59	66	19
AHR-KO-2	CAND1-KO-4	0	13	2
AHR-KO-2	CCT4-KO-1	10	0	0
AHR-KO-2	CCT4-KO-2	50	2	0
AHR-KO-2	CCT4-KO-3	27	9	9
AHR-KO-2	CCT4-KO-4	118	36	42
AHR-KO-2	DIMT1-KO-1	59	100	59
AHR-KO-2	DIMT1-KO-2	35	0	9
AHR-KO-2	DIMT1-KO-3	88	13	2
AHR-KO-2	DIMT1-KO-4	93	6	40
AHR-KO-2	EFTUD2-KO-1	64	48	47
AHR-KO-2	EFTUD2-KO-2	145	12	0
AHR-KO-2	EFTUD2-KO-3	39	6	11
AHR-KO-2	EFTUD2-KO-4	80	16	6
AHR-KO-2	EIF3B-KO-1	147	1	1
AHR-KO-2	EIF3B-KO-2	242	24	9
AHR-KO-2	EIF3B-KO-3	60	0	11
AHR-KO-2	EIF3B-KO-4	203	57	36
AHR-KO-2	FRYL-KO-1	25	72	95
AHR-KO-2	FRYL-KO-2	249	127	225
AHR-KO-2	FRYL-KO-3	111	157	95
AHR-KO-2	FRYL-KO-4	242	212	185
AHR-KO-2	IARS-KO-1	92	10	28
AHR-KO-2	IARS-KO-2	367	39	38
AHR-KO-2	IARS-KO-3	108	13	21
AHR-KO-2	IARS-KO-4	102	14	1
AHR-KO-2	KEAP1-KO-1	87	203	351
AHR-KO-2	KEAP1-KO-2	200	333	124
AHR-KO-2	KEAP1-KO-3	244	156	234
AHR-KO-2	KEAP1-KO-4	120	70	34
AHR-KO-2	KIRREL-KO-1	332	547	500
AHR-KO-2	KIRREL-KO-2	117	130	147
AHR-KO-2	KIRREL-KO-3	63	64	85
AHR-KO-2	KIRREL-KO-4	138	130	180
AHR-KO-2	NARS-KO-1	155	145	48
AHR-KO-2	NARS-KO-2	29	5	2
AHR-KO-2	NARS-KO-3	70	8	10
AHR-KO-2	NARS-KO-4	151	21	8
AHR-KO-2	NCL-KO-1	91	0	8
AHR-KO-2	NCL-KO-2	22	60	35
AHR-KO-2	NCL-KO-3	54	35	33
AHR-KO-2	NCL-KO-4	38	6	5
AHR-KO-2	NF2-KO-1	39	3	4
AHR-KO-2	NF2-KO-2	186	150	180
AHR-KO-2	NF2-KO-3	35	69	64
AHR-KO-2	NF2-KO-4	59	65	29
AHR-KO-2	Non-Human-Target-0-KO-20	39	83	155
AHR-KO-2	Non-Human-Target-105-KO-25	77	148	248
AHR-KO-2	Non-Human-Target-113-KO-8	40	30	68
AHR-KO-2	Non-Human-Target-128-KO-9	93	265	305
AHR-KO-2	Non-Human-Target-150-KO-26	68	150	249
AHR-KO-2	Non-Human-Target-151-KO-41	39	199	237
AHR-KO-2	Non-Human-Target-153-KO-44	120	169	192
AHR-KO-2	Non-Human-Target-165-KO-149	68	116	99
AHR-KO-2	Non-Human-Target-17-KO-5	78	172	127
AHR-KO-2	Non-Human-Target-171-KO-148	65	194	169
AHR-KO-2	Non-Human-Target-176-KO-16	34	131	105
AHR-KO-2	Non-Human-Target-179-KO-156	31	22	78
AHR-KO-2	Non-Human-Target-196-KO-4	16	28	43
AHR-KO-2	Non-Human-Target-211-KO-128	41	37	33
AHR-KO-2	Non-Human-Target-217-KO-19	43	264	225
AHR-KO-2	Non-Human-Target-220-KO-152	98	10	61
AHR-KO-2	Non-Human-Target-226-KO-137	99	141	103
AHR-KO-2	Non-Human-Target-230-KO-38	81	72	70
AHR-KO-2	Non-Human-Target-258-KO-1	98	26	60
AHR-KO-2	Non-Human-Target-260-KO-12	101	153	134
AHR-KO-2	Non-Human-Target-269-KO-124	167	133	237
AHR-KO-2	Non-Human-Target-281-KO-135	103	152	113
AHR-KO-2	Non-Human-Target-284-KO-39	88	58	3
AHR-KO-2	Non-Human-Target-299-KO-23	53	143	40
AHR-KO-2	Non-Human-Target-310-KO-153	109	43	13
AHR-KO-2	Non-Human-Target-321-KO-24	91	212	232
AHR-KO-2	Non-Human-Target-340-KO-3	106	38	63
AHR-KO-2	Non-Human-Target-344-KO-36	97	208	173
AHR-KO-2	Non-Human-Target-360-KO-154	75	225	228
AHR-KO-2	Non-Human-Target-386-KO-31	139	142	205
AHR-KO-2	Non-Human-Target-398-KO-150	153	247	123
AHR-KO-2	Non-Human-Target-427-KO-33	91	96	52
AHR-KO-2	Non-Human-Target-453-KO-139	86	85	45
AHR-KO-2	Non-Human-Target-455-KO-42	38	17	18
AHR-KO-2	Non-Human-Target-472-KO-142	96	128	59
AHR-KO-2	Non-Human-Target-541-KO-140	127	242	310
AHR-KO-2	Non-Human-Target-546-KO-136	150	48	41
AHR-KO-2	Non-Human-Target-555-KO-28	101	123	238
AHR-KO-2	Non-Human-Target-565-KO-29	35	48	59
AHR-KO-2	Non-Human-Target-569-KO-21	61	25	49
AHR-KO-2	Non-Human-Target-590-KO-126	247	331	490
AHR-KO-2	Non-Human-Target-594-KO-133	106	112	129
AHR-KO-2	Non-Human-Target-609-KO-30	139	88	87
AHR-KO-2	Non-Human-Target-617-KO-13	152	104	116
AHR-KO-2	Non-Human-Target-644-KO-7	51	62	48
AHR-KO-2	Non-Human-Target-662-KO-129	30	322	199
AHR-KO-2	Non-Human-Target-675-KO-37	104	87	24
AHR-KO-2	Non-Human-Target-679-KO-131	101	274	369
AHR-KO-2	Non-Human-Target-681-KO-32	79	19	17
AHR-KO-2	Non-Human-Target-683-KO-27	115	63	66
AHR-KO-2	Non-Human-Target-703-KO-147	68	105	216
AHR-KO-2	Non-Human-Target-705-KO-144	142	144	117
AHR-KO-2	Non-Human-Target-725-KO-10	78	103	15
AHR-KO-2	Non-Human-Target-727-KO-155	113	40	53
AHR-KO-2	Non-Human-Target-741-KO-145	104	137	222
AHR-KO-2	Non-Human-Target-745-KO-6	67	70	136
AHR-KO-2	Non-Human-Target-754-KO-2	120	28	5
AHR-KO-2	Non-Human-Target-760-KO-127	54	65	77
AHR-KO-2	Non-Human-Target-763-KO-141	135	212	228
AHR-KO-2	Non-Human-Target-784-KO-11	20	114	143
AHR-KO-2	Non-Human-Target-793-KO-22	42	156	142
AHR-KO-2	Non-Human-Target-805-KO-122	80	152	186
AHR-KO-2	Non-Human-Target-811-KO-125	37	74	111
AHR-KO-2	Non-Human-Target-818-KO-17	37	115	89
AHR-KO-2	Non-Human-Target-827-KO-123	50	224	323
AHR-KO-2	Non-Human-Target-837-KO-146	11	62	71
AHR-KO-2	Non-Human-Target-853-KO-130	108	37	46
AHR-KO-2	Non-Human-Target-872-KO-138	118	160	153
AHR-KO-2	Non-Human-Target-880-KO-143	58	47	68
AHR-KO-2	Non-Human-Target-898-KO-134	97	69	49
AHR-KO-2	Non-Human-Target-9-KO-14	112	104	131
AHR-KO-2	Non-Human-Target-903-KO-121	21	28	13
AHR-KO-2	Non-Human-Target-927-KO-40	104	104	145
AHR-KO-2	Non-Human-Target-93-KO-34	68	36	107
AHR-KO-2	Non-Human-Target-947-KO-18	70	47	19
AHR-KO-2	Non-Human-Target-953-KO-151	65	66	130
AHR-KO-2	Non-Human-Target-963-KO-132	98	101	91
AHR-KO-2	Non-Human-Target-965-KO-43	100	104	41
AHR-KO-2	Non-Human-Target-970-KO-35	49	53	111
AHR-KO-2	Non-Human-Target-99-KO-15	8	45	72
AHR-KO-2	TAOK1-KO-1	27	139	250
AHR-KO-2	TAOK1-KO-2	80	141	154
AHR-KO-2	TAOK1-KO-3	32	1	6
AHR-KO-2	TAOK1-KO-4	88	169	178
AHR-KO-2	TP53-KO-1	51	161	79
AHR-KO-2	TP53-KO-2	83	136	77
AHR-KO-2	TP53-KO-3	115	260	188
AHR-KO-2	TP53-KO-4	186	91	126
AHR-KO-2	XPO1-KO-1	36	9	16
AHR-KO-2	XPO1-KO-2	88	16	2
AHR-KO-2	XPO1-KO-3	49	10	9
AHR-KO-2	XPO1-KO-4	45	4	0
AHR-KO-2	XRN2-KO-1	93	12	10
AHR-KO-2	XRN2-KO-2	27	10	11
AHR-KO-2	XRN2-KO-3	26	2	2
AHR-KO-2	XRN2-KO-4	22	4	8
AHR-KO-3	AHR-KO-1	613	449	446
AHR-KO-3	AHR-KO-2	367	829	741
AHR-KO-3	AHR-KO-3	445	598	693
AHR-KO-3	AHR-KO-4	224	364	506
AHR-KO-3	ARNT-KO-1	100	296	178
AHR-KO-3	ARNT-KO-2	468	591	535
AHR-KO-3	ARNT-KO-3	259	620	742
AHR-KO-3	ARNT-KO-4	153	454	403
AHR-KO-3	BBX-KO-1	429	413	505
AHR-KO-3	BBX-KO-2	629	761	640
AHR-KO-3	BBX-KO-3	131	510	488
AHR-KO-3	BBX-KO-4	308	544	625
AHR-KO-3	C3orf17-KO-1	508	24	22
AHR-KO-3	C3orf17-KO-2	263	115	117
AHR-KO-3	C3orf17-KO-3	392	79	51
AHR-KO-3	C3orf17-KO-4	264	27	49
AHR-KO-3	CAND1-KO-1	171	259	529
AHR-KO-3	CAND1-KO-2	226	579	708
AHR-KO-3	CAND1-KO-3	253	366	622
AHR-KO-3	CAND1-KO-4	28	505	530
AHR-KO-3	CCT4-KO-1	59	2	9
AHR-KO-3	CCT4-KO-2	203	126	89
AHR-KO-3	CCT4-KO-3	76	40	65
AHR-KO-3	CCT4-KO-4	446	70	186
AHR-KO-3	DIMT1-KO-1	284	36	58
AHR-KO-3	DIMT1-KO-2	166	13	0
AHR-KO-3	DIMT1-KO-3	294	115	52
AHR-KO-3	DIMT1-KO-4	451	288	588
AHR-KO-3	EFTUD2-KO-1	293	44	53
AHR-KO-3	EFTUD2-KO-2	621	114	24
AHR-KO-3	EFTUD2-KO-3	144	59	77
AHR-KO-3	EFTUD2-KO-4	360	77	59
AHR-KO-3	EIF3B-KO-1	596	25	33
AHR-KO-3	EIF3B-KO-2	921	75	89
AHR-KO-3	EIF3B-KO-3	284	46	100
AHR-KO-3	EIF3B-KO-4	695	745	802
AHR-KO-3	FRYL-KO-1	109	557	623
AHR-KO-3	FRYL-KO-2	1110	1084	943
AHR-KO-3	FRYL-KO-3	512	324	262
AHR-KO-3	FRYL-KO-4	859	655	776
AHR-KO-3	IARS-KO-1	357	32	23
AHR-KO-3	IARS-KO-2	1513	208	157
AHR-KO-3	IARS-KO-3	404	53	136
AHR-KO-3	IARS-KO-4	491	81	61
AHR-KO-3	KEAP1-KO-1	439	473	359
AHR-KO-3	KEAP1-KO-2	896	971	1250
AHR-KO-3	KEAP1-KO-3	956	851	515
AHR-KO-3	KEAP1-KO-4	519	539	495
AHR-KO-3	KIRREL-KO-1	1316	1358	1521
AHR-KO-3	KIRREL-KO-2	455	535	719
AHR-KO-3	KIRREL-KO-3	299	467	452
AHR-KO-3	KIRREL-KO-4	628	702	789
AHR-KO-3	NARS-KO-1	631	1228	927
AHR-KO-3	NARS-KO-2	153	35	28
AHR-KO-3	NARS-KO-3	295	129	53
AHR-KO-3	NARS-KO-4	631	93	101
AHR-KO-3	NCL-KO-1	339	15	17
AHR-KO-3	NCL-KO-2	86	52	114
AHR-KO-3	NCL-KO-3	186	306	267
AHR-KO-3	NCL-KO-4	125	66	42
AHR-KO-3	NF2-KO-1	183	450	400
AHR-KO-3	NF2-KO-2	712	1190	874
AHR-KO-3	NF2-KO-3	173	261	271
AHR-KO-3	NF2-KO-4	220	763	502
AHR-KO-3	Non-Human-Target-0-KO-20	120	315	254
AHR-KO-3	Non-Human-Target-105-KO-25	377	569	575
AHR-KO-3	Non-Human-Target-113-KO-8	156	347	495
AHR-KO-3	Non-Human-Target-128-KO-9	377	465	651
AHR-KO-3	Non-Human-Target-150-KO-26	276	396	305
AHR-KO-3	Non-Human-Target-151-KO-41	222	512	425
AHR-KO-3	Non-Human-Target-153-KO-44	499	697	440
AHR-KO-3	Non-Human-Target-165-KO-149	267	652	651
AHR-KO-3	Non-Human-Target-17-KO-5	332	780	498
AHR-KO-3	Non-Human-Target-171-KO-148	259	355	380
AHR-KO-3	Non-Human-Target-176-KO-16	164	599	423
AHR-KO-3	Non-Human-Target-179-KO-156	202	305	442
AHR-KO-3	Non-Human-Target-196-KO-4	65	243	426
AHR-KO-3	Non-Human-Target-211-KO-128	196	776	682
AHR-KO-3	Non-Human-Target-217-KO-19	208	666	593
AHR-KO-3	Non-Human-Target-220-KO-152	385	462	440
AHR-KO-3	Non-Human-Target-226-KO-137	402	701	478
AHR-KO-3	Non-Human-Target-230-KO-38	321	941	937
AHR-KO-3	Non-Human-Target-258-KO-1	395	602	435
AHR-KO-3	Non-Human-Target-260-KO-12	364	799	965
AHR-KO-3	Non-Human-Target-269-KO-124	643	753	702
AHR-KO-3	Non-Human-Target-281-KO-135	417	800	669
AHR-KO-3	Non-Human-Target-284-KO-39	337	369	278
AHR-KO-3	Non-Human-Target-299-KO-23	271	460	385
AHR-KO-3	Non-Human-Target-310-KO-153	469	530	748
AHR-KO-3	Non-Human-Target-321-KO-24	413	1259	801
AHR-KO-3	Non-Human-Target-340-KO-3	415	690	510
AHR-KO-3	Non-Human-Target-344-KO-36	500	1209	979
AHR-KO-3	Non-Human-Target-360-KO-154	360	292	299
AHR-KO-3	Non-Human-Target-386-KO-31	649	999	989
AHR-KO-3	Non-Human-Target-398-KO-150	608	753	858
AHR-KO-3	Non-Human-Target-427-KO-33	448	486	334
AHR-KO-3	Non-Human-Target-453-KO-139	354	598	835
AHR-KO-3	Non-Human-Target-455-KO-42	144	132	138
AHR-KO-3	Non-Human-Target-472-KO-142	441	480	614
AHR-KO-3	Non-Human-Target-541-KO-140	571	1262	884
AHR-KO-3	Non-Human-Target-546-KO-136	588	671	727
AHR-KO-3	Non-Human-Target-555-KO-28	365	1019	973
AHR-KO-3	Non-Human-Target-565-KO-29	126	225	240
AHR-KO-3	Non-Human-Target-569-KO-21	225	311	324
AHR-KO-3	Non-Human-Target-590-KO-126	1021	1721	1918
AHR-KO-3	Non-Human-Target-594-KO-133	462	985	826
AHR-KO-3	Non-Human-Target-609-KO-30	537	428	428
AHR-KO-3	Non-Human-Target-617-KO-13	655	508	598
AHR-KO-3	Non-Human-Target-644-KO-7	224	1032	1155
AHR-KO-3	Non-Human-Target-662-KO-129	133	297	375
AHR-KO-3	Non-Human-Target-675-KO-37	415	457	362
AHR-KO-3	Non-Human-Target-679-KO-131	435	967	852
AHR-KO-3	Non-Human-Target-681-KO-32	318	485	560
AHR-KO-3	Non-Human-Target-683-KO-27	500	888	772
AHR-KO-3	Non-Human-Target-703-KO-147	388	759	946
AHR-KO-3	Non-Human-Target-705-KO-144	624	921	669
AHR-KO-3	Non-Human-Target-725-KO-10	346	391	575
AHR-KO-3	Non-Human-Target-727-KO-155	403	676	634
AHR-KO-3	Non-Human-Target-741-KO-145	306	766	1053
AHR-KO-3	Non-Human-Target-745-KO-6	386	530	788
AHR-KO-3	Non-Human-Target-754-KO-2	415	308	508
AHR-KO-3	Non-Human-Target-760-KO-127	221	267	481
AHR-KO-3	Non-Human-Target-763-KO-141	672	694	916
AHR-KO-3	Non-Human-Target-784-KO-11	121	513	416
AHR-KO-3	Non-Human-Target-793-KO-22	233	550	563
AHR-KO-3	Non-Human-Target-805-KO-122	246	400	397
AHR-KO-3	Non-Human-Target-811-KO-125	149	412	485
AHR-KO-3	Non-Human-Target-818-KO-17	176	1019	940
AHR-KO-3	Non-Human-Target-827-KO-123	271	428	385
AHR-KO-3	Non-Human-Target-837-KO-146	67	313	438
AHR-KO-3	Non-Human-Target-853-KO-130	423	689	360
AHR-KO-3	Non-Human-Target-872-KO-138	436	825	1093
AHR-KO-3	Non-Human-Target-880-KO-143	243	267	614
AHR-KO-3	Non-Human-Target-898-KO-134	364	605	716
AHR-KO-3	Non-Human-Target-9-KO-14	438	700	874
AHR-KO-3	Non-Human-Target-903-KO-121	110	100	67
AHR-KO-3	Non-Human-Target-927-KO-40	434	548	512
AHR-KO-3	Non-Human-Target-93-KO-34	250	414	478
AHR-KO-3	Non-Human-Target-947-KO-18	263	377	472
AHR-KO-3	Non-Human-Target-953-KO-151	289	538	576
AHR-KO-3	Non-Human-Target-963-KO-132	350	751	821
AHR-KO-3	Non-Human-Target-965-KO-43	491	576	555
AHR-KO-3	Non-Human-Target-970-KO-35	216	481	675
AHR-KO-3	Non-Human-Target-99-KO-15	66	392	482
AHR-KO-3	TAOK1-KO-1	72	458	361
AHR-KO-3	TAOK1-KO-2	327	385	406
AHR-KO-3	TAOK1-KO-3	109	352	407
AHR-KO-3	TAOK1-KO-4	425	562	593
AHR-KO-3	TP53-KO-1	256	1059	1179
AHR-KO-3	TP53-KO-2	374	819	727
AHR-KO-3	TP53-KO-3	502	753	743
AHR-KO-3	TP53-KO-4	781	1619	1684
AHR-KO-3	XPO1-KO-1	119	24	102
AHR-KO-3	XPO1-KO-2	375	23	35
AHR-KO-3	XPO1-KO-3	196	19	15
AHR-KO-3	XPO1-KO-4	148	30	22
AHR-KO-3	XRN2-KO-1	407	160	120
AHR-KO-3	XRN2-KO-2	147	112	118
AHR-KO-3	XRN2-KO-3	130	47	37
AHR-KO-3	XRN2-KO-4	90	24	38
AHR-KO-4	AHR-KO-1	276	321	321
AHR-KO-4	AHR-KO-2	152	215	386
AHR-KO-4	AHR-KO-3	199	336	208
AHR-KO-4	AHR-KO-4	99	218	389
AHR-KO-4	ARNT-KO-1	53	179	149
AHR-KO-4	ARNT-KO-2	203	390	429
AHR-KO-4	ARNT-KO-3	120	304	390
AHR-KO-4	ARNT-KO-4	70	339	365
AHR-KO-4	BBX-KO-1	226	484	556
AHR-KO-4	BBX-KO-2	252	374	340
AHR-KO-4	BBX-KO-3	42	213	308
AHR-KO-4	BBX-KO-4	149	306	731
AHR-KO-4	C3orf17-KO-1	268	20	27
AHR-KO-4	C3orf17-KO-2	109	148	112
AHR-KO-4	C3orf17-KO-3	156	23	73
AHR-KO-4	C3orf17-KO-4	141	8	10
AHR-KO-4	CAND1-KO-1	81	119	164
AHR-KO-4	CAND1-KO-2	105	526	555
AHR-KO-4	CAND1-KO-3	128	163	199
AHR-KO-4	CAND1-KO-4	9	177	214
AHR-KO-4	CCT4-KO-1	25	8	3
AHR-KO-4	CCT4-KO-2	101	2	6
AHR-KO-4	CCT4-KO-3	40	24	32
AHR-KO-4	CCT4-KO-4	222	32	108
AHR-KO-4	DIMT1-KO-1	138	23	16
AHR-KO-4	DIMT1-KO-2	53	3	7
AHR-KO-4	DIMT1-KO-3	161	35	15
AHR-KO-4	DIMT1-KO-4	217	249	187
AHR-KO-4	EFTUD2-KO-1	137	26	16
AHR-KO-4	EFTUD2-KO-2	267	23	11
AHR-KO-4	EFTUD2-KO-3	79	33	35
AHR-KO-4	EFTUD2-KO-4	157	50	33
AHR-KO-4	EIF3B-KO-1	286	96	105
AHR-KO-4	EIF3B-KO-2	477	81	40
AHR-KO-4	EIF3B-KO-3	128	46	38
AHR-KO-4	EIF3B-KO-4	355	164	303
AHR-KO-4	FRYL-KO-1	53	209	220
AHR-KO-4	FRYL-KO-2	527	1067	1175
AHR-KO-4	FRYL-KO-3	244	53	64
AHR-KO-4	FRYL-KO-4	411	219	144
AHR-KO-4	IARS-KO-1	191	45	66
AHR-KO-4	IARS-KO-2	760	117	114
AHR-KO-4	IARS-KO-3	199	54	44
AHR-KO-4	IARS-KO-4	236	45	28
AHR-KO-4	KEAP1-KO-1	204	369	519
AHR-KO-4	KEAP1-KO-2	403	947	733
AHR-KO-4	KEAP1-KO-3	482	562	615
AHR-KO-4	KEAP1-KO-4	246	251	184
AHR-KO-4	KIRREL-KO-1	678	1190	1382
AHR-KO-4	KIRREL-KO-2	242	663	961
AHR-KO-4	KIRREL-KO-3	139	344	307
AHR-KO-4	KIRREL-KO-4	285	558	406
AHR-KO-4	NARS-KO-1	297	884	700
AHR-KO-4	NARS-KO-2	54	109	53
AHR-KO-4	NARS-KO-3	136	10	10
AHR-KO-4	NARS-KO-4	368	104	102
AHR-KO-4	NCL-KO-1	155	31	16
AHR-KO-4	NCL-KO-2	40	24	24
AHR-KO-4	NCL-KO-3	74	33	139
AHR-KO-4	NCL-KO-4	64	11	1
AHR-KO-4	NF2-KO-1	86	273	341
AHR-KO-4	NF2-KO-2	369	374	458
AHR-KO-4	NF2-KO-3	77	211	343
AHR-KO-4	NF2-KO-4	94	765	848
AHR-KO-4	Non-Human-Target-0-KO-20	50	277	295
AHR-KO-4	Non-Human-Target-105-KO-25	180	192	179
AHR-KO-4	Non-Human-Target-113-KO-8	58	420	404
AHR-KO-4	Non-Human-Target-128-KO-9	167	381	311
AHR-KO-4	Non-Human-Target-150-KO-26	101	446	379
AHR-KO-4	Non-Human-Target-151-KO-41	103	319	313
AHR-KO-4	Non-Human-Target-153-KO-44	226	206	252
AHR-KO-4	Non-Human-Target-165-KO-149	113	268	324
AHR-KO-4	Non-Human-Target-17-KO-5	176	332	382
AHR-KO-4	Non-Human-Target-171-KO-148	127	360	288
AHR-KO-4	Non-Human-Target-176-KO-16	73	315	375
AHR-KO-4	Non-Human-Target-179-KO-156	88	201	146
AHR-KO-4	Non-Human-Target-196-KO-4	30	367	194
AHR-KO-4	Non-Human-Target-211-KO-128	102	314	233
AHR-KO-4	Non-Human-Target-217-KO-19	107	85	87
AHR-KO-4	Non-Human-Target-220-KO-152	197	267	444
AHR-KO-4	Non-Human-Target-226-KO-137	192	293	389
AHR-KO-4	Non-Human-Target-230-KO-38	178	349	493
AHR-KO-4	Non-Human-Target-258-KO-1	196	331	226
AHR-KO-4	Non-Human-Target-260-KO-12	172	473	403
AHR-KO-4	Non-Human-Target-269-KO-124	327	708	970
AHR-KO-4	Non-Human-Target-281-KO-135	202	383	345
AHR-KO-4	Non-Human-Target-284-KO-39	167	272	493
AHR-KO-4	Non-Human-Target-299-KO-23	123	374	395
AHR-KO-4	Non-Human-Target-310-KO-153	180	158	321
AHR-KO-4	Non-Human-Target-321-KO-24	230	343	345
AHR-KO-4	Non-Human-Target-340-KO-3	230	471	581
AHR-KO-4	Non-Human-Target-344-KO-36	240	400	489
AHR-KO-4	Non-Human-Target-360-KO-154	177	309	321
AHR-KO-4	Non-Human-Target-386-KO-31	304	499	408
AHR-KO-4	Non-Human-Target-398-KO-150	303	351	381
AHR-KO-4	Non-Human-Target-427-KO-33	210	321	601
AHR-KO-4	Non-Human-Target-453-KO-139	160	341	652
AHR-KO-4	Non-Human-Target-455-KO-42	83	208	202
AHR-KO-4	Non-Human-Target-472-KO-142	218	507	548
AHR-KO-4	Non-Human-Target-541-KO-140	308	466	540
AHR-KO-4	Non-Human-Target-546-KO-136	329	317	156
AHR-KO-4	Non-Human-Target-555-KO-28	167	694	654
AHR-KO-4	Non-Human-Target-565-KO-29	63	228	246
AHR-KO-4	Non-Human-Target-569-KO-21	113	240	265
AHR-KO-4	Non-Human-Target-590-KO-126	554	658	701
AHR-KO-4	Non-Human-Target-594-KO-133	239	466	442
AHR-KO-4	Non-Human-Target-609-KO-30	312	334	337
AHR-KO-4	Non-Human-Target-617-KO-13	295	415	326
AHR-KO-4	Non-Human-Target-644-KO-7	106	398	304
AHR-KO-4	Non-Human-Target-662-KO-129	72	96	198
AHR-KO-4	Non-Human-Target-675-KO-37	209	397	321
AHR-KO-4	Non-Human-Target-679-KO-131	190	288	350
AHR-KO-4	Non-Human-Target-681-KO-32	144	278	222
AHR-KO-4	Non-Human-Target-683-KO-27	231	234	220
AHR-KO-4	Non-Human-Target-703-KO-147	196	790	858
AHR-KO-4	Non-Human-Target-705-KO-144	319	286	526
AHR-KO-4	Non-Human-Target-725-KO-10	156	338	250
AHR-KO-4	Non-Human-Target-727-KO-155	197	326	287
AHR-KO-4	Non-Human-Target-741-KO-145	159	223	347
AHR-KO-4	Non-Human-Target-745-KO-6	179	118	182
AHR-KO-4	Non-Human-Target-754-KO-2	180	96	56
AHR-KO-4	Non-Human-Target-760-KO-127	129	179	249
AHR-KO-4	Non-Human-Target-763-KO-141	307	826	943
AHR-KO-4	Non-Human-Target-784-KO-11	65	293	227
AHR-KO-4	Non-Human-Target-793-KO-22	98	368	483
AHR-KO-4	Non-Human-Target-805-KO-122	126	147	197
AHR-KO-4	Non-Human-Target-811-KO-125	68	143	128
AHR-KO-4	Non-Human-Target-818-KO-17	87	443	504
AHR-KO-4	Non-Human-Target-827-KO-123	138	376	431
AHR-KO-4	Non-Human-Target-837-KO-146	37	134	272
AHR-KO-4	Non-Human-Target-853-KO-130	222	347	183
AHR-KO-4	Non-Human-Target-872-KO-138	214	273	230
AHR-KO-4	Non-Human-Target-880-KO-143	121	242	251
AHR-KO-4	Non-Human-Target-898-KO-134	189	321	275
AHR-KO-4	Non-Human-Target-9-KO-14	224	227	262
AHR-KO-4	Non-Human-Target-903-KO-121	55	153	164
AHR-KO-4	Non-Human-Target-927-KO-40	203	234	328
AHR-KO-4	Non-Human-Target-93-KO-34	118	199	371
AHR-KO-4	Non-Human-Target-947-KO-18	124	449	359
AHR-KO-4	Non-Human-Target-953-KO-151	131	260	456
AHR-KO-4	Non-Human-Target-963-KO-132	187	431	610
AHR-KO-4	Non-Human-Target-965-KO-43	200	263	338
AHR-KO-4	Non-Human-Target-970-KO-35	104	373	513
AHR-KO-4	Non-Human-Target-99-KO-15	18	194	198
AHR-KO-4	TAOK1-KO-1	49	204	224
AHR-KO-4	TAOK1-KO-2	160	169	288
AHR-KO-4	TAOK1-KO-3	47	121	232
AHR-KO-4	TAOK1-KO-4	187	510	457
AHR-KO-4	TP53-KO-1	136	269	401
AHR-KO-4	TP53-KO-2	180	343	208
AHR-KO-4	TP53-KO-3	236	858	1090
AHR-KO-4	TP53-KO-4	395	628	970
AHR-KO-4	XPO1-KO-1	65	81	124
AHR-KO-4	XPO1-KO-2	166	19	20
AHR-KO-4	XPO1-KO-3	101	3	32
AHR-KO-4	XPO1-KO-4	83	20	1
AHR-KO-4	XRN2-KO-1	206	70	34
AHR-KO-4	XRN2-KO-2	71	140	72
AHR-KO-4	XRN2-KO-3	78	12	1
AHR-KO-4	XRN2-KO-4	51	25	18
ARNT-KO-1	AHR-KO-1	635	384	360
ARNT-KO-1	AHR-KO-2	345	394	409
ARNT-KO-1	AHR-KO-3	370	267	445
ARNT-KO-1	AHR-KO-4	231	370	313
ARNT-KO-1	ARNT-KO-1	88	361	421
ARNT-KO-1	ARNT-KO-2	390	605	849
ARNT-KO-1	ARNT-KO-3	216	355	446
ARNT-KO-1	ARNT-KO-4	167	419	469
ARNT-KO-1	BBX-KO-1	377	576	639
ARNT-KO-1	BBX-KO-2	578	635	708
ARNT-KO-1	BBX-KO-3	119	192	345
ARNT-KO-1	BBX-KO-4	280	784	750
ARNT-KO-1	C3orf17-KO-1	482	41	56
ARNT-KO-1	C3orf17-KO-2	192	91	104
ARNT-KO-1	C3orf17-KO-3	336	140	133
ARNT-KO-1	C3orf17-KO-4	246	36	24
ARNT-KO-1	CAND1-KO-1	171	352	348
ARNT-KO-1	CAND1-KO-2	213	594	545
ARNT-KO-1	CAND1-KO-3	250	142	168
ARNT-KO-1	CAND1-KO-4	31	162	195
ARNT-KO-1	CCT4-KO-1	52	17	1
ARNT-KO-1	CCT4-KO-2	183	7	12
ARNT-KO-1	CCT4-KO-3	73	65	48
ARNT-KO-1	CCT4-KO-4	445	115	65
ARNT-KO-1	DIMT1-KO-1	270	20	45
ARNT-KO-1	DIMT1-KO-2	136	11	9
ARNT-KO-1	DIMT1-KO-3	280	58	38
ARNT-KO-1	DIMT1-KO-4	447	435	511
ARNT-KO-1	EFTUD2-KO-1	254	45	60
ARNT-KO-1	EFTUD2-KO-2	590	58	46
ARNT-KO-1	EFTUD2-KO-3	175	26	72
ARNT-KO-1	EFTUD2-KO-4	343	65	32
ARNT-KO-1	EIF3B-KO-1	647	96	97
ARNT-KO-1	EIF3B-KO-2	899	140	166
ARNT-KO-1	EIF3B-KO-3	268	91	84
ARNT-KO-1	EIF3B-KO-4	720	514	723
ARNT-KO-1	FRYL-KO-1	111	243	257
ARNT-KO-1	FRYL-KO-2	1027	1049	1120
ARNT-KO-1	FRYL-KO-3	499	246	243
ARNT-KO-1	FRYL-KO-4	871	773	780
ARNT-KO-1	IARS-KO-1	370	35	75
ARNT-KO-1	IARS-KO-2	1424	149	270
ARNT-KO-1	IARS-KO-3	393	71	66
ARNT-KO-1	IARS-KO-4	455	98	48
ARNT-KO-1	KEAP1-KO-1	396	865	707
ARNT-KO-1	KEAP1-KO-2	796	927	1423
ARNT-KO-1	KEAP1-KO-3	1010	572	850
ARNT-KO-1	KEAP1-KO-4	493	434	547
ARNT-KO-1	KIRREL-KO-1	1305	1152	1451
ARNT-KO-1	KIRREL-KO-2	420	830	795
ARNT-KO-1	KIRREL-KO-3	231	336	396
ARNT-KO-1	KIRREL-KO-4	579	633	978
ARNT-KO-1	NARS-KO-1	628	760	562
ARNT-KO-1	NARS-KO-2	128	22	47
ARNT-KO-1	NARS-KO-3	256	21	28
ARNT-KO-1	NARS-KO-4	667	91	99
ARNT-KO-1	NCL-KO-1	296	111	162
ARNT-KO-1	NCL-KO-2	76	31	15
ARNT-KO-1	NCL-KO-3	180	94	151
ARNT-KO-1	NCL-KO-4	119	32	54
ARNT-KO-1	NF2-KO-1	168	238	244
ARNT-KO-1	NF2-KO-2	644	735	631
ARNT-KO-1	NF2-KO-3	170	270	355
ARNT-KO-1	NF2-KO-4	216	515	645
ARNT-KO-1	Non-Human-Target-0-KO-20	111	371	349
ARNT-KO-1	Non-Human-Target-105-KO-25	337	398	382
ARNT-KO-1	Non-Human-Target-113-KO-8	134	345	485
ARNT-KO-1	Non-Human-Target-128-KO-9	371	443	509
ARNT-KO-1	Non-Human-Target-150-KO-26	278	436	767
ARNT-KO-1	Non-Human-Target-151-KO-41	210	301	361
ARNT-KO-1	Non-Human-Target-153-KO-44	423	384	476
ARNT-KO-1	Non-Human-Target-165-KO-149	243	517	492
ARNT-KO-1	Non-Human-Target-17-KO-5	358	413	459
ARNT-KO-1	Non-Human-Target-171-KO-148	266	459	490
ARNT-KO-1	Non-Human-Target-176-KO-16	139	216	223
ARNT-KO-1	Non-Human-Target-179-KO-156	184	215	269
ARNT-KO-1	Non-Human-Target-196-KO-4	55	309	251
ARNT-KO-1	Non-Human-Target-211-KO-128	188	730	654
ARNT-KO-1	Non-Human-Target-217-KO-19	223	484	894
ARNT-KO-1	Non-Human-Target-220-KO-152	358	882	1173
ARNT-KO-1	Non-Human-Target-226-KO-137	397	845	956
ARNT-KO-1	Non-Human-Target-230-KO-38	327	552	725
ARNT-KO-1	Non-Human-Target-258-KO-1	394	706	895
ARNT-KO-1	Non-Human-Target-260-KO-12	314	357	528
ARNT-KO-1	Non-Human-Target-269-KO-124	633	774	724
ARNT-KO-1	Non-Human-Target-281-KO-135	381	925	567
ARNT-KO-1	Non-Human-Target-284-KO-39	333	351	304
ARNT-KO-1	Non-Human-Target-299-KO-23	258	320	538
ARNT-KO-1	Non-Human-Target-310-KO-153	417	447	430
ARNT-KO-1	Non-Human-Target-321-KO-24	425	464	588
ARNT-KO-1	Non-Human-Target-340-KO-3	395	364	322
ARNT-KO-1	Non-Human-Target-344-KO-36	440	826	709
ARNT-KO-1	Non-Human-Target-360-KO-154	319	237	90
ARNT-KO-1	Non-Human-Target-386-KO-31	588	667	772
ARNT-KO-1	Non-Human-Target-398-KO-150	612	529	461
ARNT-KO-1	Non-Human-Target-427-KO-33	487	615	676
ARNT-KO-1	Non-Human-Target-453-KO-139	354	537	663
ARNT-KO-1	Non-Human-Target-455-KO-42	129	287	223
ARNT-KO-1	Non-Human-Target-472-KO-142	416	677	708
ARNT-KO-1	Non-Human-Target-541-KO-140	594	1177	1238
ARNT-KO-1	Non-Human-Target-546-KO-136	597	452	592
ARNT-KO-1	Non-Human-Target-555-KO-28	333	420	669
ARNT-KO-1	Non-Human-Target-565-KO-29	115	174	126
ARNT-KO-1	Non-Human-Target-569-KO-21	205	501	429
ARNT-KO-1	Non-Human-Target-590-KO-126	1016	1836	1998
ARNT-KO-1	Non-Human-Target-594-KO-133	506	319	299
ARNT-KO-1	Non-Human-Target-609-KO-30	511	802	532
ARNT-KO-1	Non-Human-Target-617-KO-13	630	501	453
ARNT-KO-1	Non-Human-Target-644-KO-7	203	429	304
ARNT-KO-1	Non-Human-Target-662-KO-129	143	395	343
ARNT-KO-1	Non-Human-Target-675-KO-37	356	417	397
ARNT-KO-1	Non-Human-Target-679-KO-131	394	451	360
ARNT-KO-1	Non-Human-Target-681-KO-32	268	496	604
ARNT-KO-1	Non-Human-Target-683-KO-27	449	749	1037
ARNT-KO-1	Non-Human-Target-703-KO-147	326	375	372
ARNT-KO-1	Non-Human-Target-705-KO-144	624	745	938
ARNT-KO-1	Non-Human-Target-725-KO-10	331	368	666
ARNT-KO-1	Non-Human-Target-727-KO-155	417	401	599
ARNT-KO-1	Non-Human-Target-741-KO-145	296	551	593
ARNT-KO-1	Non-Human-Target-745-KO-6	341	720	658
ARNT-KO-1	Non-Human-Target-754-KO-2	412	294	203
ARNT-KO-1	Non-Human-Target-760-KO-127	211	418	387
ARNT-KO-1	Non-Human-Target-763-KO-141	623	686	587
ARNT-KO-1	Non-Human-Target-784-KO-11	107	339	383
ARNT-KO-1	Non-Human-Target-793-KO-22	213	418	363
ARNT-KO-1	Non-Human-Target-805-KO-122	257	276	217
ARNT-KO-1	Non-Human-Target-811-KO-125	132	152	243
ARNT-KO-1	Non-Human-Target-818-KO-17	155	644	764
ARNT-KO-1	Non-Human-Target-827-KO-123	259	426	496
ARNT-KO-1	Non-Human-Target-837-KO-146	58	245	355
ARNT-KO-1	Non-Human-Target-853-KO-130	443	524	551
ARNT-KO-1	Non-Human-Target-872-KO-138	442	660	651
ARNT-KO-1	Non-Human-Target-880-KO-143	244	512	551
ARNT-KO-1	Non-Human-Target-898-KO-134	330	240	217
ARNT-KO-1	Non-Human-Target-9-KO-14	429	595	857
ARNT-KO-1	Non-Human-Target-903-KO-121	116	98	120
ARNT-KO-1	Non-Human-Target-927-KO-40	381	298	279
ARNT-KO-1	Non-Human-Target-93-KO-34	241	645	344
ARNT-KO-1	Non-Human-Target-947-KO-18	261	610	676
ARNT-KO-1	Non-Human-Target-953-KO-151	297	703	734
ARNT-KO-1	Non-Human-Target-963-KO-132	358	612	729
ARNT-KO-1	Non-Human-Target-965-KO-43	463	593	721
ARNT-KO-1	Non-Human-Target-970-KO-35	206	469	419
ARNT-KO-1	Non-Human-Target-99-KO-15	40	309	264
ARNT-KO-1	TAOK1-KO-1	90	395	265
ARNT-KO-1	TAOK1-KO-2	313	156	154
ARNT-KO-1	TAOK1-KO-3	107	301	312
ARNT-KO-1	TAOK1-KO-4	403	1011	788
ARNT-KO-1	TP53-KO-1	252	830	982
ARNT-KO-1	TP53-KO-2	348	651	375
ARNT-KO-1	TP53-KO-3	459	1131	837
ARNT-KO-1	TP53-KO-4	738	1751	1670
ARNT-KO-1	XPO1-KO-1	121	123	18
ARNT-KO-1	XPO1-KO-2	354	58	27
ARNT-KO-1	XPO1-KO-3	172	92	82
ARNT-KO-1	XPO1-KO-4	129	14	24
ARNT-KO-1	XRN2-KO-1	383	96	112
ARNT-KO-1	XRN2-KO-2	154	85	92
ARNT-KO-1	XRN2-KO-3	130	20	30
ARNT-KO-1	XRN2-KO-4	88	31	46
ARNT-KO-2	AHR-KO-1	333	211	42
ARNT-KO-2	AHR-KO-2	162	255	350
ARNT-KO-2	AHR-KO-3	230	86	165
ARNT-KO-2	AHR-KO-4	101	159	309
ARNT-KO-2	ARNT-KO-1	38	141	82
ARNT-KO-2	ARNT-KO-2	229	260	259
ARNT-KO-2	ARNT-KO-3	114	335	248
ARNT-KO-2	ARNT-KO-4	87	202	190
ARNT-KO-2	BBX-KO-1	225	259	146
ARNT-KO-2	BBX-KO-2	253	347	156
ARNT-KO-2	BBX-KO-3	51	244	175
ARNT-KO-2	BBX-KO-4	153	696	780
ARNT-KO-2	C3orf17-KO-1	273	19	11
ARNT-KO-2	C3orf17-KO-2	121	34	53
ARNT-KO-2	C3orf17-KO-3	201	47	41
ARNT-KO-2	C3orf17-KO-4	103	4	17
ARNT-KO-2	CAND1-KO-1	70	81	154
ARNT-KO-2	CAND1-KO-2	121	378	317
ARNT-KO-2	CAND1-KO-3	121	31	32
ARNT-KO-2	CAND1-KO-4	17	179	135
ARNT-KO-2	CCT4-KO-1	28	0	1
ARNT-KO-2	CCT4-KO-2	116	33	46
ARNT-KO-2	CCT4-KO-3	38	19	8
ARNT-KO-2	CCT4-KO-4	224	60	72
ARNT-KO-2	DIMT1-KO-1	133	48	37
ARNT-KO-2	DIMT1-KO-2	68	14	0
ARNT-KO-2	DIMT1-KO-3	169	24	32
ARNT-KO-2	DIMT1-KO-4	231	130	202
ARNT-KO-2	EFTUD2-KO-1	123	10	46
ARNT-KO-2	EFTUD2-KO-2	275	63	70
ARNT-KO-2	EFTUD2-KO-3	74	24	9
ARNT-KO-2	EFTUD2-KO-4	155	43	36
ARNT-KO-2	EIF3B-KO-1	316	29	48
ARNT-KO-2	EIF3B-KO-2	469	163	126
ARNT-KO-2	EIF3B-KO-3	124	10	2
ARNT-KO-2	EIF3B-KO-4	372	231	377
ARNT-KO-2	FRYL-KO-1	61	76	83
ARNT-KO-2	FRYL-KO-2	501	603	320
ARNT-KO-2	FRYL-KO-3	249	274	243
ARNT-KO-2	FRYL-KO-4	423	325	290
ARNT-KO-2	IARS-KO-1	206	60	35
ARNT-KO-2	IARS-KO-2	697	62	158
ARNT-KO-2	IARS-KO-3	230	19	64
ARNT-KO-2	IARS-KO-4	225	14	6
ARNT-KO-2	KEAP1-KO-1	167	138	485
ARNT-KO-2	KEAP1-KO-2	398	758	844
ARNT-KO-2	KEAP1-KO-3	477	296	404
ARNT-KO-2	KEAP1-KO-4	248	307	429
ARNT-KO-2	KIRREL-KO-1	655	657	777
ARNT-KO-2	KIRREL-KO-2	206	329	312
ARNT-KO-2	KIRREL-KO-3	130	261	110
ARNT-KO-2	KIRREL-KO-4	308	219	146
ARNT-KO-2	NARS-KO-1	330	414	572
ARNT-KO-2	NARS-KO-2	63	26	32
ARNT-KO-2	NARS-KO-3	137	11	1
ARNT-KO-2	NARS-KO-4	360	85	148
ARNT-KO-2	NCL-KO-1	155	13	21
ARNT-KO-2	NCL-KO-2	37	23	36
ARNT-KO-2	NCL-KO-3	105	139	109
ARNT-KO-2	NCL-KO-4	83	13	1
ARNT-KO-2	NF2-KO-1	77	385	458
ARNT-KO-2	NF2-KO-2	335	668	567
ARNT-KO-2	NF2-KO-3	84	105	129
ARNT-KO-2	NF2-KO-4	114	200	178
ARNT-KO-2	Non-Human-Target-0-KO-20	66	46	103
ARNT-KO-2	Non-Human-Target-105-KO-25	161	170	166
ARNT-KO-2	Non-Human-Target-113-KO-8	74	304	215
ARNT-KO-2	Non-Human-Target-128-KO-9	167	192	196
ARNT-KO-2	Non-Human-Target-150-KO-26	98	140	128
ARNT-KO-2	Non-Human-Target-151-KO-41	93	360	337
ARNT-KO-2	Non-Human-Target-153-KO-44	222	268	165
ARNT-KO-2	Non-Human-Target-165-KO-149	128	250	231
ARNT-KO-2	Non-Human-Target-17-KO-5	182	862	398
ARNT-KO-2	Non-Human-Target-171-KO-148	133	240	117
ARNT-KO-2	Non-Human-Target-176-KO-16	92	357	320
ARNT-KO-2	Non-Human-Target-179-KO-156	87	201	214
ARNT-KO-2	Non-Human-Target-196-KO-4	25	311	247
ARNT-KO-2	Non-Human-Target-211-KO-128	93	83	135
ARNT-KO-2	Non-Human-Target-217-KO-19	114	299	513
ARNT-KO-2	Non-Human-Target-220-KO-152	168	380	290
ARNT-KO-2	Non-Human-Target-226-KO-137	180	253	208
ARNT-KO-2	Non-Human-Target-230-KO-38	150	417	480
ARNT-KO-2	Non-Human-Target-258-KO-1	227	191	325
ARNT-KO-2	Non-Human-Target-260-KO-12	176	545	338
ARNT-KO-2	Non-Human-Target-269-KO-124	358	153	162
ARNT-KO-2	Non-Human-Target-281-KO-135	200	210	395
ARNT-KO-2	Non-Human-Target-284-KO-39	167	400	250
ARNT-KO-2	Non-Human-Target-299-KO-23	142	199	108
ARNT-KO-2	Non-Human-Target-310-KO-153	232	299	256
ARNT-KO-2	Non-Human-Target-321-KO-24	222	381	371
ARNT-KO-2	Non-Human-Target-340-KO-3	208	218	313
ARNT-KO-2	Non-Human-Target-344-KO-36	244	742	1095
ARNT-KO-2	Non-Human-Target-360-KO-154	175	238	277
ARNT-KO-2	Non-Human-Target-386-KO-31	318	399	440
ARNT-KO-2	Non-Human-Target-398-KO-150	310	353	433
ARNT-KO-2	Non-Human-Target-427-KO-33	222	248	327
ARNT-KO-2	Non-Human-Target-453-KO-139	168	396	437
ARNT-KO-2	Non-Human-Target-455-KO-42	63	118	38
ARNT-KO-2	Non-Human-Target-472-KO-142	215	453	376
ARNT-KO-2	Non-Human-Target-541-KO-140	316	259	267
ARNT-KO-2	Non-Human-Target-546-KO-136	298	275	163
ARNT-KO-2	Non-Human-Target-555-KO-28	189	228	214
ARNT-KO-2	Non-Human-Target-565-KO-29	61	151	104
ARNT-KO-2	Non-Human-Target-569-KO-21	122	186	133
ARNT-KO-2	Non-Human-Target-590-KO-126	539	840	958
ARNT-KO-2	Non-Human-Target-594-KO-133	226	334	384
ARNT-KO-2	Non-Human-Target-609-KO-30	292	297	274
ARNT-KO-2	Non-Human-Target-617-KO-13	294	349	463
ARNT-KO-2	Non-Human-Target-644-KO-7	107	433	271
ARNT-KO-2	Non-Human-Target-662-KO-129	67	139	180
ARNT-KO-2	Non-Human-Target-675-KO-37	209	154	224
ARNT-KO-2	Non-Human-Target-679-KO-131	205	418	470
ARNT-KO-2	Non-Human-Target-681-KO-32	165	201	212
ARNT-KO-2	Non-Human-Target-683-KO-27	234	469	369
ARNT-KO-2	Non-Human-Target-703-KO-147	207	643	671
ARNT-KO-2	Non-Human-Target-705-KO-144	319	300	265
ARNT-KO-2	Non-Human-Target-725-KO-10	173	241	246
ARNT-KO-2	Non-Human-Target-727-KO-155	198	288	156
ARNT-KO-2	Non-Human-Target-741-KO-145	158	310	280
ARNT-KO-2	Non-Human-Target-745-KO-6	189	256	130
ARNT-KO-2	Non-Human-Target-754-KO-2	209	204	193
ARNT-KO-2	Non-Human-Target-760-KO-127	112	254	111
ARNT-KO-2	Non-Human-Target-763-KO-141	366	547	687
ARNT-KO-2	Non-Human-Target-784-KO-11	70	225	253
ARNT-KO-2	Non-Human-Target-793-KO-22	97	155	137
ARNT-KO-2	Non-Human-Target-805-KO-122	113	259	71
ARNT-KO-2	Non-Human-Target-811-KO-125	79	239	317
ARNT-KO-2	Non-Human-Target-818-KO-17	77	244	305
ARNT-KO-2	Non-Human-Target-827-KO-123	155	199	168
ARNT-KO-2	Non-Human-Target-837-KO-146	40	294	209
ARNT-KO-2	Non-Human-Target-853-KO-130	231	206	355
ARNT-KO-2	Non-Human-Target-872-KO-138	215	397	474
ARNT-KO-2	Non-Human-Target-880-KO-143	101	124	91
ARNT-KO-2	Non-Human-Target-898-KO-134	173	87	77
ARNT-KO-2	Non-Human-Target-9-KO-14	206	262	212
ARNT-KO-2	Non-Human-Target-903-KO-121	57	83	39
ARNT-KO-2	Non-Human-Target-927-KO-40	200	198	208
ARNT-KO-2	Non-Human-Target-93-KO-34	122	136	299
ARNT-KO-2	Non-Human-Target-947-KO-18	122	138	180
ARNT-KO-2	Non-Human-Target-953-KO-151	141	367	207
ARNT-KO-2	Non-Human-Target-963-KO-132	184	360	596
ARNT-KO-2	Non-Human-Target-965-KO-43	228	183	176
ARNT-KO-2	Non-Human-Target-970-KO-35	97	427	358
ARNT-KO-2	Non-Human-Target-99-KO-15	14	111	86
ARNT-KO-2	TAOK1-KO-1	45	256	423
ARNT-KO-2	TAOK1-KO-2	167	189	192
ARNT-KO-2	TAOK1-KO-3	64	70	100
ARNT-KO-2	TAOK1-KO-4	186	436	577
ARNT-KO-2	TP53-KO-1	143	502	495
ARNT-KO-2	TP53-KO-2	183	301	410
ARNT-KO-2	TP53-KO-3	259	866	670
ARNT-KO-2	TP53-KO-4	396	1315	1037
ARNT-KO-2	XPO1-KO-1	70	73	63
ARNT-KO-2	XPO1-KO-2	163	67	118
ARNT-KO-2	XPO1-KO-3	86	3	32
ARNT-KO-2	XPO1-KO-4	65	23	4
ARNT-KO-2	XRN2-KO-1	218	57	52
ARNT-KO-2	XRN2-KO-2	86	134	139
ARNT-KO-2	XRN2-KO-3	63	5	3
ARNT-KO-2	XRN2-KO-4	42	8	5
ARNT-KO-3	AHR-KO-1	324	264	118
ARNT-KO-3	AHR-KO-2	173	259	193
ARNT-KO-3	AHR-KO-3	197	192	148
ARNT-KO-3	AHR-KO-4	94	383	335
ARNT-KO-3	ARNT-KO-1	39	153	223
ARNT-KO-3	ARNT-KO-2	172	112	127
ARNT-KO-3	ARNT-KO-3	85	570	403
ARNT-KO-3	ARNT-KO-4	78	98	24
ARNT-KO-3	BBX-KO-1	204	355	337
ARNT-KO-3	BBX-KO-2	251	214	327
ARNT-KO-3	BBX-KO-3	48	120	104
ARNT-KO-3	BBX-KO-4	134	284	281
ARNT-KO-3	C3orf17-KO-1	231	42	39
ARNT-KO-3	C3orf17-KO-2	118	14	9
ARNT-KO-3	C3orf17-KO-3	157	24	32
ARNT-KO-3	C3orf17-KO-4	124	21	3
ARNT-KO-3	CAND1-KO-1	101	147	130
ARNT-KO-3	CAND1-KO-2	101	441	256
ARNT-KO-3	CAND1-KO-3	117	63	96
ARNT-KO-3	CAND1-KO-4	16	108	140
ARNT-KO-3	CCT4-KO-1	28	1	0
ARNT-KO-3	CCT4-KO-2	102	25	61
ARNT-KO-3	CCT4-KO-3	37	39	29
ARNT-KO-3	CCT4-KO-4	221	35	30
ARNT-KO-3	DIMT1-KO-1	127	2	7
ARNT-KO-3	DIMT1-KO-2	69	6	7
ARNT-KO-3	DIMT1-KO-3	122	30	48
ARNT-KO-3	DIMT1-KO-4	197	217	111
ARNT-KO-3	EFTUD2-KO-1	106	9	1
ARNT-KO-3	EFTUD2-KO-2	291	28	11
ARNT-KO-3	EFTUD2-KO-3	80	11	27
ARNT-KO-3	EFTUD2-KO-4	142	20	69
ARNT-KO-3	EIF3B-KO-1	293	34	51
ARNT-KO-3	EIF3B-KO-2	436	215	170
ARNT-KO-3	EIF3B-KO-3	114	68	90
ARNT-KO-3	EIF3B-KO-4	340	155	265
ARNT-KO-3	FRYL-KO-1	56	100	84
ARNT-KO-3	FRYL-KO-2	510	726	720
ARNT-KO-3	FRYL-KO-3	252	243	267
ARNT-KO-3	FRYL-KO-4	384	318	379
ARNT-KO-3	IARS-KO-1	192	8	12
ARNT-KO-3	IARS-KO-2	763	23	11
ARNT-KO-3	IARS-KO-3	189	22	6
ARNT-KO-3	IARS-KO-4	220	17	2
ARNT-KO-3	KEAP1-KO-1	186	193	345
ARNT-KO-3	KEAP1-KO-2	408	511	611
ARNT-KO-3	KEAP1-KO-3	440	207	205
ARNT-KO-3	KEAP1-KO-4	222	163	140
ARNT-KO-3	KIRREL-KO-1	612	528	688
ARNT-KO-3	KIRREL-KO-2	196	376	296
ARNT-KO-3	KIRREL-KO-3	115	215	231
ARNT-KO-3	KIRREL-KO-4	262	199	428
ARNT-KO-3	NARS-KO-1	309	191	283
ARNT-KO-3	NARS-KO-2	57	4	6
ARNT-KO-3	NARS-KO-3	124	21	10
ARNT-KO-3	NARS-KO-4	336	232	27
ARNT-KO-3	NCL-KO-1	155	17	5
ARNT-KO-3	NCL-KO-2	40	49	35
ARNT-KO-3	NCL-KO-3	92	58	93
ARNT-KO-3	NCL-KO-4	66	13	11
ARNT-KO-3	NF2-KO-1	74	57	271
ARNT-KO-3	NF2-KO-2	310	483	254
ARNT-KO-3	NF2-KO-3	77	92	58
ARNT-KO-3	NF2-KO-4	103	227	201
ARNT-KO-3	Non-Human-Target-0-KO-20	47	67	224
ARNT-KO-3	Non-Human-Target-105-KO-25	183	148	262
ARNT-KO-3	Non-Human-Target-113-KO-8	57	404	397
ARNT-KO-3	Non-Human-Target-128-KO-9	173	171	249
ARNT-KO-3	Non-Human-Target-150-KO-26	105	400	252
ARNT-KO-3	Non-Human-Target-151-KO-41	66	83	305
ARNT-KO-3	Non-Human-Target-153-KO-44	242	163	495
ARNT-KO-3	Non-Human-Target-165-KO-149	107	246	151
ARNT-KO-3	Non-Human-Target-17-KO-5	179	130	80
ARNT-KO-3	Non-Human-Target-171-KO-148	143	472	244
ARNT-KO-3	Non-Human-Target-176-KO-16	63	257	152
ARNT-KO-3	Non-Human-Target-179-KO-156	73	135	143
ARNT-KO-3	Non-Human-Target-196-KO-4	21	121	94
ARNT-KO-3	Non-Human-Target-211-KO-128	91	177	169
ARNT-KO-3	Non-Human-Target-217-KO-19	102	342	299
ARNT-KO-3	Non-Human-Target-220-KO-152	201	239	346
ARNT-KO-3	Non-Human-Target-226-KO-137	204	455	698
ARNT-KO-3	Non-Human-Target-230-KO-38	179	259	298
ARNT-KO-3	Non-Human-Target-258-KO-1	202	136	284
ARNT-KO-3	Non-Human-Target-260-KO-12	158	442	504
ARNT-KO-3	Non-Human-Target-269-KO-124	322	244	312
ARNT-KO-3	Non-Human-Target-281-KO-135	198	142	325
ARNT-KO-3	Non-Human-Target-284-KO-39	153	201	259
ARNT-KO-3	Non-Human-Target-299-KO-23	119	249	220
ARNT-KO-3	Non-Human-Target-310-KO-153	227	291	192
ARNT-KO-3	Non-Human-Target-321-KO-24	221	496	666
ARNT-KO-3	Non-Human-Target-340-KO-3	212	166	205
ARNT-KO-3	Non-Human-Target-344-KO-36	245	282	260
ARNT-KO-3	Non-Human-Target-360-KO-154	143	261	356
ARNT-KO-3	Non-Human-Target-386-KO-31	309	362	420
ARNT-KO-3	Non-Human-Target-398-KO-150	320	289	237
ARNT-KO-3	Non-Human-Target-427-KO-33	203	190	195
ARNT-KO-3	Non-Human-Target-453-KO-139	167	400	292
ARNT-KO-3	Non-Human-Target-455-KO-42	55	146	48
ARNT-KO-3	Non-Human-Target-472-KO-142	201	251	422
ARNT-KO-3	Non-Human-Target-541-KO-140	292	281	321
ARNT-KO-3	Non-Human-Target-546-KO-136	291	237	366
ARNT-KO-3	Non-Human-Target-555-KO-28	190	224	318
ARNT-KO-3	Non-Human-Target-565-KO-29	62	193	327
ARNT-KO-3	Non-Human-Target-569-KO-21	111	96	198
ARNT-KO-3	Non-Human-Target-590-KO-126	467	900	476
ARNT-KO-3	Non-Human-Target-594-KO-133	218	216	254
ARNT-KO-3	Non-Human-Target-609-KO-30	238	500	451
ARNT-KO-3	Non-Human-Target-617-KO-13	268	327	218
ARNT-KO-3	Non-Human-Target-644-KO-7	106	417	364
ARNT-KO-3	Non-Human-Target-662-KO-129	59	267	504
ARNT-KO-3	Non-Human-Target-675-KO-37	191	125	152
ARNT-KO-3	Non-Human-Target-679-KO-131	208	246	334
ARNT-KO-3	Non-Human-Target-681-KO-32	151	193	145
ARNT-KO-3	Non-Human-Target-683-KO-27	193	530	633
ARNT-KO-3	Non-Human-Target-703-KO-147	185	374	425
ARNT-KO-3	Non-Human-Target-705-KO-144	321	282	434
ARNT-KO-3	Non-Human-Target-725-KO-10	157	154	417
ARNT-KO-3	Non-Human-Target-727-KO-155	200	287	612
ARNT-KO-3	Non-Human-Target-741-KO-145	162	232	234
ARNT-KO-3	Non-Human-Target-745-KO-6	168	242	439
ARNT-KO-3	Non-Human-Target-754-KO-2	198	83	138
ARNT-KO-3	Non-Human-Target-760-KO-127	110	313	324
ARNT-KO-3	Non-Human-Target-763-KO-141	308	297	746
ARNT-KO-3	Non-Human-Target-784-KO-11	59	349	447
ARNT-KO-3	Non-Human-Target-793-KO-22	81	257	366
ARNT-KO-3	Non-Human-Target-805-KO-122	123	148	262
ARNT-KO-3	Non-Human-Target-811-KO-125	78	96	121
ARNT-KO-3	Non-Human-Target-818-KO-17	72	194	351
ARNT-KO-3	Non-Human-Target-827-KO-123	129	162	296
ARNT-KO-3	Non-Human-Target-837-KO-146	37	202	139
ARNT-KO-3	Non-Human-Target-853-KO-130	228	678	674
ARNT-KO-3	Non-Human-Target-872-KO-138	196	595	341
ARNT-KO-3	Non-Human-Target-880-KO-143	110	101	164
ARNT-KO-3	Non-Human-Target-898-KO-134	146	213	159
ARNT-KO-3	Non-Human-Target-9-KO-14	196	340	362
ARNT-KO-3	Non-Human-Target-903-KO-121	44	52	120
ARNT-KO-3	Non-Human-Target-927-KO-40	192	386	208
ARNT-KO-3	Non-Human-Target-93-KO-34	118	290	192
ARNT-KO-3	Non-Human-Target-947-KO-18	125	787	599
ARNT-KO-3	Non-Human-Target-953-KO-151	135	321	243
ARNT-KO-3	Non-Human-Target-963-KO-132	173	366	550
ARNT-KO-3	Non-Human-Target-965-KO-43	186	547	587
ARNT-KO-3	Non-Human-Target-970-KO-35	106	171	330
ARNT-KO-3	Non-Human-Target-99-KO-15	22	236	303
ARNT-KO-3	TAOK1-KO-1	55	264	192
ARNT-KO-3	TAOK1-KO-2	146	209	227
ARNT-KO-3	TAOK1-KO-3	58	163	371
ARNT-KO-3	TAOK1-KO-4	171	393	511
ARNT-KO-3	TP53-KO-1	80	354	330
ARNT-KO-3	TP53-KO-2	153	245	412
ARNT-KO-3	TP53-KO-3	239	306	400
ARNT-KO-3	TP53-KO-4	354	791	878
ARNT-KO-3	XPO1-KO-1	61	57	76
ARNT-KO-3	XPO1-KO-2	192	8	15
ARNT-KO-3	XPO1-KO-3	77	7	6
ARNT-KO-3	XPO1-KO-4	66	10	1
ARNT-KO-3	XRN2-KO-1	190	103	48
ARNT-KO-3	XRN2-KO-2	82	139	164
ARNT-KO-3	XRN2-KO-3	50	12	12
ARNT-KO-3	XRN2-KO-4	38	5	6
ARNT-KO-4	AHR-KO-1	677	231	364
ARNT-KO-4	AHR-KO-2	386	821	762
ARNT-KO-4	AHR-KO-3	481	814	981
ARNT-KO-4	AHR-KO-4	251	436	421
ARNT-KO-4	ARNT-KO-1	85	281	348
ARNT-KO-4	ARNT-KO-2	445	358	428
ARNT-KO-4	ARNT-KO-3	267	419	507
ARNT-KO-4	ARNT-KO-4	164	545	305
ARNT-KO-4	BBX-KO-1	474	631	541
ARNT-KO-4	BBX-KO-2	631	954	974
ARNT-KO-4	BBX-KO-3	127	572	362
ARNT-KO-4	BBX-KO-4	360	1129	954
ARNT-KO-4	C3orf17-KO-1	556	166	66
ARNT-KO-4	C3orf17-KO-2	253	95	91
ARNT-KO-4	C3orf17-KO-3	379	82	195
ARNT-KO-4	C3orf17-KO-4	260	101	82
ARNT-KO-4	CAND1-KO-1	184	180	382
ARNT-KO-4	CAND1-KO-2	244	690	555
ARNT-KO-4	CAND1-KO-3	276	339	434
ARNT-KO-4	CAND1-KO-4	31	276	314
ARNT-KO-4	CCT4-KO-1	69	0	13
ARNT-KO-4	CCT4-KO-2	211	16	21
ARNT-KO-4	CCT4-KO-3	85	52	58
ARNT-KO-4	CCT4-KO-4	518	67	83
ARNT-KO-4	DIMT1-KO-1	304	37	30
ARNT-KO-4	DIMT1-KO-2	150	15	6
ARNT-KO-4	DIMT1-KO-3	338	44	65
ARNT-KO-4	DIMT1-KO-4	477	343	313
ARNT-KO-4	EFTUD2-KO-1	289	43	22
ARNT-KO-4	EFTUD2-KO-2	681	136	14
ARNT-KO-4	EFTUD2-KO-3	160	86	66
ARNT-KO-4	EFTUD2-KO-4	381	54	175
ARNT-KO-4	EIF3B-KO-1	710	23	76
ARNT-KO-4	EIF3B-KO-2	987	211	199
ARNT-KO-4	EIF3B-KO-3	300	91	76
ARNT-KO-4	EIF3B-KO-4	751	483	602
ARNT-KO-4	FRYL-KO-1	107	356	429
ARNT-KO-4	FRYL-KO-2	1185	975	1039
ARNT-KO-4	FRYL-KO-3	497	738	847
ARNT-KO-4	FRYL-KO-4	930	1264	1308
ARNT-KO-4	IARS-KO-1	420	36	37
ARNT-KO-4	IARS-KO-2	1608	140	60
ARNT-KO-4	IARS-KO-3	449	81	61
ARNT-KO-4	IARS-KO-4	492	36	101
ARNT-KO-4	KEAP1-KO-1	446	616	771
ARNT-KO-4	KEAP1-KO-2	886	1520	1690
ARNT-KO-4	KEAP1-KO-3	1015	1490	1767
ARNT-KO-4	KEAP1-KO-4	506	712	506
ARNT-KO-4	KIRREL-KO-1	1397	1969	2446
ARNT-KO-4	KIRREL-KO-2	459	620	590
ARNT-KO-4	KIRREL-KO-3	276	400	574
ARNT-KO-4	KIRREL-KO-4	612	1708	1342
ARNT-KO-4	NARS-KO-1	731	940	897
ARNT-KO-4	NARS-KO-2	162	29	5
ARNT-KO-4	NARS-KO-3	279	21	52
ARNT-KO-4	NARS-KO-4	755	113	90
ARNT-KO-4	NCL-KO-1	393	13	41
ARNT-KO-4	NCL-KO-2	89	111	45
ARNT-KO-4	NCL-KO-3	173	251	222
ARNT-KO-4	NCL-KO-4	157	15	53
ARNT-KO-4	NF2-KO-1	168	457	694
ARNT-KO-4	NF2-KO-2	682	688	794
ARNT-KO-4	NF2-KO-3	198	745	566
ARNT-KO-4	NF2-KO-4	265	800	711
ARNT-KO-4	Non-Human-Target-0-KO-20	141	621	411
ARNT-KO-4	Non-Human-Target-105-KO-25	360	481	314
ARNT-KO-4	Non-Human-Target-113-KO-8	140	870	845
ARNT-KO-4	Non-Human-Target-128-KO-9	390	701	657
ARNT-KO-4	Non-Human-Target-150-KO-26	293	856	890
ARNT-KO-4	Non-Human-Target-151-KO-41	164	670	452
ARNT-KO-4	Non-Human-Target-153-KO-44	467	394	241
ARNT-KO-4	Non-Human-Target-165-KO-149	253	409	335
ARNT-KO-4	Non-Human-Target-17-KO-5	365	426	501
ARNT-KO-4	Non-Human-Target-171-KO-148	301	581	693
ARNT-KO-4	Non-Human-Target-176-KO-16	184	279	523
ARNT-KO-4	Non-Human-Target-179-KO-156	207	343	414
ARNT-KO-4	Non-Human-Target-196-KO-4	78	349	457
ARNT-KO-4	Non-Human-Target-211-KO-128	187	408	468
ARNT-KO-4	Non-Human-Target-217-KO-19	256	812	1014
ARNT-KO-4	Non-Human-Target-220-KO-152	455	1122	971
ARNT-KO-4	Non-Human-Target-226-KO-137	406	685	693
ARNT-KO-4	Non-Human-Target-230-KO-38	364	573	518
ARNT-KO-4	Non-Human-Target-258-KO-1	435	743	904
ARNT-KO-4	Non-Human-Target-260-KO-12	376	479	451
ARNT-KO-4	Non-Human-Target-269-KO-124	694	872	856
ARNT-KO-4	Non-Human-Target-281-KO-135	451	861	769
ARNT-KO-4	Non-Human-Target-284-KO-39	430	407	226
ARNT-KO-4	Non-Human-Target-299-KO-23	310	400	672
ARNT-KO-4	Non-Human-Target-310-KO-153	450	552	549
ARNT-KO-4	Non-Human-Target-321-KO-24	507	1333	1760
ARNT-KO-4	Non-Human-Target-340-KO-3	450	1168	767
ARNT-KO-4	Non-Human-Target-344-KO-36	569	649	501
ARNT-KO-4	Non-Human-Target-360-KO-154	387	325	366
ARNT-KO-4	Non-Human-Target-386-KO-31	677	730	791
ARNT-KO-4	Non-Human-Target-398-KO-150	724	1036	890
ARNT-KO-4	Non-Human-Target-427-KO-33	495	677	634
ARNT-KO-4	Non-Human-Target-453-KO-139	374	570	573
ARNT-KO-4	Non-Human-Target-455-KO-42	170	114	20
ARNT-KO-4	Non-Human-Target-472-KO-142	503	522	595
ARNT-KO-4	Non-Human-Target-541-KO-140	659	976	975
ARNT-KO-4	Non-Human-Target-546-KO-136	653	588	940
ARNT-KO-4	Non-Human-Target-555-KO-28	387	968	685
ARNT-KO-4	Non-Human-Target-565-KO-29	170	475	461
ARNT-KO-4	Non-Human-Target-569-KO-21	241	529	663
ARNT-KO-4	Non-Human-Target-590-KO-126	1120	2054	1885
ARNT-KO-4	Non-Human-Target-594-KO-133	509	480	776
ARNT-KO-4	Non-Human-Target-609-KO-30	579	434	513
ARNT-KO-4	Non-Human-Target-617-KO-13	628	561	445
[truncated: 24,372 more rows]

## Sheet: multiSPAS(opAsCas12a)
Guide1	Guide2	Library read counts	Replicate 1 read counts	Replicate 2 read counts
[truncated: 25,600 more rows]
